# Supplementary material for: Crystal structure of ebastinium 3,5-di­nitro­benzoate
Source: Acta Crystallogr E Crystallogr Commun. 2017 Sep 19;73(Pt 10):1513–6. doi: 10.1107/S205698901701324X (PMC5730306; doi:10.1107/S205698901701324X)
Supplement: Supplementary file 1 [file e-73-01513-sup1.cif]

##############################################################################
#                                                                            #
# This CIF contains the data in a paper accepted for publication in          #
# Acta Crystallographica Section E. It conforms to the requirements of       #
# Notes for Authors for Acta Crystallographica Section E, and has been       #
# peer reviewed under the auspices of the IUCr Commission on Journals.       #
#                                                                            #
# Full details of the Crystallographic Information File format               #
# are given in the paper "The Crystallographic Information File (CIF):       #
# a New Standard Archive File for Crystallography" by S. R. Hall, F. H.      #
# Allen and I. D. Brown [Acta Cryst. (1991), A47, 655-685].                  #
#                                                                            #
# The current version of the core CIF dictionary is obtainable from          #
# ftp://ftp.iucr.org/pub/cif_core.dic.                                       #
#                                                                            #
# Software is freely available for graphical display of the structure(s)     #
# in this CIF. For information consult the CIF software page                 #
# http://www.iucr.org/resources/cif/software.                                #
#                                                                            #
# This file may be used for bona fide research purposes within the           #
# scientific community so long as proper attribution is given to the journal # 
# article from which it was obtained.                                        #
#                                                                            #
##############################################################################
data_global
_audit_creation_method     'from SHELXL-2014'
_journal_date_recd_electronic     2017-09-05
_journal_date_accepted     2017-09-15
_journal_name_full     'Acta Crystallographica, Section E'
_journal_year     2017
_journal_volume     73
_journal_issue     10
_journal_page_first     1513
_journal_page_last     1516
_journal_paper_category     GO
_journal_paper_doi     10.1107/S205698901701324X
_journal_coeditor_code     SU5391
_publ_contact_author_name
;
Professor H.S. Yathirajan
;
_publ_contact_author_address
;
Department of Studies in Chemistry, University of Mysore,
Manasagangotri, Mysuru-570 006, India
;
_publ_contact_author_email     'yathirajan@hotmail.com'
_publ_contact_author_fax     ?
_publ_contact_author_phone     ?
_publ_section_title
;
Crystal structure of ebastinium 3,5-dinitrobenzoate
;
loop_
    _publ_author_name
    _publ_author_footnote
    _publ_author_address
    'Shaibah, Mohammed A. E.' .
;  Department of Studies in Chemistry,
University of Mysore,
Manasagangotri, Mysuru-570 006,
India
;
    'Sagar, Belakavadi K.' .
;  Department of Studies in Chemistry,
University of Mysore,
Manasagangotri, Mysuru-570 006,
India
;
    'Yathirajan, Hemmige S.' .
;  Department of Studies in Chemistry,
University of Mysore,
Manasagangotri, Mysuru-570 006,
India
;
    'Kumar, S. Madan' .
;  Department of Studies in Chemistry,
Mangalore University,
Mangalagangotri-574 199,
India
;
    'Glidewell, Christopher' .
;    School of Chemistry, University of St Andrews,
     St Andrews, Fife KY16 9ST, UK
;
_publ_section_synopsis
;
In the cation of the title molecular salt, one of the non-H substituents on the
piperidine ring occupies an equatorial site and the other an axial site. The
ions are linked into sheets by a combination of one N---H...O and two
C---H...O hydrogen bonds.
;
data_I
_audit_creation_method     SHELXL-2014
_chemical_name_systematic
;
4-(Benzhydryloxy)-1-[4-(4-<i>tert</i>-butylphenyl)-4-oxobutyl]piperidinium
3,5-dinitrobenzoate
;
_chemical_name_common     ?
_chemical_formula_moiety     'C32 H40 N O2 +, C7 H3 N2 O6 -'
_chemical_formula_sum     'C39 H43 N3 O8'
_chemical_formula_iupac     'C32 H40 N O2 +, C7 H3 N2 O6 -'
_chemical_formula_weight     681.76
_chemical_melting_point     ?
_shelx_space_group_comment
;
The symmetry employed for this shelxl refinement is uniquely defined
by the following loop, which should always be used as a source of
symmetry information in preference to the above space-group names.
They are only intended as comments.
;
_space_group_crystal_system     monoclinic
_space_group_name_H-M_alt     'P 21/c'
_space_group_name_Hall     '-P 2ybc'
loop_
    _space_group_symop_operation_xyz
    'x, y, z'
    '-x, y+1/2, -z+1/2'
    '-x, -y, -z'
    'x, -y-1/2, z-1/2'
_cell_length_a     5.9168(3)
_cell_length_b     28.3733(12)
_cell_length_c     21.0782(11)
_cell_angle_alpha     90
_cell_angle_beta     97.836(5)
_cell_angle_gamma     90
_cell_volume     3505.6(3)
_cell_formula_units_Z     4
_cell_measurement_reflns_used     10431
_cell_measurement_theta_min     2.364
_cell_measurement_theta_max     31.211
_cell_measurement_temperature     293(2)
_exptl_crystal_description     block
_exptl_crystal_colour     colourless
_exptl_crystal_size_max     0.230
_exptl_crystal_size_mid     0.210
_exptl_crystal_size_min     0.180
_exptl_crystal_density_diffrn     1.292
_exptl_crystal_density_meas     ?
_exptl_crystal_density_method     ?
_exptl_crystal_F_000     1448
_exptl_absorpt_coefficient_mu     0.091
_exptl_absorpt_correction_type     multi-scan
_exptl_absorpt_process_details
;
(SADABS; Krause <i>et al.</i>,  2015)
;
_shelx_estimated_absorpt_T_min     0.979
_shelx_estimated_absorpt_T_max     0.984
_exptl_absorpt_correction_T_min     0.956
_exptl_absorpt_correction_T_max     0.984
_exptl_special_details     ?
_diffrn_ambient_temperature     293(2)
_diffrn_radiation_type     MoK\a
_diffrn_radiation_wavelength     0.71073
_diffrn_measurement_device_type     'Rigaku Saturn724'
_diffrn_measurement_method     '\f and \w scans'
_diffrn_detector_area_resol_mean     ?
_diffrn_reflns_number     40112
_diffrn_reflns_av_R_equivalents     0.0612
_diffrn_reflns_theta_min     2.364
_diffrn_reflns_theta_max     26.550
_diffrn_reflns_theta_full     25.242
_diffrn_measured_fraction_theta_max     0.999
_diffrn_measured_fraction_theta_full     0.999
_diffrn_reflns_limit_h_min     -7
_diffrn_reflns_limit_h_max     7
_diffrn_reflns_limit_k_min     -35
_diffrn_reflns_limit_k_max     35
_diffrn_reflns_limit_l_min     -26
_diffrn_reflns_limit_l_max     25
_diffrn_standards_number     0
_diffrn_standards_interval_count     0
_diffrn_standards_interval_time     0
_diffrn_standards_decay_%     0
_refine_special_details     ?
_reflns_number_total     7331
_reflns_number_gt     4388
_reflns_threshold_expression     'I > 2\s(I)'
_refine_ls_structure_factor_coef     Fsqd
_refine_ls_matrix_type     full
_refine_ls_R_factor_all     0.1127
_refine_ls_R_factor_gt     0.0651
_refine_ls_wR_factor_gt     0.1465
_refine_ls_wR_factor_ref     0.1794
_refine_ls_goodness_of_fit_ref     1.047
_refine_ls_restrained_S_all     1.050
_refine_ls_number_reflns     7331
_refine_ls_number_parameters     470
_refine_ls_number_restraints     22
_refine_ls_hydrogen_treatment     mixed
_refine_ls_weighting_scheme     calc
_refine_ls_weighting_details
              'w=1/[\s^2^(Fo^2^)+(0.0661P)^2^+1.0412P] where P=(Fo^2^+2Fc^2^)/3'
_atom_sites_solution_hydrogens     mixed
_atom_sites_solution_primary     direct
_atom_sites_solution_secondary     difmap
_refine_ls_shift/su_max     0.001
_refine_ls_shift/su_mean     0.000
_refine_diff_density_max     0.202
_refine_diff_density_min     -0.251
_refine_ls_extinction_method     none
_refine_ls_extinction_coef     .
loop_
    _atom_type_symbol
    _atom_type_description
    _atom_type_scat_dispersion_real
    _atom_type_scat_dispersion_imag
    _atom_type_scat_source
    'C' 'C' 0.0033 0.0016
                         'International Tables Vol C Tables 4.2.6.8 and 6.1.1.4'
    'H' 'H' 0.0000 0.0000
                         'International Tables Vol C Tables 4.2.6.8 and 6.1.1.4'
    'N' 'N' 0.0061 0.0033
                         'International Tables Vol C Tables 4.2.6.8 and 6.1.1.4'
    'O' 'O' 0.0106 0.0060
                         'International Tables Vol C Tables 4.2.6.8 and 6.1.1.4'
_computing_data_collection
;
CrystalClear (Rigaku, 2011)
;
_computing_cell_refinement
;
CrystalClear (Rigaku, 2011)
;
_computing_data_reduction
;
CrystalClear (Rigaku, 2011)
;
_computing_structure_solution
;
SHELXS86 (Sheldrick, 2008)
;
_computing_structure_refinement
;
SHELXL2014 (Sheldrick, 2015)
;
_computing_molecular_graphics
;
PLATON (Spek, 2009)
;
_computing_publication_material
;
SHELXL2014 (Sheldrick, 2015) and PLATON (Spek, 2009)
;
loop_
    _atom_site_type_symbol
    _atom_site_label
    _atom_site_fract_x
    _atom_site_fract_y
    _atom_site_fract_z
    _atom_site_U_iso_or_equiv
    _atom_site_adp_type
    _atom_site_calc_flag
    _atom_site_occupancy
    _atom_site_disorder_assembly
    _atom_site_disorder_group
    N N1 0.3135(4) 0.72898(6) 0.37455(11) 0.0510(5) Uani d 1 . .
    H H1 0.374(4) 0.7192(8) 0.3349(12) 0.061 Uiso d 1 . .
    C C2 0.4460(4) 0.77114(8) 0.40021(11) 0.0479(6) Uani d 1 . .
    H H2B 0.6062 0.7629 0.4097 0.057 Uiso calc 1 . .
    H H2A 0.3938 0.7811 0.4398 0.057 Uiso calc 1 . .
    C C3 0.4185(4) 0.81101(8) 0.35285(11) 0.0457(6) Uani d 1 . .
    H H3A 0.4826 0.8018 0.3147 0.055 Uiso calc 1 . .
    H H3B 0.5027 0.8382 0.3713 0.055 Uiso calc 1 . .
    C C4 0.1701(4) 0.82448(8) 0.33437(11) 0.0457(6) Uani d 1 . .
    H H4 0.1579 0.8488 0.3011 0.055 Uiso calc 1 . .
    C C5 0.0386(4) 0.78137(9) 0.30906(12) 0.0553(7) Uani d 1 . .
    H H5A -0.1219 0.7892 0.2994 0.066 Uiso calc 1 . .
    H H5B 0.0916 0.7713 0.2697 0.066 Uiso calc 1 . .
    C C6 0.0676(4) 0.74172(9) 0.35682(13) 0.0575(7) Uani d 1 . .
    H H6A 0.0043 0.7510 0.3950 0.069 Uiso calc 1 . .
    H H6B -0.0160 0.7144 0.3388 0.069 Uiso calc 1 . .
    O O4 0.0623(3) 0.84055(5) 0.38735(7) 0.0484(4) Uani d 1 . .
    C C41 0.1566(4) 0.88157(8) 0.41962(11) 0.0460(6) Uani d 1 . .
    H H41 0.3107 0.8739 0.4403 0.055 Uiso calc 1 . .
    C C141 0.0098(4) 0.89282(8) 0.47183(11) 0.0453(6) Uani d 1 . .
    C C142 -0.1660(4) 0.86412(9) 0.48464(11) 0.0511(6) Uani d 1 . .
    H H142 -0.1975 0.8367 0.4610 0.061 Uiso calc 1 . .
    C C143 -0.2974(5) 0.87546(10) 0.53237(12) 0.0613(7) Uani d 1 . .
    H H143 -0.4159 0.8557 0.5403 0.074 Uiso calc 1 . .
    C C144 -0.2527(6) 0.91565(10) 0.56772(13) 0.0686(8) Uani d 1 . .
    H H144 -0.3422 0.9236 0.5991 0.082 Uiso calc 1 . .
    C C145 -0.0755(6) 0.94408(10) 0.55665(15) 0.0798(10) Uani d 1 . .
    H H145 -0.0426 0.9711 0.5812 0.096 Uiso calc 1 . .
    C C146 0.0550(6) 0.93287(9) 0.50904(14) 0.0719(8) Uani d 1 . .
    H H146 0.1749 0.9525 0.5019 0.086 Uiso calc 1 . .
    C C151 0.1735(4) 0.92244(8) 0.37464(11) 0.0469(6) Uani d 1 . .
    C C152 0.3761(5) 0.94689(9) 0.37596(14) 0.0612(7) Uani d 1 . .
    H H152 0.5016 0.9380 0.4050 0.073 Uiso calc 1 . .
    C C153 0.3962(6) 0.98416(10) 0.33510(18) 0.0770(9) Uani d 1 . .
    H H153 0.5338 1.0003 0.3368 0.092 Uiso calc 1 . .
    C C154 0.2134(7) 0.99730(11) 0.29230(17) 0.0808(10) Uani d 1 . .
    H H154 0.2264 1.0222 0.2644 0.097 Uiso calc 1 . .
    C C155 0.0086(6) 0.97356(11) 0.29040(15) 0.0754(9) Uani d 1 . .
    H H155 -0.1161 0.9827 0.2613 0.091 Uiso calc 1 . .
    C C156 -0.0118(5) 0.93637(9) 0.33152(13) 0.0603(7) Uani d 1 . .
    H H156 -0.1504 0.9207 0.3302 0.072 Uiso calc 1 . .
    C C11 0.3376(6) 0.68892(10) 0.42095(17) 0.0865(11) Uani d 1 . .
    H H11A 0.2213 0.6656 0.4071 0.104 Uiso calc 1 . .
    H H11B 0.3101 0.7005 0.4625 0.104 Uiso calc 1 . .
    C C12 0.5687(5) 0.66527(9) 0.42801(16) 0.0724(9) Uani d 1 . .
    H H12A 0.6523 0.6664 0.4737 0.087 Uiso d 1 . .
    H H12B 0.6523 0.6776 0.4014 0.087 Uiso d 1 . .
    C C13 0.5462(5) 0.61430(10) 0.41343(17) 0.0833(10) Uani d 1 . .
    H H13A 0.4697 0.6108 0.3700 0.100 Uiso calc 1 . .
    H H13B 0.4481 0.6005 0.4417 0.100 Uiso calc 1 . .
    C C14 0.7637(6) 0.58644(10) 0.41954(15) 0.0709(8) Uani d 1 . .
    O O14 0.9451(4) 0.60527(8) 0.43408(16) 0.1170(10) Uani d 1 . .
    C C161 0.7488(5) 0.53513(9) 0.40590(14) 0.0659(8) Uani d 0.706(4) A -1
    C C162 0.5497(7) 0.51590(14) 0.3727(3) 0.0902(17) Uani d 0.706(4) A -1
    H H162 0.4245 0.5351 0.3599 0.108 Uiso calc 0.706(4) A -1
    C C163 0.5386(7) 0.46828(14) 0.3589(3) 0.0907(18) Uani d 0.706(4) A -1
    H H163 0.4054 0.4561 0.3364 0.109 Uiso calc 0.706(4) A -1
    C C164 0.7209(5) 0.43792(9) 0.37782(13) 0.0587(7) Uani d 0.706(4) A -1
    C C165 0.9157(9) 0.45915(18) 0.4048(5) 0.103(4) Uani d 0.706(4) A -1
    H H165 1.0458 0.4407 0.4147 0.124 Uiso calc 0.706(4) A -1
    C C166 0.9308(9) 0.50664(17) 0.4185(4) 0.099(3) Uani d 0.706(4) A -1
    H H166 1.0697 0.5192 0.4367 0.119 Uiso calc 0.706(4) A -1
    C C171 0.7488(5) 0.53513(9) 0.40590(14) 0.0659(8) Uani d 0.294(4) A -2
    C C172 0.5662(15) 0.5073(3) 0.4211(5) 0.0902(17) Uani d 0.294(4) A -2
    H H172 0.4497 0.5216 0.4396 0.108 Uiso calc 0.294(4) A -2
    C C173 0.5554(15) 0.4594(3) 0.4093(5) 0.0907(18) Uani d 0.294(4) A -2
    H H173 0.4382 0.4415 0.4223 0.109 Uiso calc 0.294(4) A -2
    C C174 0.7209(5) 0.43792(9) 0.37782(13) 0.0587(7) Uani d 0.294(4) A -2
    C C175 0.9160(17) 0.4626(4) 0.3793(15) 0.103(4) Uani d 0.294(4) A -2
    H H175 1.0483 0.4468 0.3726 0.124 Uiso calc 0.294(4) A -2
    C C176 0.9267(18) 0.5104(4) 0.3905(12) 0.099(3) Uani d 0.294(4) A -2
    H H176 1.0625 0.5262 0.3872 0.119 Uiso calc 0.294(4) A -2
    C C181 0.7009(5) 0.38550(9) 0.36135(13) 0.0591(7) Uani d 1 . .
    C C182 0.6091(6) 0.35909(12) 0.41549(16) 0.0925(11) Uani d 1 . .
    H H18A 0.5908 0.3264 0.4044 0.139 Uiso calc 1 . .
    H H18B 0.4643 0.3721 0.4220 0.139 Uiso calc 1 . .
    H H18C 0.7145 0.3622 0.4541 0.139 Uiso calc 1 . .
    C C183 0.9278(5) 0.36413(11) 0.35081(18) 0.0903(11) Uani d 1 . .
    H H18D 1.0326 0.3661 0.3897 0.135 Uiso calc 1 . .
    H H18E 0.9883 0.3811 0.3175 0.135 Uiso calc 1 . .
    H H18F 0.9059 0.3317 0.3386 0.135 Uiso calc 1 . .
    C C184 0.5349(5) 0.37825(11) 0.29982(14) 0.0753(8) Uani d 1 . .
    H H18G 0.5895 0.3949 0.2653 0.113 Uiso calc 1 . .
    H H18H 0.3872 0.3900 0.3058 0.113 Uiso calc 1 . .
    H H18I 0.5240 0.3453 0.2898 0.113 Uiso calc 1 . .
    C C21 0.7522(4) 0.69940(8) 0.19856(11) 0.0431(5) Uani d 1 . .
    C C22 0.8763(4) 0.66079(8) 0.22368(11) 0.0458(6) Uani d 1 . .
    H H22 0.8338 0.6448 0.2587 0.055 Uiso calc 1 . .
    C C23 1.0631(4) 0.64614(8) 0.19644(12) 0.0486(6) Uani d 1 . .
    C C24 1.1306(4) 0.66812(9) 0.14419(12) 0.0525(6) Uani d 1 . .
    H H24 1.2571 0.6579 0.1263 0.063 Uiso calc 1 . .
    C C25 1.0032(4) 0.70587(9) 0.11964(11) 0.0505(6) Uani d 1 . .
    C C26 0.8156(4) 0.72192(8) 0.14567(11) 0.0493(6) Uani d 1 . .
    H H26 0.7327 0.7476 0.1278 0.059 Uiso calc 1 . .
    C C27 0.5535(4) 0.71822(9) 0.23013(13) 0.0504(6) Uani d 1 . .
    O O21 0.4514(3) 0.75292(7) 0.20644(9) 0.0689(5) Uani d 1 . .
    O O22 0.5158(3) 0.69618(6) 0.27979(9) 0.0649(5) Uani d 1 . .
    N N23 1.1983(4) 0.60593(8) 0.22480(13) 0.0672(6) Uani d 1 . .
    O O23 1.1460(4) 0.58894(8) 0.27369(12) 0.0920(7) Uani d 1 . .
    O O24 1.3561(4) 0.59235(8) 0.19822(12) 0.1010(8) Uani d 1 . .
    N N25 1.0724(5) 0.72964(9) 0.06325(12) 0.0700(7) Uani d 1 . .
    O O25 1.2546(4) 0.71894(9) 0.04679(11) 0.0974(8) Uani d 1 . .
    O O26 0.9409(5) 0.75808(9) 0.03539(11) 0.1034(8) Uani d 1 . .
loop_
    _atom_site_aniso_label
    _atom_site_aniso_U_11
    _atom_site_aniso_U_22
    _atom_site_aniso_U_33
    _atom_site_aniso_U_12
    _atom_site_aniso_U_13
    _atom_site_aniso_U_23
    N1 0.0585(13) 0.0405(10) 0.0606(13) 0.0002(9) 0.0321(11) -0.0031(10)
    C2 0.0490(14) 0.0496(13) 0.0474(14) 0.0035(11) 0.0147(11) -0.0072(11)
    C3 0.0470(14) 0.0421(12) 0.0508(14) -0.0017(10) 0.0168(11) -0.0075(11)
    C4 0.0480(14) 0.0472(13) 0.0444(13) 0.0039(11) 0.0150(11) -0.0043(11)
    C5 0.0430(14) 0.0664(16) 0.0576(16) 0.0005(12) 0.0108(12) -0.0223(13)
    C6 0.0514(16) 0.0545(15) 0.0722(18) -0.0128(12) 0.0285(14) -0.0229(14)
    O4 0.0520(10) 0.0442(9) 0.0527(10) 0.0011(7) 0.0203(8) -0.0131(7)
    C41 0.0446(13) 0.0415(12) 0.0521(14) 0.0040(10) 0.0076(11) -0.0054(11)
    C141 0.0513(14) 0.0397(12) 0.0453(13) 0.0080(11) 0.0082(11) -0.0019(10)
    C142 0.0510(15) 0.0579(15) 0.0441(14) 0.0011(12) 0.0058(12) -0.0045(12)
    C143 0.0581(17) 0.0772(19) 0.0501(15) 0.0059(14) 0.0130(13) 0.0065(14)
    C144 0.088(2) 0.0690(18) 0.0540(17) 0.0236(17) 0.0277(16) 0.0054(15)
    C145 0.122(3) 0.0537(17) 0.070(2) 0.0072(18) 0.040(2) -0.0174(15)
    C146 0.100(2) 0.0518(16) 0.0696(19) -0.0091(15) 0.0334(18) -0.0129(14)
    C151 0.0498(14) 0.0416(12) 0.0521(14) 0.0045(11) 0.0171(12) -0.0075(11)
    C152 0.0595(17) 0.0526(15) 0.0755(19) 0.0007(13) 0.0234(15) -0.0081(14)
    C153 0.079(2) 0.0557(17) 0.106(3) 0.0001(16) 0.047(2) -0.0010(18)
    C154 0.117(3) 0.0544(17) 0.083(2) 0.0105(19) 0.056(2) 0.0096(16)
    C155 0.092(2) 0.0709(19) 0.0646(19) 0.0251(18) 0.0133(17) 0.0088(16)
    C156 0.0614(17) 0.0567(16) 0.0640(17) 0.0072(13) 0.0131(14) 0.0013(14)
    C11 0.109(3) 0.0547(16) 0.110(3) 0.0158(17) 0.069(2) 0.0279(17)
    C12 0.089(2) 0.0500(15) 0.086(2) 0.0124(15) 0.0381(18) 0.0181(15)
    C13 0.087(2) 0.0635(18) 0.095(2) 0.0207(16) -0.0026(19) -0.0269(17)
    C14 0.073(2) 0.0543(16) 0.083(2) 0.0038(15) 0.0015(17) -0.0062(15)
    O14 0.0782(17) 0.0650(14) 0.200(3) -0.0039(12) -0.0078(17) -0.0152(16)
    C161 0.0586(17) 0.0523(15) 0.085(2) 0.0033(14) 0.0038(15) -0.0064(14)
    C162 0.071(3) 0.063(2) 0.125(5) 0.028(2) -0.031(3) -0.023(3)
    C163 0.062(2) 0.065(2) 0.136(5) 0.0107(19) -0.023(3) -0.029(3)
    C164 0.0531(16) 0.0537(15) 0.0714(18) 0.0057(13) 0.0157(14) -0.0063(13)
    C165 0.064(2) 0.056(2) 0.181(11) 0.0166(17) -0.013(3) -0.014(4)
    C166 0.061(2) 0.057(2) 0.170(10) 0.0066(17) -0.017(3) -0.011(3)
    C171 0.0586(17) 0.0523(15) 0.085(2) 0.0033(14) 0.0038(15) -0.0064(14)
    C172 0.071(3) 0.063(2) 0.125(5) 0.028(2) -0.031(3) -0.023(3)
    C173 0.062(2) 0.065(2) 0.136(5) 0.0107(19) -0.023(3) -0.029(3)
    C174 0.0531(16) 0.0537(15) 0.0714(18) 0.0057(13) 0.0157(14) -0.0063(13)
    C175 0.064(2) 0.056(2) 0.181(11) 0.0166(17) -0.013(3) -0.014(4)
    C176 0.061(2) 0.057(2) 0.170(10) 0.0066(17) -0.017(3) -0.011(3)
    C181 0.0610(17) 0.0529(15) 0.0659(17) 0.0014(13) 0.0175(14) 0.0020(13)
    C182 0.121(3) 0.087(2) 0.073(2) -0.007(2) 0.028(2) 0.0090(18)
    C183 0.079(2) 0.069(2) 0.124(3) 0.0164(17) 0.019(2) -0.014(2)
    C184 0.085(2) 0.0685(18) 0.074(2) -0.0021(16) 0.0180(17) -0.0076(16)
    C21 0.0455(13) 0.0423(12) 0.0432(13) -0.0045(10) 0.0127(11) -0.0105(10)
    C22 0.0518(14) 0.0467(13) 0.0406(13) -0.0047(11) 0.0124(11) -0.0067(10)
    C23 0.0479(14) 0.0481(13) 0.0496(14) 0.0050(11) 0.0062(12) -0.0117(11)
    C24 0.0476(14) 0.0601(15) 0.0527(15) -0.0056(12) 0.0173(12) -0.0186(13)
    C25 0.0535(15) 0.0581(15) 0.0428(14) -0.0097(12) 0.0169(12) -0.0076(12)
    C26 0.0536(15) 0.0480(13) 0.0472(14) -0.0034(11) 0.0106(12) -0.0072(11)
    C27 0.0486(15) 0.0505(14) 0.0548(16) -0.0031(12) 0.0166(12) -0.0165(13)
    O21 0.0677(13) 0.0620(12) 0.0798(13) 0.0171(10) 0.0207(10) -0.0063(10)
    O22 0.0747(13) 0.0646(11) 0.0634(12) 0.0063(9) 0.0386(10) -0.0071(10)
    N23 0.0668(16) 0.0624(15) 0.0715(16) 0.0143(12) 0.0064(14) -0.0117(13)
    O23 0.1038(18) 0.0849(15) 0.0873(16) 0.0259(13) 0.0133(14) 0.0247(13)
    O24 0.0920(17) 0.1013(17) 0.1138(19) 0.0466(14) 0.0293(15) -0.0112(15)
    N25 0.0849(19) 0.0748(17) 0.0557(15) -0.0129(14) 0.0292(15) -0.0015(13)
    O25 0.0960(18) 0.127(2) 0.0806(16) -0.0088(15) 0.0543(14) -0.0002(14)
    O26 0.132(2) 0.1008(18) 0.0844(17) 0.0167(16) 0.0413(16) 0.0340(15)
_geom_special_details
;
 All esds (except the esd in the dihedral angle between two l.s. planes)
 are estimated using the full covariance matrix.  The cell esds are taken
 into account individually in the estimation of esds in distances, angles
 and torsion angles; correlations between esds in cell parameters are only
 used when they are defined by crystal symmetry.  An approximate (isotropic)
 treatment of cell esds is used for estimating esds involving l.s. planes.
;
loop_
    _geom_bond_atom_site_label_1
    _geom_bond_atom_site_label_2
    _geom_bond_site_symmetry_2
    _geom_bond_distance
    _geom_bond_publ_flag
    N1 C2 . 1.491(3) ?
    N1 C11 . 1.493(3) ?
    N1 C6 . 1.496(3) ?
    N1 H1 . 0.99(3) ?
    C2 C3 . 1.503(3) ?
    C2 H2B . 0.9700 ?
    C2 H2A . 0.9700 ?
    C3 C4 . 1.517(3) ?
    C3 H3A . 0.9700 ?
    C3 H3B . 0.9700 ?
    C4 O4 . 1.434(3) ?
    C4 C5 . 1.507(3) ?
    C4 H4 . 0.9800 ?
    C5 C6 . 1.504(4) ?
    C5 H5A . 0.9700 ?
    C5 H5B . 0.9700 ?
    C6 H6A . 0.9700 ?
    C6 H6B . 0.9700 ?
    O4 C41 . 1.423(3) ?
    C41 C151 . 1.510(3) ?
    C41 C141 . 1.526(3) ?
    C41 H41 . 0.9800 ?
    C141 C142 . 1.377(3) ?
    C141 C146 . 1.386(3) ?
    C142 C143 . 1.390(3) ?
    C142 H142 . 0.9300 ?
    C143 C144 . 1.368(4) ?
    C143 H143 . 0.9300 ?
    C144 C145 . 1.368(4) ?
    C144 H144 . 0.9300 ?
    C145 C146 . 1.384(4) ?
    C145 H145 . 0.9300 ?
    C146 H146 . 0.9300 ?
    C151 C152 . 1.382(3) ?
    C151 C156 . 1.383(4) ?
    C152 C153 . 1.379(4) ?
    C152 H152 . 0.9300 ?
    C153 C154 . 1.363(5) ?
    C153 H153 . 0.9300 ?
    C154 C155 . 1.382(5) ?
    C154 H154 . 0.9300 ?
    C155 C156 . 1.381(4) ?
    C155 H155 . 0.9300 ?
    C156 H156 . 0.9300 ?
    C11 C12 . 1.512(4) ?
    C11 H11A . 0.9700 ?
    C11 H11B . 0.9700 ?
    C12 C13 . 1.481(4) ?
    C12 H12A . 1.0216 ?
    C12 H12B . 0.8703 ?
    C13 C14 . 1.501(4) ?
    C13 H13A . 0.9700 ?
    C13 H13B . 0.9700 ?
    C14 O14 . 1.201(3) ?
    C14 C161 . 1.484(4) ?
    C161 C166 . 1.344(5) ?
    C161 C162 . 1.397(5) ?
    C162 C163 . 1.382(5) ?
    C162 H162 . 0.9300 ?
    C163 C164 . 1.396(4) ?
    C163 H163 . 0.9300 ?
    C164 C165 . 1.355(6) ?
    C164 C181 . 1.528(4) ?
    C165 C166 . 1.378(5) ?
    C165 H165 . 0.9300 ?
    C166 H166 . 0.9300 ?
    C172 C173 . 1.381(8) ?
    C172 H172 . 0.9300 ?
    C173 H173 . 0.9300 ?
    C175 C176 . 1.376(8) ?
    C175 H175 . 0.9300 ?
    C176 H176 . 0.9300 ?
    C181 C183 . 1.517(4) ?
    C181 C182 . 1.526(4) ?
    C181 C184 . 1.530(4) ?
    C182 H18A . 0.9600 ?
    C182 H18B . 0.9600 ?
    C182 H18C . 0.9600 ?
    C183 H18D . 0.9600 ?
    C183 H18E . 0.9600 ?
    C183 H18F . 0.9600 ?
    C184 H18G . 0.9600 ?
    C184 H18H . 0.9600 ?
    C184 H18I . 0.9600 ?
    C21 C26 . 1.380(3) ?
    C21 C22 . 1.383(3) ?
    C21 C27 . 1.524(3) ?
    C22 C23 . 1.378(3) ?
    C22 H22 . 0.9300 ?
    C23 C24 . 1.371(3) ?
    C23 N23 . 1.473(3) ?
    C24 C25 . 1.370(3) ?
    C24 H24 . 0.9300 ?
    C25 C26 . 1.381(3) ?
    C25 N25 . 1.472(3) ?
    C26 H26 . 0.9300 ?
    C27 O21 . 1.226(3) ?
    C27 O22 . 1.265(3) ?
    N23 O24 . 1.215(3) ?
    N23 O23 . 1.215(3) ?
    N25 O26 . 1.215(3) ?
    N25 O25 . 1.215(3) ?
loop_
    _geom_angle_atom_site_label_1
    _geom_angle_atom_site_label_2
    _geom_angle_atom_site_label_3
    _geom_angle_site_symmetry_1
    _geom_angle_site_symmetry_3
    _geom_angle
    _geom_angle_publ_flag
    C2 N1 C11 . . 112.0(2) ?
    C2 N1 C6 . . 110.00(18) ?
    C11 N1 C6 . . 110.5(2) ?
    C2 N1 H1 . . 107.3(14) ?
    C11 N1 H1 . . 109.0(14) ?
    C6 N1 H1 . . 107.9(15) ?
    N1 C2 C3 . . 111.04(19) ?
    N1 C2 H2B . . 109.4 ?
    C3 C2 H2B . . 109.4 ?
    N1 C2 H2A . . 109.4 ?
    C3 C2 H2A . . 109.4 ?
    H2B C2 H2A . . 108.0 ?
    C2 C3 C4 . . 111.94(19) ?
    C2 C3 H3A . . 109.2 ?
    C4 C3 H3A . . 109.2 ?
    C2 C3 H3B . . 109.2 ?
    C4 C3 H3B . . 109.2 ?
    H3A C3 H3B . . 107.9 ?
    O4 C4 C5 . . 105.72(18) ?
    O4 C4 C3 . . 113.48(19) ?
    C5 C4 C3 . . 108.75(19) ?
    O4 C4 H4 . . 109.6 ?
    C5 C4 H4 . . 109.6 ?
    C3 C4 H4 . . 109.6 ?
    C6 C5 C4 . . 111.3(2) ?
    C6 C5 H5A . . 109.4 ?
    C4 C5 H5A . . 109.4 ?
    C6 C5 H5B . . 109.4 ?
    C4 C5 H5B . . 109.4 ?
    H5A C5 H5B . . 108.0 ?
    N1 C6 C5 . . 111.49(19) ?
    N1 C6 H6A . . 109.3 ?
    C5 C6 H6A . . 109.3 ?
    N1 C6 H6B . . 109.3 ?
    C5 C6 H6B . . 109.3 ?
    H6A C6 H6B . . 108.0 ?
    C41 O4 C4 . . 116.44(17) ?
    O4 C41 C151 . . 112.52(19) ?
    O4 C41 C141 . . 106.93(18) ?
    C151 C41 C141 . . 112.66(18) ?
    O4 C41 H41 . . 108.2 ?
    C151 C41 H41 . . 108.2 ?
    C141 C41 H41 . . 108.2 ?
    C142 C141 C146 . . 117.8(2) ?
    C142 C141 C41 . . 122.5(2) ?
    C146 C141 C41 . . 119.7(2) ?
    C141 C142 C143 . . 121.1(2) ?
    C141 C142 H142 . . 119.4 ?
    C143 C142 H142 . . 119.4 ?
    C144 C143 C142 . . 120.1(3) ?
    C144 C143 H143 . . 120.0 ?
    C142 C143 H143 . . 120.0 ?
    C145 C144 C143 . . 119.7(3) ?
    C145 C144 H144 . . 120.2 ?
    C143 C144 H144 . . 120.2 ?
    C144 C145 C146 . . 120.3(3) ?
    C144 C145 H145 . . 119.9 ?
    C146 C145 H145 . . 119.9 ?
    C145 C146 C141 . . 121.0(3) ?
    C145 C146 H146 . . 119.5 ?
    C141 C146 H146 . . 119.5 ?
    C152 C151 C156 . . 118.5(2) ?
    C152 C151 C41 . . 120.3(2) ?
    C156 C151 C41 . . 121.2(2) ?
    C153 C152 C151 . . 121.4(3) ?
    C153 C152 H152 . . 119.3 ?
    C151 C152 H152 . . 119.3 ?
    C154 C153 C152 . . 119.7(3) ?
    C154 C153 H153 . . 120.2 ?
    C152 C153 H153 . . 120.2 ?
    C153 C154 C155 . . 120.0(3) ?
    C153 C154 H154 . . 120.0 ?
    C155 C154 H154 . . 120.0 ?
    C156 C155 C154 . . 120.4(3) ?
    C156 C155 H155 . . 119.8 ?
    C154 C155 H155 . . 119.8 ?
    C155 C156 C151 . . 120.1(3) ?
    C155 C156 H156 . . 120.0 ?
    C151 C156 H156 . . 120.0 ?
    N1 C11 C12 . . 114.0(2) ?
    N1 C11 H11A . . 108.8 ?
    C12 C11 H11A . . 108.8 ?
    N1 C11 H11B . . 108.8 ?
    C12 C11 H11B . . 108.8 ?
    H11A C11 H11B . . 107.7 ?
    C13 C12 C11 . . 111.0(3) ?
    C13 C12 H12A . . 104.2 ?
    C11 C12 H12A . . 113.2 ?
    C13 C12 H12B . . 107.6 ?
    C11 C12 H12B . . 110.1 ?
    H12A C12 H12B . . 110.5 ?
    C12 C13 C14 . . 116.4(3) ?
    C12 C13 H13A . . 108.2 ?
    C14 C13 H13A . . 108.2 ?
    C12 C13 H13B . . 108.2 ?
    C14 C13 H13B . . 108.2 ?
    H13A C13 H13B . . 107.3 ?
    O14 C14 C161 . . 120.9(3) ?
    O14 C14 C13 . . 120.9(3) ?
    C161 C14 C13 . . 118.2(3) ?
    C166 C161 C162 . . 117.5(3) ?
    C166 C161 C14 . . 121.8(3) ?
    C162 C161 C14 . . 120.3(3) ?
    C163 C162 C161 . . 120.0(4) ?
    C163 C162 H162 . . 120.0 ?
    C161 C162 H162 . . 120.0 ?
    C162 C163 C164 . . 122.1(4) ?
    C162 C163 H163 . . 119.0 ?
    C164 C163 H163 . . 119.0 ?
    C165 C164 C163 . . 115.2(3) ?
    C165 C164 C181 . . 124.3(3) ?
    C163 C164 C181 . . 120.2(3) ?
    C164 C165 C166 . . 123.3(5) ?
    C164 C165 H165 . . 118.3 ?
    C166 C165 H165 . . 118.3 ?
    C161 C166 C165 . . 121.3(5) ?
    C161 C166 H166 . . 119.3 ?
    C165 C166 H166 . . 119.3 ?
    C173 C172 H172 . . 119.0 ?
    C172 C173 H173 . . 120.1 ?
    C176 C175 H175 . . 118.8 ?
    C175 C176 H176 . . 118.7 ?
    C183 C181 C182 . . 109.0(3) ?
    C183 C181 C164 . . 112.3(2) ?
    C182 C181 C164 . . 109.4(2) ?
    C183 C181 C184 . . 107.5(2) ?
    C182 C181 C184 . . 108.4(2) ?
    C164 C181 C184 . . 110.1(2) ?
    C181 C182 H18A . . 109.5 ?
    C181 C182 H18B . . 109.5 ?
    H18A C182 H18B . . 109.5 ?
    C181 C182 H18C . . 109.5 ?
    H18A C182 H18C . . 109.5 ?
    H18B C182 H18C . . 109.5 ?
    C181 C183 H18D . . 109.5 ?
    C181 C183 H18E . . 109.5 ?
    H18D C183 H18E . . 109.5 ?
    C181 C183 H18F . . 109.5 ?
    H18D C183 H18F . . 109.5 ?
    H18E C183 H18F . . 109.5 ?
    C181 C184 H18G . . 109.5 ?
    C181 C184 H18H . . 109.5 ?
    H18G C184 H18H . . 109.5 ?
    C181 C184 H18I . . 109.5 ?
    H18G C184 H18I . . 109.5 ?
    H18H C184 H18I . . 109.5 ?
    C26 C21 C22 . . 119.2(2) ?
    C26 C21 C27 . . 120.1(2) ?
    C22 C21 C27 . . 120.7(2) ?
    C23 C22 C21 . . 119.6(2) ?
    C23 C22 H22 . . 120.2 ?
    C21 C22 H22 . . 120.2 ?
    C24 C23 C22 . . 122.4(2) ?
    C24 C23 N23 . . 118.5(2) ?
    C22 C23 N23 . . 119.2(2) ?
    C25 C24 C23 . . 117.0(2) ?
    C25 C24 H24 . . 121.5 ?
    C23 C24 H24 . . 121.5 ?
    C24 C25 C26 . . 122.6(2) ?
    C24 C25 N25 . . 117.6(2) ?
    C26 C25 N25 . . 119.8(2) ?
    C21 C26 C25 . . 119.3(2) ?
    C21 C26 H26 . . 120.3 ?
    C25 C26 H26 . . 120.3 ?
    O21 C27 O22 . . 127.0(2) ?
    O21 C27 C21 . . 118.1(2) ?
    O22 C27 C21 . . 115.0(2) ?
    O24 N23 O23 . . 124.5(3) ?
    O24 N23 C23 . . 117.9(3) ?
    O23 N23 C23 . . 117.7(2) ?
    O26 N25 O25 . . 124.2(3) ?
    O26 N25 C25 . . 117.6(3) ?
    O25 N25 C25 . . 118.1(3) ?
loop_
    _geom_torsion_atom_site_label_1
    _geom_torsion_atom_site_label_2
    _geom_torsion_atom_site_label_3
    _geom_torsion_atom_site_label_4
    _geom_torsion_site_symmetry_1
    _geom_torsion_site_symmetry_2
    _geom_torsion_site_symmetry_3
    _geom_torsion_site_symmetry_4
    _geom_torsion
    _geom_torsion_publ_flag
    C11 N1 C2 C3 . . . . -179.77(19) ?
    C6 N1 C2 C3 . . . . -56.5(2) ?
    N1 C2 C3 C4 . . . . 57.2(2) ?
    C2 C3 C4 O4 . . . . 61.4(2) ?
    C2 C3 C4 C5 . . . . -55.9(2) ?
    O4 C4 C5 C6 . . . . -66.3(2) ?
    C3 C4 C5 C6 . . . . 55.8(3) ?
    C2 N1 C6 C5 . . . . 57.0(2) ?
    C11 N1 C6 C5 . . . . -178.8(2) ?
    C4 C5 C6 N1 . . . . -57.7(3) ?
    C5 C4 O4 C41 . . . . -179.83(19) ?
    C3 C4 O4 C41 . . . . 61.1(3) ?
    C4 O4 C41 C151 . . . . 53.7(3) ?
    C4 O4 C41 C141 . . . . 177.88(18) ?
    O4 C41 C141 C142 . . . . 4.6(3) ?
    C151 C41 C141 C142 . . . . 128.7(2) ?
    O4 C41 C141 C146 . . . . -176.5(2) ?
    C151 C41 C141 C146 . . . . -52.4(3) ?
    C146 C141 C142 C143 . . . . 1.4(4) ?
    C41 C141 C142 C143 . . . . -179.7(2) ?
    C141 C142 C143 C144 . . . . -0.2(4) ?
    C142 C143 C144 C145 . . . . -1.2(4) ?
    C143 C144 C145 C146 . . . . 1.4(5) ?
    C144 C145 C146 C141 . . . . -0.1(5) ?
    C142 C141 C146 C145 . . . . -1.3(4) ?
    C41 C141 C146 C145 . . . . 179.8(3) ?
    O4 C41 C151 C152 . . . . -129.7(2) ?
    C141 C41 C151 C152 . . . . 109.3(2) ?
    O4 C41 C151 C156 . . . . 50.5(3) ?
    C141 C41 C151 C156 . . . . -70.5(3) ?
    C156 C151 C152 C153 . . . . -0.6(4) ?
    C41 C151 C152 C153 . . . . 179.6(2) ?
    C151 C152 C153 C154 . . . . -0.2(4) ?
    C152 C153 C154 C155 . . . . 0.6(5) ?
    C153 C154 C155 C156 . . . . -0.3(5) ?
    C154 C155 C156 C151 . . . . -0.5(4) ?
    C152 C151 C156 C155 . . . . 0.9(4) ?
    C41 C151 C156 C155 . . . . -179.3(2) ?
    C2 N1 C11 C12 . . . . -72.4(3) ?
    C6 N1 C11 C12 . . . . 164.5(3) ?
    N1 C11 C12 C13 . . . . -122.9(3) ?
    C11 C12 C13 C14 . . . . -179.2(3) ?
    C12 C13 C14 O14 . . . . -1.7(5) ?
    C12 C13 C14 C161 . . . . 179.5(3) ?
    O14 C14 C161 C166 . . . . 10.3(6) ?
    C13 C14 C161 C166 . . . . -170.9(5) ?
    O14 C14 C161 C162 . . . . -162.5(4) ?
    C13 C14 C161 C162 . . . . 16.4(5) ?
    C166 C161 C162 C163 . . . . 5.6(7) ?
    C14 C161 C162 C163 . . . . 178.6(4) ?
    C161 C162 C163 C164 . . . . 0.8(7) ?
    C162 C163 C164 C165 . . . . -6.2(8) ?
    C162 C163 C164 C181 . . . . -179.9(4) ?
    C163 C164 C165 C166 . . . . 5.7(11) ?
    C181 C164 C165 C166 . . . . 179.0(6) ?
    C162 C161 C166 C165 . . . . -6.3(10) ?
    C14 C161 C166 C165 . . . . -179.2(6) ?
    C164 C165 C166 C161 . . . . 0.5(13) ?
    C165 C164 C181 C183 . . . . -24.9(6) ?
    C163 C164 C181 C183 . . . . 148.2(4) ?
    C165 C164 C181 C182 . . . . 96.3(6) ?
    C163 C164 C181 C182 . . . . -90.6(4) ?
    C165 C164 C181 C184 . . . . -144.6(6) ?
    C163 C164 C181 C184 . . . . 28.4(4) ?
    C26 C21 C22 C23 . . . . 1.4(3) ?
    C27 C21 C22 C23 . . . . -176.3(2) ?
    C21 C22 C23 C24 . . . . -0.9(4) ?
    C21 C22 C23 N23 . . . . 178.1(2) ?
    C22 C23 C24 C25 . . . . 0.0(4) ?
    N23 C23 C24 C25 . . . . -179.0(2) ?
    C23 C24 C25 C26 . . . . 0.4(4) ?
    C23 C24 C25 N25 . . . . -179.6(2) ?
    C22 C21 C26 C25 . . . . -1.0(3) ?
    C27 C21 C26 C25 . . . . 176.7(2) ?
    C24 C25 C26 C21 . . . . 0.1(4) ?
    N25 C25 C26 C21 . . . . -180.0(2) ?
    C26 C21 C27 O21 . . . . 1.3(3) ?
    C22 C21 C27 O21 . . . . 179.0(2) ?
    C26 C21 C27 O22 . . . . -177.2(2) ?
    C22 C21 C27 O22 . . . . 0.5(3) ?
    C24 C23 N23 O24 . . . . -4.2(4) ?
    C22 C23 N23 O24 . . . . 176.8(2) ?
    C24 C23 N23 O23 . . . . 174.9(2) ?
    C22 C23 N23 O23 . . . . -4.1(4) ?
    C24 C25 N25 O26 . . . . 168.7(3) ?
    C26 C25 N25 O26 . . . . -11.3(4) ?
    C24 C25 N25 O25 . . . . -9.9(4) ?
    C26 C25 N25 O25 . . . . 170.2(2) ?
loop_
    _geom_hbond_atom_site_label_D
    _geom_hbond_atom_site_label_H
    _geom_hbond_atom_site_label_A
    _geom_hbond_site_symmetry_A
    _geom_hbond_distance_DH
    _geom_hbond_distance_HA
    _geom_hbond_distance_DA
    _geom_hbond_angle_DHA
    N1 H1 O22 . 0.99(3) 1.66(2) 2.634(3) 167(2)
    C2 H2A O25 4_476 0.97 2.50 3.444(3) 163
    C11 H11A O14 1_455 0.97 2.49 3.358(4) 150
_shelx_hkl_file
;
   0   0  -2    0.82    0.88   2
   0   0  -2    5.46    6.75   3
   0   0   3    4.52    3.92   2
   0   0  -3   10.22    8.34   3
   0   0   3   -0.18    1.34   3
   0   0   3    4.05    7.35   1
   0   0  -3    1.17    1.63   2
   0   0   472609.35  789.79   3
   0   0   467274.24  670.96   1
   0   0   469394.01  575.92   2
   0   0  -472379.57  781.97   3
   0   0  -469542.75  690.81   1
   0   0  -5    7.98    8.39   1
   0   0  -5   -1.16    4.89   3
   0   0   5   -1.40    4.28   3
   0   0   5    3.01    5.57   2
   0   0  -5    2.44    6.34   2
   0   0   618694.76  437.64   1
   0   0  -619828.17  456.32   1
   0   0   619812.55  511.93   3
   0   0  -619510.77  361.46   2
   0   0   618754.20  369.16   2
   0   0  -618755.88  483.04   3
   0   0   7   22.19   22.08   3
   0   0   7   -7.30   17.84   1
   0   0  -7    2.25    4.64   2
   0   0  -7    6.78    9.30   1
   0   0   7  -11.69    7.01   2
   0   0  -7   23.47   12.78   3
   0   0   8 2815.13  198.11   1
   0   0  -8 2823.62  216.66   3
   0   0   8 2652.45  162.35   2
   0   0  -8 2773.54  157.68   2
   0   0  -8 2376.45  184.99   1
   0   0   8 3082.77  231.70   3
   0   0  -9   12.46   22.54   3
   0   0   9   10.47   16.66   1
   0   0   9   36.16   37.34   3
   0   0  -9   -7.97   19.69   1
   0   0  -9    3.66    4.74   2
   0   0   9    4.55   12.33   2
   0   0 -10 1964.31  149.14   2
   0   0  10 1850.47  154.29   2
   0   0  10 1972.26  186.58   1
   0   0 -10 1979.46  189.73   1
   0   0 -10 2015.26  203.32   3
   0   0  11   13.57   15.99   2
   0   0 -11    7.76   13.80   2
   0   0 -11   32.05   48.11   3
   0   0  11   -6.76   13.94   1
   0   0 -11  -17.01   18.68   1
   0   0 -1211258.91  392.87   2
   0   0  1211759.14  500.39   1
   0   0 -1211653.77  534.94   3
   0   0 -1210743.29  485.92   1
   0   0 -13  -31.10   37.03   3
   0   0  13   -2.11    5.41   4
   0   0  13    5.43    8.50   1
   0   0 -13  -32.59   24.71   2
   0   0  14 6556.42  256.22   4
   0   0 -14 7286.19  346.28   2
   0   0 -14 7222.62  460.54   3
   0   0  14 6171.49  392.14   1
   0   0 -15   -8.59   25.05   2
   0   0  15   20.96   30.84   1
   0   0  15   17.95   16.22   4
   0   0 -16  355.66   87.41   2
   0   0  16  364.39   62.22   4
   0   0  17   -1.74   21.57   1
   0   0  17   17.98   17.98   4
   0   0 -17  -26.36   30.81   2
   0   0  18   91.27   67.92   1
   0   0  18  160.54   43.33   4
   0   0 -18  233.13   76.03   2
   0   0 -19    3.25   17.49   2
   0   0  19  -16.57   16.82   4
   0   0  19  -31.47   42.87   1
   0   0 -20  335.32   95.97   2
   0   0  20  129.37   66.45   1
   0   0  20  308.17   63.73   4
   0   0  21   -7.00   14.04   4
   0   0  21   51.25   65.66   1
   0   0 -21   -6.05   16.03   2
   0   0 -22   19.65   26.05   2
   0   0  22   85.88   66.85   1
   0   0  23   19.45   27.79   1
   0   0 -23   13.99   32.28   2
   0   0  24   -8.68   32.07   1
   0   0 -24   40.86   51.03   2
   0   0 -25   -9.62   24.30   2
   0   0 -26  120.72   83.58   2
   0   0 -27   43.14   43.41   2
   0   0 -28   20.86   42.42   2
   0   1   2  473.36   39.32   1
   0  -1   2  538.50   47.58   3
   0  -1   2  274.19   34.26   1
   0   1  -3  423.93   36.73   2
   0  -1   3  521.37   54.53   1
   0  -1  -3  415.84   39.42   2
   0   1   3  472.77   55.04   3
   0  -1   3  536.22   58.10   3
   0   1  -3  428.78   51.85   3
   0   1   3  452.60   42.25   2
   0  -1   3  384.53   35.73   2
   0   1   3  469.58   47.57   1
   0  -1  -3  444.22   47.90   1
   0   1  -3  436.16   49.09   1
   0   1   4 6845.97  211.82   1
   0   1   4 7141.70  248.79   3
   0   1  -4 6587.09  166.55   2
   0   1  -4 6343.65  229.97   3
   0  -1  -4 6628.61  178.38   2
   0   1   4 6760.34  185.38   2
   0  -1   4 6725.56  238.54   3
   0  -1   4 6525.39  173.23   2
   0  -1  -4 6866.39  216.93   1
   0  -1   4 7238.28  229.55   1
   0   1  -4 6662.57  219.87   1
   0  -1  -4 6880.65  239.61   3
   0  -1   590009.70  902.96   1
   0  -1   590758.62  725.93   2
   0  -1  -589939.39  876.90   1
   0  -1   590793.85  982.64   3
   0   1  -595643.97  929.32   1
   0  -1  -592235.93  740.69   2
   0   1   592175.11  876.10   1
   0   1  -587647.14  963.68   3
   0  -1  -592310.22  976.81   3
   0   1   586376.17  727.23   2
   0  -1  -632156.90  476.57   2
   0   1  -632065.30  643.09   3
   0  -1   632358.03  592.49   1
   0  -1   633281.73  484.87   2
   0   1   634481.01  677.42   3
   0  -1  -632216.80  628.54   3
   0   1   632345.17  569.61   1
   0   1  -632986.70  595.65   1
   0  -1   634228.26  662.55   3
   0   1  -632324.64  458.93   2
   0  -1  -633026.99  583.48   1
   0   1   630954.41  481.66   2
   0  -1   7 2421.38  142.18   2
   0  -1  -7 2253.34  136.40   2
   0   1   7 2216.76  160.76   1
   0   1  -7 2126.44  126.80   2
   0  -1  -7 1982.79  153.87   1
   0   1  -7 2144.14  180.06   3
   0  -1  -7 2444.84  188.59   3
   0  -1   7 2494.22  192.84   3
   0   1  -7 2220.53  165.38   1
   0  -1   7 2374.00  171.47   1
   0   1   7 1979.59  133.00   2
   0   1   7 2751.07  205.18   3
   0  -1   8 1982.30  138.10   2
   0   1   8 1921.57  182.32   3
   0  -1   8 1968.36  167.42   1
   0  -1  -8 1988.03  167.36   1
   0   1  -8 2003.79  185.43   3
   0   1   8 1966.37  162.38   1
   0   1  -8 1974.97  131.03   2
   0   1   8 2104.81  145.90   2
   0  -1  -8 2053.71  138.94   2
   0   1  -8 2000.22  168.36   1
   0  -1   8 2330.42  203.17   3
   0  -1  -8 2034.67  183.45   3
   0  -1  -9   69.35   33.52   1
   0   1  -9   94.67   40.63   3
   0   1  -9   44.57   18.68   2
   0   1  -9   28.39   22.87   1
   0  -1  -9   72.46   26.57   2
   0  -1   9   55.32   30.33   1
   0  -1  -9   37.99   21.46   3
   0  -1   9   30.93   28.84   3
   0   1   9   46.89   27.10   2
   0   1   9   48.75   28.37   1
   0   1   9   18.04   23.99   3
   0  -1   9   83.57   30.70   2
   0  -1 -10 2817.07  182.15   2
   0   1  10 2892.70  221.36   1
   0   1 -10 3232.43  243.46   1
   0  -1 -10 2823.86  241.62   3
   0  -1 -10 2755.36  223.11   1
   0   1 -10 2992.84  179.09   2
   0  -1  10 2905.86  227.38   1
   0   1 -10 3082.85  253.91   3
   0   1  10 2780.75  190.02   2
   0  -1  10 2981.03  192.53   2
   0   1 -11  571.41   82.72   2
   0  -1 -11  478.90  104.99   3
   0  -1  11  556.28   88.13   2
   0   1  11  640.17  107.13   1
   0  -1 -11  425.34   91.40   1
   0   1 -11  413.68   89.25   1
   0  -1 -11  512.78   81.44   2
   0   1 -11  587.99  114.72   3
   0  -1  11  503.50  100.74   1
   0   1 -12 1485.34  140.94   2
   0  -1  12 1542.66  184.60   1
   0  -1 -12 1482.74  145.44   2
   0  -1 -12 1261.77  170.16   1
   0   1 -12 1198.82  180.12   3
   0   1  12 1616.25  181.24   1
   0   1 -12 1245.63  166.39   1
   0  -1  13 1336.51  179.57   1
   0   1  13 1358.01  106.97   4
   0  -1 -13 1238.50  138.31   2
   0   1 -13 1465.58  146.40   2
   0   1 -13 1247.39  182.17   3
   0   1  13 1335.89  172.14   1
   0  -1 -14 3387.62  238.21   2
   0  -1  14 2932.24  279.24   1
   0  -1  14 3329.61  190.45   4
   0   1  14 3488.13  177.90   4
   0   1 -14 3129.26  222.68   2
   0   1 -14 3673.27  328.25   3
   0   1  14 3129.22  276.21   1
   0   1  15   27.47   20.28   4
   0   1  15   27.20   33.59   1
   0  -1 -15   44.74   29.24   2
   0   1 -15   14.24    4.28   2
   0  -1  15   -8.70   17.82   4
   0   1 -15  -39.46   41.77   3
   0  -1  15    8.89   24.93   1
   0   1  16  186.82   43.23   4
   0   1 -16  129.63   48.85   2
   0   1 -16   92.46   65.63   3
   0  -1  16   94.25   33.71   4
   0  -1  16  166.74   59.03   1
   0   1  16  121.47   58.09   1
   0  -1 -16  178.63   59.99   2
   0  -1 -17   75.45   36.36   2
   0  -1  17  101.81   34.34   4
   0   1  17  168.61   42.94   4
   0   1 -17  150.05   56.43   2
   0  -1  17   23.00   46.28   1
   0   1  17   96.93   54.46   1
   0   1 -18  330.77   81.44   2
   0   1  18  264.37   52.01   4
   0  -1  18  260.61   90.52   1
   0  -1  18  276.42   60.85   4
   0  -1 -18  293.16   82.33   2
   0   1  18  253.64   91.39   1
   0  -1 -19  189.75   67.23   2
   0  -1  19  195.50   53.36   4
   0   1 -19   41.42   12.33   2
   0   1  19  130.82   66.45   1
   0  -1  19  139.13   64.85   1
   0   1  19   49.94   25.26   4
   0   1  20  148.20   39.58   4
   0   1  20   41.87   41.46   1
   0   1 -20  128.22   57.86   2
   0  -1 -20  137.78   63.68   2
   0  -1  20  183.71   53.01   4
   0  -1  20  180.71   89.20   1
   0   1  21  131.74   66.98   1
   0   1 -21  270.89   80.84   2
   0  -1  21  315.89   67.72   4
   0  -1  21  291.53  104.49   1
   0  -1 -21  388.94   95.14   2
   0   1  21  264.07   54.90   4
   0  -1  22   11.66   30.17   1
   0   1 -22   76.15   44.71   2
   0  -1 -22  155.35   73.92   2
   0  -1  22  101.14   40.62   4
   0   1  22   63.08   43.25   1
   0  -1  23   72.04   20.57   1
   0   1 -23  187.82   81.39   2
   0  -1 -23  222.48   85.08   2
   0   1  23   32.90   45.62   1
   0   1  24  117.01   73.65   1
   0   1 -24   26.80   48.93   2
   0  -1  24   51.61   46.45   1
   0  -1 -24   37.79   29.01   2
   0   1 -25   -0.88   10.70   2
   0  -1 -25    6.57   16.42   2
   0   1 -26   60.40   55.25   2
   0  -1 -26   81.36   63.52   2
   0   1 -27  -38.24   58.90   2
   0  -1 -27  -40.71   47.15   2
   0  -1 -28   24.37   48.59   2
   0   1 -28   28.68   46.72   2
   0  -1 -29   96.73   72.99   2
   0   2  -1    0.24    0.77   1
   0   2   1    3.88    3.21   2
   0  -2  -1    0.48    1.52   1
   0   2  -1   -1.24    1.29   3
   0  -2  -1   -0.26    1.10   2
   0  -2   1    0.24    2.40   1
   0   2   1    1.00    3.19   1
   0  -2   1    2.00    2.92   3
   0  -2  -2 1707.65   77.65   1
   0  -2   2 2134.26   94.74   3
   0   2   2 1948.55   79.65   2
   0   2  -2 1798.92   93.73   1
   0  -2   2 1879.66   95.12   1
   0   2   2 1941.96   79.20   1
   0  -2   3 7206.88  211.15   3
   0   2  -3 7159.71  150.09   2
   0   2   3 7160.43  175.31   2
   0   2  -3 6831.28  206.20   1
   0  -2   3 7044.30  213.03   1
   0   2   3 7060.17  183.74   1
   0  -2  -3 7332.64  194.85   1
   0   2  -3 6797.20  208.69   3
   0  -2   3 7118.43  150.12   2
   0  -2  -4  692.71   60.55   2
   0  -2   4  715.17   76.84   1
   0   2   4  562.25   54.94   2
   0   2   4  635.75   73.35   3
   0   2  -4  694.83   73.52   1
   0  -2   4  723.13   78.30   3
   0   2  -4  690.85   53.16   2
   0  -2  -4  669.13   69.08   1
   0   2  -4  605.84   71.27   3
   0   2   4  660.45   64.13   1
   0  -2   4  630.43   52.65   2
   0   2   588786.98  770.75   2
   0  -2   590160.59  968.13   3
   0  -2  -592810.52  908.59   1
   0   2   591381.47  983.42   3
   0   2  -588432.52  964.79   3
   0   2   587758.81  834.48   1
   0   2  -592569.56  939.37   1
   0  -2   593489.43  725.38   2
   0  -2   594014.70  972.38   1
   0   2   6 1173.51   96.01   2
   0  -2  -6 1183.67  112.05   1
   0  -2  -6 1134.02   91.94   2
   0  -2   6 1168.14   89.40   2
   0   2   6 1155.72  105.44   1
   0   2  -6 1081.45  119.20   3
   0  -2   6 1093.63  116.46   3
   0  -2   6 1052.68  110.24   1
   0   2  -6 1206.30  115.75   1
   0   2   6 1151.85  122.64   3
   0   2  -6 1180.88   84.51   2
   0  -2  -7    9.49   19.15   1
   0  -2  -7    7.32    9.96   2
   0   2   7    5.03    9.60   1
   0   2  -7    9.25   10.14   2
   0   2  -7   18.35   10.15   3
   0   2   7    6.03    6.15   3
   0  -2   7   12.31   12.09   2
   0  -2   7   -2.23   16.98   1
   0   2   7    9.18    5.84   2
   0  -2   7   -0.41    4.39   3
   0   2  -7    1.32   12.79   1
   0   2  -8  509.12   91.76   3
   0  -2  -8  468.93   68.38   2
   0   2  -8  548.96   89.46   1
   0  -2   8  428.40   80.85   1
   0   2   8  663.07  108.89   3
   0   2   8  420.18   72.47   1
   0  -2   8  535.77   93.98   3
   0  -2  -8  475.92   81.11   1
   0   2  -8  441.82   61.33   2
   0  -2   8  431.39   63.32   2
   0   2   8  476.50   70.44   2
   0  -2   9 4913.69  286.28   1
   0   2  -9 5259.14  317.66   3
   0  -2  -9 5255.86  240.49   2
   0   2   9 5339.64  328.68   3
   0   2   9 4869.02  240.55   2
   0  -2  -9 5449.61  296.79   1
   0   2  -9 4786.07  212.30   2
   0  -2   9 5408.83  321.71   3
   0   2   9 5475.57  282.80   1
   0   2  -9 4871.26  288.29   1
   0  -2   9 4985.83  229.96   2
   0  -2  10 2071.68  195.65   1
   0  -2 -10 2178.42  197.21   1
   0   2 -10 2121.34  196.64   1
   0  -2  10 2024.28  155.99   2
   0   2 -10 2101.03  148.38   2
   0   2  10 1955.00  178.78   1
   0  -2 -10 2087.14  161.40   2
   0   2  10 1857.25  158.21   2
   0   2 -10 2000.10  207.11   3
   0  -2 -11  895.97  110.80   2
   0   2 -11  750.51  133.17   3
   0  -2  11  925.70  112.00   2
   0   2 -11 1046.50  110.22   2
   0   2 -11 1066.19  144.32   1
   0  -2 -11  959.42  136.11   1
   0  -2  11  914.76  134.74   1
   0   2  11 1009.13  134.94   1
   0   2 -12 3824.86  314.89   3
   0  -2 -12 4213.24  251.36   2
   0  -2  12 3991.09  297.50   1
   0   2 -12 3995.15  226.31   2
   0  -2 -12 3721.60  283.03   1
   0   2  12 4001.23  282.09   1
   0   2 -12 3558.90  279.91   1
   0   2  12 4009.41  167.22   4
   0   2  13 3307.31  158.85   4
   0  -2 -13 3610.95  243.35   2
   0   2 -13 3580.67  223.67   2
   0   2  13 3289.59  266.70   1
   0   2 -13 3601.13  317.99   3
   0  -2  13 3272.95  284.10   1
   0  -2 -14   24.71   34.69   2
   0   2  14    8.33   15.62   4
   0   2  14   12.69   16.99   1
   0  -2  14   35.69   43.47   1
   0   2 -14   39.14   43.31   3
   0  -2  14    6.51    8.84   4
   0   2 -14   23.76   17.32   2
   0   2 -15  503.42  121.59   3
   0   2 -15  388.29   80.52   2
   0  -2  15  370.04   67.77   4
   0  -2 -15  501.72   98.87   2
   0   2  15  383.48   98.11   1
   0  -2  15  511.62  125.92   1
   0   2  15  396.30   58.14   4
   0   2  16   53.67   39.74   1
   0   2 -16   95.67   71.60   3
   0  -2  16   92.06   32.66   4
   0  -2 -16  187.23   60.23   2
   0   2  16  181.89   38.28   4
   0   2 -16   93.65   39.08   2
   0  -2  16   63.47   60.95   1
   0   2  17  141.33   70.17   1
   0   2  17   62.73   23.69   4
   0  -2  17   56.04   28.65   4
   0  -2  17   47.44   36.71   1
   0   2 -17  173.67   81.38   3
   0  -2 -17  109.57   53.27   2
   0   2 -17   97.56   42.70   2
   0  -2  18   20.01   11.49   1
   0   2 -18  126.43   50.85   2
   0  -2 -18  100.45   51.78   2
   0  -2  18   46.35   25.35   4
   0   2  18   80.74   26.35   4
   0   2 -18  187.66   85.46   3
   0   2  18  112.00   61.51   1
   0   2 -19  -14.61    8.70   2
   0   2  19    3.09   29.61   1
   0  -2  19   10.14    9.82   4
   0  -2  19   36.04   41.14   1
   0   2  19   22.07   18.63   4
   0  -2 -19   15.81   24.48   2
   0   2  20  210.26   89.32   1
   0  -2 -20   48.34   34.54   2
   0   2  20  186.58   43.61   4
   0   2 -20  196.38   63.89   2
   0  -2  20  308.58  108.30   1
   0  -2  20  210.50   56.24   4
   0   2  21   65.02   46.64   1
   0  -2  21   32.59   22.42   4
   0  -2 -21   71.78   47.99   2
   0   2 -21   74.87   27.12   2
   0  -2  21   15.41    9.54   1
   0   2  22   62.33   58.37   1
   0  -2  22   70.59   41.36   4
   0  -2 -22   32.79   32.89   2
   0  -2  22  -19.21   38.80   1
   0   2 -22   42.54   41.05   2
   0  -2  23  282.44  110.19   1
   0  -2 -23   73.52   28.67   2
   0   2 -23  317.79   93.41   2
   0   2  23  377.77  126.84   1
   0   2 -24  466.60  117.63   2
   0  -2 -24  205.95   82.56   2
   0   2  24  144.65   68.79   1
   0  -2  24  255.82  107.07   1
   0   2 -25   57.06   66.30   2
   0  -2 -25  238.71   92.60   2
   0  -2 -26   68.19   43.27   2
   0   2 -26   18.75   34.17   2
   0   2 -27   77.96   61.43   2
   0  -2 -27    4.93   37.17   2
   0  -2 -28  -16.12   28.45   2
   0  -2 -29  -15.27   20.04   2
   0  -3   0    0.62    0.84   2
   0   3   0   -4.35    5.22   1
   0   3   0    1.49    2.37   2
   0   3   0   -0.15    0.64   3
   0  -3   0   -0.64    3.85   1
   0  -3   0   -1.13    1.75   3
   0   3   116361.46  210.86   2
   0   3   117247.32  246.28   1
   0  -3   115958.74  202.33   3
   0   3  -116096.60  277.34   1
   0  -3  -112364.56  185.56   2
   0  -3   113978.06  262.93   1
   0  -3  -2   54.55   15.11   1
   0  -3   2   35.04   12.42   3
   0   3   2   37.52   11.45   2
   0  -3  -2   21.19    9.05   2
   0  -3   2   30.44   14.28   1
   0  -3  -2   34.13   12.75   1
   0   3  -2   56.84   20.10   1
   0   3  -2   39.32   13.89   3
   0  -3   3 2573.60  129.21   3
   0   3   3 2334.36  107.10   1
   0  -3  -3 2282.14  112.53   1
   0   3  -3 2342.54   83.78   2
   0  -3  -3 2401.33  107.77   2
   0  -3   3 2421.25  132.81   1
   0   3  -3 2373.82  125.55   3
   0   3  -3 2030.84  122.82   1
   0   3   3 2324.42  105.31   2
   0   3  -419379.65  410.89   1
   0   3   418321.30  346.83   1
   0   3  -418318.39  401.38   3
   0   3   417920.57  327.45   2
   0  -3   418467.28  274.91   2
   0  -3   418919.79  408.72   1
   0   3  -419021.81  277.38   2
   0  -3  -418591.52  363.68   1
   0  -3  -417349.96  321.73   2
   0  -3   418790.81  395.51   3
   0   3  -5 1333.28  120.73   3
   0   3  -5 1368.90   83.02   2
   0  -3   5 1198.78  114.20   1
   0  -3   5 1325.24  116.99   3
   0   3   5 1352.38   97.30   2
   0  -3   5 1299.41   82.97   2
   0   3   5 1297.16  101.36   1
   0  -3  -5 1248.25   93.13   2
   0   3  -5 1348.90  115.53   1
   0  -3  -5 1505.84  115.51   1
   0  -3   6 6177.19  278.44   3
   0   3   6 6121.66  240.86   1
   0   3  -6 5900.64  278.64   3
   0   3  -6 6338.50  195.58   2
   0  -3  -6 6302.12  226.66   2
   0  -3  -6 6612.32  265.85   1
   0  -3   6 6467.56  205.60   2
   0  -3   6 6107.58  276.60   1
   0   3   6 6640.97  234.47   2
   0   3  -6 6366.63  269.36   1
   0   3   6 6460.79  286.04   3
   0  -3  -7 7248.76  302.97   1
   0  -3   7 7421.82  239.91   2
   0   3   7 7023.53  277.63   1
   0  -3   7 7006.97  318.57   1
   0   3  -7 7207.58  308.20   1
   0   3   7 6797.83  319.34   3
   0   3  -7 6627.24  216.28   2
   0  -3   7 7748.50  337.86   3
   0   3  -7 6652.06  320.12   3
   0   3   7 7142.08  263.30   2
   0  -3  -7 6661.08  248.47   2
   0   3   8  217.49   56.78   3
   0   3  -8  109.19   47.63   3
   0   3   8  198.71   45.95   2
   0  -3   8  146.23   35.95   2
   0   3  -8  198.61   39.65   2
   0  -3   8  248.27   65.56   1
   0  -3   8  190.19   57.88   3
   0   3  -8  197.59   51.89   1
   0  -3  -8  159.60   40.62   2
   0   3   8  221.10   49.66   1
   0  -3  -8  100.52   40.07   1
   0   3   9 1202.99  119.37   2
   0  -3   9 1263.36  155.48   3
   0   3  -9 1344.85  159.70   3
   0  -3  -9 1132.91  133.64   1
   0  -3   9 1079.90  137.34   1
   0   3  -9 1162.51  102.50   2
   0   3  -9 1142.81  137.66   1
   0  -3  -9 1081.42  113.99   2
   0  -3   9 1445.82  122.14   2
   0   3   9  954.65  117.28   1
   0   3 -10   94.52   33.16   2
   0  -3  10   61.97   27.41   2
   0   3  10   80.95   31.31   1
   0   3 -10   57.27   34.81   1
   0  -3  10  121.14   47.30   1
   0  -3 -10   78.22   40.34   1
   0   3 -10   68.36   31.44   3
   0  -3 -10   81.42   32.01   2
   0   3 -11  402.35   91.05   1
   0  -3  11  175.67   50.56   2
   0  -3 -11  300.93   76.59   1
   0   3 -11  382.71   66.48   2
   0  -3 -11  201.77   52.10   2
   0   3 -11  302.38   81.13   3
   0   3  11  285.03   38.42   4
   0  -3  11  421.45   91.71   1
   0   3  11  253.16   70.73   1
   0   3  12   79.69   21.12   4
   0  -3  12  149.76   59.53   1
   0   3  12   45.12   24.33   1
   0  -3  12   55.93   32.95   2
   0  -3 -12   54.89   34.97   2
   0  -3 -12   86.68   47.36   1
   0   3 -12   12.90   21.86   3
   0   3 -12  111.00   38.22   2
   0  -3  13 1633.30  203.48   1
   0   3 -13 1726.08  219.62   3
   0   3  13 1870.15  109.63   4
   0   3 -13 1844.83  158.94   2
   0   3  13 1940.80  202.61   1
   0  -3 -13 1711.33  168.62   2
   0   3 -14  226.74   58.99   2
   0  -3  14  222.21   55.21   4
   0  -3  14  395.72  108.35   1
   0   3  14  150.73   63.73   1
   0  -3 -14  320.29   76.57   2
   0   3  14  212.36   37.95   4
   0   3 -14  371.57   99.60   3
   0   3 -15  259.33   99.56   3
   0  -3  15  258.96   90.43   1
   0  -3 -15  245.94   67.96   2
   0   3 -15  308.08   71.14   2
   0   3  15  230.88   76.98   1
   0   3  15  230.67   40.95   4
   0  -3  15  303.32   63.36   4
   0   3  16  183.94   72.07   1
   0   3 -16  179.51   90.89   3
   0  -3  16  200.49   82.80   1
   0  -3  16  147.63   48.82   4
   0  -3 -16  137.85   52.21   2
   0   3 -16  165.87   53.83   2
   0   3  16  169.56   36.22   4
   0  -3  17   -9.54   15.21   4
   0   3 -17   39.88   42.50   2
   0  -3  17  -20.33   40.23   1
   0   3  17   -6.04   12.15   4
   0   3  17   37.21   43.82   1
   0  -3 -17    7.15   19.15   2
   0   3  17   -0.96   13.40   4
   0   3 -17   90.95   76.84   3
   0  -3  18   49.45   67.42   1
   0   3 -18   59.09   44.12   3
   0   3  18   16.99   33.25   1
   0  -3  18  -21.82   10.95   4
   0   3 -18    3.04   21.35   2
   0  -3 -18   -6.96   10.32   2
   0   3  18   20.14   18.98   4
   0  -3  19   40.30   25.15   4
   0   3  19   25.19   10.21   4
   0  -3  19  -10.37   38.74   1
   0   3 -19   45.61   33.69   2
   0   3 -19    3.56   27.12   3
   0  -3 -19   15.24   38.76   2
   0   3  19   93.34   68.58   1
   0   3 -20   73.88   68.53   3
   0   3  20   47.92   26.06   4
   0   3 -20   50.17   41.63   2
   0  -3  20   50.40   56.89   1
   0  -3  20    1.93   13.08   4
   0   3  20   39.24   34.28   1
   0  -3 -20   -0.73    7.40   2
   0   3 -21   74.18   43.12   2
   0   3  21   85.78   58.22   1
   0  -3 -21   12.12    9.03   2
   0  -3  21   56.75   32.53   4
   0  -3  21   35.51   42.95   1
   0   3  22  355.28  109.50   1
   0   3 -22  336.48   92.45   2
   0  -3 -22  393.71  108.84   2
   0  -3  22  246.95   67.96   4
   0  -3  22  137.54   80.75   1
   0   3  23  387.39  127.76   1
   0  -3  23  448.95  136.04   1
   0  -3  23  410.40   84.41   4
   0   3 -23  484.13  112.47   2
   0  -3 -23  447.78  122.52   2
   0  -3 -24  146.99   73.15   2
   0   3 -24  -27.29   31.00   2
   0   3  24   12.76   32.94   1
   0  -3  24   47.19   66.13   1
   0  -3 -25   75.69   61.78   2
   0   3 -25   61.83   49.42   2
   0  -3 -26   53.12   38.78   2
   0   3 -26  -10.63   38.47   2
   0  -3 -27  110.98   62.97   2
   0   3 -27   68.94   58.83   2
   0  -3 -28  -13.79   32.41   2
   0  -3 -29   94.04   57.42   2
   0  -3 -30  -49.01   50.89   2
   0   4   0  667.26   36.96   3
   0  -4   0  688.33   36.30   3
   0  -4   0  760.14   44.32   2
   0   4   0  751.04   62.20   1
   0   4   0  743.79   44.34   2
   0   4  -121701.31  216.91   2
   0  -4  -120898.78  317.27   1
   0   4   121270.40  270.93   2
   0  -4   121411.03  217.12   2
   0  -4   120778.37  365.23   1
   0   4  -121339.95  354.99   1
   0   4   121444.42  321.09   1
   0  -4   121300.89  246.62   3
   0   4  -121083.82  262.28   3
   0  -4  -121649.07  272.83   2
   0   4   2 5368.25  153.62   2
   0   4   2 4957.67  161.33   1
   0  -4   2 4908.24  191.40   1
   0   4  -2 5351.86  164.78   3
   0  -4  -2 5044.50  156.74   1
   0  -4   2 4946.21  152.11   3
   0  -4  -2 5218.24  149.42   2
   0   4  -2 5222.14  196.87   1
   0  -4  -3   -6.36    5.16   1
   0  -4  -3    6.32    8.21   2
   0   4  -3   -0.60    5.38   3
   0  -4   3   11.11    9.26   3
   0  -4  -3   -2.74    4.18   1
   0   4  -3    5.22    7.84   1
   0   4   3    7.55    2.69   2
   0  -4   3    6.05    5.59   1
   0   4   4 7315.47  220.60   1
   0   4  -4 7014.49  251.78   3
   0  -4  -4 7491.60  237.76   1
   0  -4   4 6463.86  251.79   1
   0  -4   4 7262.82  250.66   3
   0  -4  -4 7268.33  214.71   2
   0   4  -4 7049.97  167.77   2
   0   4   4 7063.91  214.56   2
   0   4  -4 7097.47  264.46   1
   0   4  -5 7735.12  297.39   3
   0   4  -5 7785.87  196.86   2
   0  -4   5 7200.00  290.35   1
   0  -4   5 7908.49  290.32   3
   0   4  -5 7692.99  294.95   1
   0   4   5 8167.95  248.64   2
   0   4   5 7768.59  246.90   1
   0  -4  -5 7886.43  266.22   1
   0  -4  -5 8235.46  251.70   2
   0  -4  -6  913.91   99.11   1
   0  -4   6  701.44   93.78   3
   0   4   6  794.91   87.65   1
   0  -4   6  794.03   69.77   2
   0  -4  -6  763.77   82.41   2
   0   4  -6  765.03  101.09   3
   0   4   6  787.96   83.40   2
   0  -4   6  893.87  108.95   1
   0   4  -6  780.55   99.32   1
   0   4  -6  826.69   69.74   2
   0   4   7 1343.98   58.46   4
   0   4   7 1312.68  115.44   2
   0  -4  -7 1204.30  124.49   1
   0  -4   7 1455.86  143.36   3
   0  -4  -7 1390.10  117.31   2
   0   4   7 1240.39  116.41   1
   0   4   7 1333.79  141.05   3
   0   4  -7 1507.32  102.18   2
   0   4  -7 1286.77  142.94   3
   0  -4   7 1359.11  142.57   1
   0  -4   7 1322.45   98.71   2
   0   4  -7 1394.96  138.66   1
   0   4   8  265.19   55.90   2
   0   4   8  458.50   86.91   3
   0  -4   8  363.95   56.09   2
   0  -4   8  306.50   74.07   3
   0  -4  -8  294.16   65.32   1
   0  -4   8  300.60   71.94   1
   0  -4  -8  345.67   62.57   2
   0   4  -8  324.89   50.50   2
   0   4   8  283.50   30.98   4
   0   4   8  291.12   61.11   1
   0   4  -8  224.43   62.65   3
   0   4  -8  320.42   70.63   1
   0   4   9 5419.74  275.10   1
   0  -4  -9 6092.92  318.39   1
   0   4  -9 5524.30  220.68   2
   0   4  -9 5704.35  332.47   3
   0  -4  -9 5826.12  266.57   2
   0  -4   9 5796.92  329.47   1
   0   4   9 5512.95  133.28   4
   0   4   9 5288.41  260.08   2
   0  -4   9 5501.20  323.01   3
   0   4  -9 5116.11  297.51   1
   0  -4   9 5183.39  229.69   2
   0   4 -10  627.76  116.12   3
   0  -4  10  521.56   79.19   2
   0  -4 -10  683.77   94.15   2
   0   4 -10  539.04   98.80   1
   0  -4 -10  467.61   92.50   1
   0  -4  10  449.19   97.98   1
   0   4 -10  713.97   85.61   2
   0   4  10  590.29   47.37   4
   0   4  10  480.41   86.26   1
   0  -4 -11  939.84  135.95   1
   0   4 -11 1206.09  170.86   3
   0  -4  11 1089.63  117.69   2
   0  -4  11 1150.51  160.23   1
   0   4 -11 1304.52  120.92   2
   0  -4 -11 1276.82  138.02   2
   0   4  11 1371.74  154.26   1
   0   4  11 1230.78   73.45   4
   0   4 -11  947.10  141.19   1
   0  -4  12 2632.79  253.92   1
   0  -4  12 2206.45  176.09   2
   0   4 -12 2276.49  166.54   2
   0  -4 -12 2527.42  201.88   2
   0   4  12 2320.13  210.04   1
   0   4 -12 2417.83  253.34   3
   0  -4 -12 2102.06  212.97   1
   0   4  12 2406.80  108.18   4
   0   4 -13 4119.22  233.93   2
   0  -4 -13 3997.14  263.94   2
   0   4  13 4285.28  296.77   1
   0   4 -13 4535.99  361.31   3
   0   4  13 4142.23  178.45   4
   0   4  13 4056.86  147.08   4
   0  -4  13 4574.37  343.85   1
   0   4 -14   35.31   13.84   2
   0   4  14  113.92   34.19   4
   0   4  14   83.72   46.99   1
   0   4  14  104.50   23.32   4
   0  -4 -14   88.37   36.71   2
   0   4 -14  202.60   78.95   3
   0  -4  14  155.02   69.91   1
   0  -4  14   76.07   34.88   4
   0  -4 -15   14.93   16.55   2
   0   4  15   27.93   18.35   4
   0  -4  15   38.50   25.90   4
   0   4  15   35.17   29.37   1
   0   4 -15   26.93    5.42   3
   0   4 -15   26.78    5.10   2
   0  -4  15    8.12   26.40   1
   0   4  15   39.72   19.27   4
   0   4  16  150.13   39.13   4
   0   4  16  146.88   32.06   4
   0  -4  16   82.20   61.17   1
   0   4 -16   74.14   35.33   2
   0   4 -16   53.34   59.90   3
   0  -4 -16  145.53   54.75   2
   0   4  16  148.67   56.93   1
   0  -4  16   90.02   34.26   4
   0  -4  17   66.73   38.24   4
   0   4  17  105.63   27.79   4
   0  -4  17   36.21   33.48   1
   0   4  17   61.24   27.35   4
   0   4  17  208.02   78.53   1
   0   4 -17  181.09   75.83   3
   0  -4 -17   15.09    7.02   2
   0   4 -17   65.11   40.99   2
   0  -4  18  399.42   80.31   4
   0  -4 -18  398.66  100.28   2
   0   4  18  410.99   55.94   4
   0   4  18  276.50   93.10   1
   0  -4  18  355.91  112.08   1
   0   4 -18  465.55   98.24   2
   0   4  19   95.22   28.86   4
   0  -4 -19  158.40   58.50   2
   0  -4  19   17.28   38.80   1
   0  -4  19   66.13   34.92   4
   0   4  19  106.62   58.35   1
   0   4 -19   63.79   61.77   3
   0   4 -19   30.77   18.16   2
   0   4 -20  673.56  170.82   3
   0  -4 -20  390.83  105.26   2
   0  -4  20  663.67  166.18   1
   0   4 -20  406.89   99.14   2
   0  -4  20  572.15   99.22   4
   0   4  20  524.02  135.34   1
   0  -4 -21  288.20   89.25   2
   0  -4  21  389.44  131.09   1
   0   4  21  388.00  117.28   1
   0  -4  21  232.91   61.94   4
   0   4 -21  528.94  115.74   2
   0   4  22   64.31   48.68   1
   0  -4  22   56.98   60.77   1
   0   4 -22   -0.47   18.15   2
   0  -4  22   24.12   32.59   4
   0  -4 -22   24.13   29.67   2
   0  -4 -23    8.30   20.54   2
   0   4 -23  154.58   66.21   2
   0   4  23  226.89  102.43   1
   0  -4  23   32.70   16.87   4
   0  -4  23  211.93  102.57   1
   0   4  24  -11.79   10.87   1
   0  -4 -24   13.67    9.64   2
   0   4 -24   33.11   45.13   2
   0  -4  24   -3.24   14.02   1
   0  -4 -25   49.21   51.52   2
   0   4 -25    1.90   24.41   2
   0  -4  25   36.59   13.58   1
   0   4 -26   14.42   35.58   2
   0  -4 -26   70.15   52.82   2
   0  -4 -27  -11.69   51.55   2
   0  -4 -28   -5.72   31.30   2
   0  -4 -29  106.90   58.84   2
   0  -4 -30  -19.34   31.22   2
   0  -5   0    5.12    4.31   2
   0  -5   0   10.53    5.14   3
   0   5   0   -1.61    0.85   1
   0  -5   0   -0.32    6.24   1
   0   5   0   -0.69    2.95   3
   0   5   0   -1.75    1.20   2
   0  -5   1  296.20   28.96   2
   0   5  -1  275.41   27.25   2
   0  -5  -1  277.08   41.80   1
   0   5   1  291.30   34.96   2
   0   5   1  239.24   37.84   1
   0   5  -1  237.29   42.94   1
   0   5  -1  270.13   31.88   3
   0  -5   1  285.50   46.39   1
   0  -5   1  298.21   30.75   3
   0  -5  -1  378.60   39.16   2
   0   5   2 1345.62   82.23   2
   0   5  -2 1432.00   62.54   2
   0  -5  -2 1514.46   95.91   1
   0  -5  -2 1420.81   57.12   4
   0   5   2 1421.70   92.52   1
   0   5  -2 1305.39  104.64   1
   0  -5   2 1381.80  113.83   1
   0   5  -2 1434.68   88.40   3
   0  -5  -2 1383.74   82.94   2
   0  -5   2 1422.26   82.30   3
   0  -5   342414.12  531.08   3
   0  -5   340387.19  633.38   1
   0   5   341040.21  501.90   2
   0  -5  -341314.10  514.05   1
   0  -5  -340986.60  486.84   2
   0   5  -340953.82  557.16   3
   0   5  -342387.16  652.28   1
   0  -5   449001.81  741.41   1
   0  -5  -449995.36  591.08   2
   0  -5  -451123.41  611.40   1
   0   5  -449286.43  687.70   3
   0  -5  -450785.34  634.09   1
   0  -5   449259.01  653.38   3
   0   5  -450548.51  746.95   1
   0   5   450173.98  595.50   2
   0  -5  -5 1631.08  114.53   2
   0  -5   5 1442.04  135.00   1
   0   5   5 1610.23  112.90   2
   0   5  -5 1468.12  131.16   3
   0   5  -5 1643.93  148.77   1
   0   5   5 1586.65  114.50   1
   0  -5   5 1514.64  128.66   3
   0   5  -5 1546.92   87.97   2
   0  -5  -5 1725.96  127.94   1
   0   5   6 9511.58  295.65   1
   0  -5   6 9509.45  346.74   3
   0   5  -6 9602.46  240.17   2
   0   5  -610149.96  374.82   1
   0   5  -6 9362.16  362.75   3
   0   5   6 9243.20  291.35   2
   0  -5  -6 9591.95  297.45   2
   0  -5  -610236.91  336.34   1
   0  -5   6 9400.49  365.48   1
   0   5   7  317.26   58.54   1
   0   5  -7  316.99   46.12   2
   0  -5   7  347.75   70.89   3
   0  -5   7  384.66   76.67   1
   0   5  -7  363.04   76.85   3
   0   5   7  314.54   57.32   2
   0  -5  -7  384.07   69.51   1
   0  -5  -7  268.83   51.29   2
   0   5  -7  277.65   63.14   1
   0   5  -8  928.02  127.72   3
   0   5   8  833.10  118.83   3
   0  -5   8  694.31  109.76   1
   0   5  -8  825.66   80.58   2
   0   5   8  781.10  100.02   1
   0   5   8  718.35   93.02   2
   0   5  -8  794.67  117.28   1
   0  -5  -8  900.99  119.55   1
   0  -5  -8  766.20   94.45   2
   0  -5   8  934.92  124.10   3
   0   5   9  956.97  117.20   1
   0  -5   9  960.00  136.61   1
   0  -5  -9  719.18  111.31   1
   0   5  -9  906.31  129.12   1
   0   5   9  739.77   48.64   4
   0  -5  -9  668.13   92.41   2
   0   5  -9  854.71   88.81   2
   0   5  -9  718.45  123.77   3
   0  -5   9  799.53   88.67   2
   0   5   9  830.92   42.87   4
   0   5  10   86.99   15.75   4
   0   5 -10   10.67   19.15   1
   0   5  10   75.43   29.58   1
   0   5  10   84.68   18.07   4
   0  -5 -10   42.06   17.10   2
   0  -5  10  124.14   47.25   1
   0  -5 -10   49.18   23.21   1
   0   5 -10   96.40   52.60   3
   0  -5  10   93.10   35.31   2
   0   5 -10   88.48   30.19   2
   0   5 -11  503.37  110.41   3
   0  -5 -11  488.05   84.76   2
   0   5  11  517.24   40.86   4
   0   5  11  564.20   52.36   4
   0  -5  11  577.43  120.79   1
   0  -5  11  521.76   80.66   2
   0   5 -11  568.96   78.37   2
   0   5  11  460.13   86.09   1
   0  -5 -11  382.69   91.44   1
   0  -5 -12    3.34    2.17   2
   0  -5 -12   10.14   21.93   1
   0   5 -12   69.75   41.13   3
   0  -5  12    1.41   12.59   1
   0   5  12   31.28   29.61   1
   0   5  12   11.77   12.68   4
   0   5  12    8.97    5.73   4
   0   5 -12    4.88   18.97   2
   0  -5  12    1.02   13.46   2
   0   5 -13   10.23   16.45   2
   0   5  13   32.31   34.35   1
   0   5  13   33.60   15.37   4
   0   5  13   16.19    6.05   4
   0   5 -13   27.82   35.83   3
   0  -5  13   35.40   36.59   1
   0  -5 -13   64.00   37.12   2
   0  -5  13   10.07   19.28   2
   0  -5  14   73.66   45.22   1
   0   5  14   84.59   24.32   4
   0   5 -14   87.05   45.68   3
   0   5  14   79.61   18.60   4
   0   5  14   58.59   48.49   1
   0  -5 -14   62.91   37.26   2
   0   5 -14   57.12   27.27   2
   0   5  15   90.52   26.44   4
   0   5 -15   37.85   26.36   3
   0   5  15   90.93   49.06   1
   0  -5  15   87.11   59.42   1
   0   5  15  114.89   25.21   4
   0  -5 -15  119.48   49.08   2
   0  -5  15   56.96   18.42   4
   0   5 -15  155.16   51.34   2
   0  -5  16   95.98   63.94   1
   0   5  16   52.99   39.57   1
   0   5 -16   39.71   33.79   3
   0   5 -16    7.50   22.25   2
   0  -5  16   43.49   27.47   4
   0  -5 -16   29.85   24.71   2
   0   5  16   69.98   25.86   4
   0   5  16   69.59   20.15   4
   0   5  17   51.47   51.17   1
   0   5 -17   33.31   41.27   3
   0   5  17   19.79   11.14   4
   0   5  17   35.79   23.68   4
   0  -5 -17   19.10   32.31   2
   0   5 -17   32.41   32.15   2
   0  -5  17   40.60   30.58   4
   0  -5  17   23.32   19.07   1
   0   5 -18  226.60   68.38   2
   0  -5  18  511.68  145.73   1
   0  -5  18  280.91   67.65   4
   0   5  18  280.13   91.88   1
   0  -5 -18  325.77   95.33   2
   0   5 -18  480.11  133.02   3
   0   5  18  183.98   35.41   4
   0  -5  19  448.86  135.45   1
   0  -5 -19  193.64   76.55   2
   0  -5  19  578.28  102.81   4
   0   5 -19  360.13  124.39   3
   0   5  19  537.77   62.55   4
   0   5 -19  490.11  100.18   2
   0   5  19  439.11  114.92   1
   0   5 -20  610.83  116.05   2
   0   5 -20  639.79  171.20   3
   0  -5 -20  855.45  150.69   2
   0  -5  20  860.17  121.80   4
   0  -5  20  973.97  197.97   1
   0   5  20  819.24  163.91   1
   0   5 -21  610.51  175.36   3
   0  -5  21  258.35  105.03   1
   0  -5  21  506.93   94.30   4
   0  -5 -21  622.42  137.10   2
   0   5 -21  572.71  118.00   2
   0   5  21  661.68  159.26   1
   0  -5  22  107.86   83.62   1
   0   5 -22   27.44   30.31   2
   0   5  22   -3.40   20.61   1
   0  -5  22    6.25   13.01   4
   0   5 -22   36.58   52.62   3
   0  -5 -22   68.96   52.76   2
   0  -5 -23  106.48   67.98   2
   0   5 -23   94.21   57.11   2
   0   5  23  137.92   91.02   1
   0  -5  23   37.53   27.76   4
   0  -5  23  136.81   81.27   1
   0  -5 -24   90.13   43.56   2
   0   5 -24   32.21   40.29   2
   0  -5  24   63.25   59.58   1
   0  -5  25   48.07   74.36   1
   0   5 -25    3.98   27.72   2
   0  -5 -25   -6.10   18.76   2
   0  -5 -26  -23.33   26.90   2
   0  -5 -27   -1.12   21.03   2
   0  -5 -28  -45.58   48.38   2
   0  -5 -29   80.45   60.94   2
   0  -5 -30   39.52   50.26   2
   0   6   020451.63  392.55   1
   0   6   020489.32  251.34   3
   0   6   021312.68  292.91   2
   0  -6   020732.57  286.33   2
   0  -6   020738.09  243.94   3
   0   6  -1 1160.02   98.66   1
   0  -6  -1 1054.68   88.01   1
   0   6   1 1099.72   89.29   1
   0  -6  -1 1074.00   70.57   2
   0  -6   1 1042.66   60.95   3
   0   6  -1  972.20   64.56   3
   0   6   1 1003.91   68.73   2
   0   6  -1 1056.77   59.75   2
   0   6   1 1025.23   55.44   3
   0  -6   1  952.05   58.86   2
   0  -6   1  950.33   93.00   1
   0  -6  -2 8148.51  158.57   4
   0  -6   2 8552.75  205.73   3
   0  -6  -2 8645.40  249.54   1
   0   6  -2 8315.61  281.38   1
   0   6   2 8689.67  247.81   1
   0   6  -2 8251.22  160.89   2
   0   6   2 8223.30  213.67   2
   0  -6  -2 7943.69  210.99   2
   0  -6   2 7919.29  283.57   1
   0   6  -2 8424.19  227.95   3
   0  -6  -311404.25  273.95   2
   0   6   310866.22  269.23   2
   0   6  -311058.60  346.86   1
   0  -6   311662.85  283.15   3
   0  -6  -311511.98  153.50   4
   0  -6   311079.96  353.99   1
   0   6  -311155.57  298.48   3
   0  -6  -310883.65  280.63   1
   0   6   310918.30  294.94   1
   0  -6   4 4894.19  247.64   1
   0  -6  -4 4621.60  192.25   1
   0  -6   4 4889.90  206.96   3
   0  -6  -4 4557.37  196.42   1
   0   6  -4 5039.27  226.51   3
   0  -6  -4 4396.88  180.42   2
   0   6  -4 4356.81  236.22   1
   0   6   4 4547.77  187.40   2
   0   6  -5 4708.06  239.38   3
   0   6  -5 4425.11  148.82   2
   0   6  -5 5077.42  260.50   1
   0  -6  -5 5059.23  224.16   1
   0  -6   5 4933.97  229.55   3
   0  -6  -5 4292.04  190.54   2
   0  -6  -5 4598.55  199.18   1
   0  -6   5 4519.90  248.85   1
   0   6   5 5036.10  209.51   2
   0   6   6 1279.88  111.81   2
   0   6  -6  972.53   76.43   2
   0  -6  -6 1003.79   97.83   2
   0   6   6 1218.76  109.13   1
   0  -6   6 1331.39  130.66   3
   0  -6  -6 1090.60  112.83   1
   0  -6   6 1214.06  134.69   1
   0   6  -6 1303.30  139.01   3
   0   6  -6 1105.28  130.83   1
   0   6  -7   48.17   30.68   1
   0  -6  -7  119.80   40.48   1
   0   6   7  113.01   35.86   1
   0   6  -7   87.66   24.57   2
   0   6  -7   83.45   43.02   3
   0  -6   7   88.69   41.50   1
   0  -6   7  107.54   35.94   3
   0  -6  -7  146.77   41.80   2
   0   6   7   83.24   31.27   2
   0  -6  -8   54.63   26.83   1
   0  -6   8  131.82   50.80   3
   0   6  -8  229.16   43.59   2
   0   6  -8   82.21   39.70   3
   0   6   8  143.08   43.69   2
   0   6  -8  106.30   45.93   1
   0  -6  -8  102.14   32.19   2
   0  -6   8  178.10   57.29   1
   0   6   8  145.33   43.68   1
   0   6  -9 1342.02  161.05   1
   0  -6  -9 1328.21  151.65   1
   0   6   9 1464.82  142.65   1
   0   6  -9 1358.14  167.23   3
   0  -6   9 1547.51  179.72   1
   0   6  -9 1264.94  104.71   2
   0  -6  -9 1338.86  132.58   2
   0  -6 -10  491.99   98.38   1
   0  -6 -10  577.81   90.42   2
   0   6 -10  645.81  116.31   1
   0   6 -10  571.17   74.60   2
   0   6 -10  684.35  124.14   3
   0   6  10  691.89  102.58   1
   0  -6  10  557.31  113.73   1
   0   6 -11   59.91   23.85   2
   0   6 -11   26.91   10.49   3
   0   6  11   25.04    9.18   4
   0  -6  11   77.98   48.87   1
   0   6  11   72.58   45.00   1
   0  -6 -11   49.53   40.04   1
   0  -6 -11   94.62   38.13   2
   0   6  12 1272.46   58.71   4
   0  -6 -12 1214.14  169.14   1
   0  -6 -12 1165.51  138.94   2
   0   6 -12 1357.41  190.05   3
   0   6  12 1265.48   72.56   4
   0   6 -12 1447.26  129.80   2
   0  -6  12 1334.59  185.81   1
   0   6  12 1433.25  165.57   1
   0   6  13  681.97   58.33   4
   0   6  13  756.91  127.51   1
   0   6 -13  751.87   99.27   2
   0  -6  13  711.18  142.52   1
   0  -6 -13  699.37  114.31   2
   0   6 -13  576.80  133.42   3
   0   6  14    6.79   10.78   4
   0  -6 -14   22.26   31.84   2
   0   6 -14    1.02   10.22   2
   0  -6  14   27.01   18.86   1
   0   6 -14   55.96   57.46   3
   0   6  14   -5.32   18.85   1
   0   6  14    7.74    8.01   4
   0   6  15  235.65   40.23   4
   0   6 -15  289.92  104.78   3
   0   6  15  215.70   73.58   1
   0  -6  15  205.39   54.25   4
   0   6 -15  259.99   65.58   2
   0  -6  15  260.97   92.68   1
   0  -6 -15  144.57   56.41   2
   0   6  15  229.20   30.51   4
   0   6  16  731.86  133.58   1
   0   6  16  532.03   50.96   4
   0  -6 -16  651.52  119.73   2
   0   6  16  490.34   59.77   4
   0  -6  16  544.64   97.41   4
   0  -6  16  500.71  129.93   1
   0   6 -16  717.64  162.69   3
   0   6 -16  688.45  105.30   2
   0  -6 -17  588.07  118.08   2
   0   6  17  486.92  118.56   1
   0  -6  17  546.09  134.86   1
   0   6  17  561.48   53.37   4
   0   6 -17  598.30  152.19   3
   0   6 -17  328.27   74.49   2
   0  -6  17  447.06   89.12   4
   0  -6  18   72.97   42.47   4
   0   6  18  112.46   57.22   1
   0  -6 -18   75.85   43.87   2
   0  -6  18   38.98   48.22   1
   0   6 -18  170.84   94.40   3
   0   6 -18   42.26   38.27   2
   0  -6 -19   98.15   46.45   2
   0   6 -19   72.98   73.72   3
   0   6 -19   50.35   33.04   2
   0   6  19   29.79   25.16   1
   0  -6  19   89.78   53.92   1
   0  -6  19  135.20   58.18   4
   0   6  20  229.43   87.84   1
   0  -6 -20  200.25   66.49   2
   0   6 -20  234.38   71.80   2
   0   6 -20  214.85  104.88   3
   0  -6  20  173.58   80.93   1
   0  -6  20  180.02   61.98   4
   0  -6  21   55.76   29.08   1
   0   6 -21   43.17   35.83   2
   0  -6  21   35.06   33.73   4
   0  -6 -21   12.53   28.00   2
   0   6  21   77.71   62.97   1
   0   6 -21  -24.92   31.63   3
   0  -6 -22   95.74   57.42   2
   0   6  22  142.90   73.45   1
   0   6 -22    7.77   15.51   3
   0  -6  22   71.63   36.98   4
   0  -6  22   87.41   65.52   1
   0   6 -22    6.96    6.41   2
   0  -6  23  155.60   85.39   1
   0   6 -23   77.88   44.88   2
   0   6 -23  171.97  106.52   3
   0  -6 -23  114.48   61.31   2
   0   6  23   23.29   29.58   1
   0  -6  23   -9.98   23.22   4
   0   6 -24  -13.61   22.64   2
   0  -6 -24   13.18   19.41   2
   0  -6  24   -1.17   17.60   4
   0  -6  24  -11.62   18.30   1
   0  -6 -25  -48.20   39.78   2
   0  -6  25  -10.01   24.79   1
   0   6 -25   38.28   37.51   2
   0  -6 -26   28.76   52.17   2
   0  -6 -27   92.03   66.01   2
   0  -6 -28   10.36   36.02   2
   0  -6 -29   69.31   79.95   2
   0   7   0    0.58    8.89   1
   0   7   0    1.33    0.77   2
   0  -7   0    3.20    3.27   3
   0  -7   0    7.51    8.20   2
   0  -7   0   -2.17    7.25   1
   0   7   0    0.76    2.81   3
   0   7   122214.63  348.07   2
   0   7   121497.73  429.32   1
   0   7  -122085.34  330.21   3
   0  -7   121577.69  479.58   1
   0  -7  -121805.93  343.24   2
   0  -7  -121767.49  439.77   1
   0   7  -122392.17  300.04   2
   0   7  -122450.23  470.49   1
   0  -7   121799.19  305.05   2
   0  -7   121853.57  291.59   3
   0   7   121632.07  273.41   3
   0  -7  -2 6726.74  207.55   2
   0   7  -2 6379.37  260.21   1
   0   7   2 6638.99  203.60   2
   0  -7  -2 6604.48  237.71   1
   0   7  -2 6629.45  214.53   3
   0  -7   2 6380.14  181.62   3
   0  -7  -2 6615.72  160.81   4
   0   7   2 6628.62  232.27   1
   0   7  -2 7018.92  160.97   2
   0   7  -3 1282.27  103.19   3
   0   7  -3 1498.60  133.72   1
   0  -7   3 1385.75  134.30   1
   0   7  -3 1377.67   72.01   2
   0  -7  -3 1445.71  111.64   1
   0   7   3 1312.82   97.28   2
   0  -7   3 1352.76   96.66   3
   0  -7  -3 1553.24  106.02   2
   0  -7  -3 1408.98   63.11   4
   0   7   3 1359.24  107.74   1
   0  -7  -416976.34  189.14   4
   0  -7   415756.84  474.43   1
   0   7  -416325.00  416.09   3
   0  -7  -416959.49  404.59   1
   0  -7  -416123.87  378.80   1
   0  -7   416476.81  382.07   3
   0   7   416798.34  379.12   2
   0  -7  -417439.88  379.38   2
   0   7  -416465.32  468.95   1
   0  -7  -5 6353.27  254.87   1
   0  -7  -5 6636.65  251.09   1
   0   7  -5 6810.16  314.17   1
   0  -7  -5 6066.83  234.62   2
   0   7  -5 6612.23  288.75   3
   0   7   5 6773.01  255.44   2
   0  -7   5 6035.06  301.69   1
   0  -7   5 6700.74  265.42   3
   0   7  -611662.72  440.42   1
   0  -7   611848.42  387.57   3
   0  -7  -611986.04  384.23   1
   0  -7   611802.04  438.51   1
   0   7   611546.56  347.85   2
   0  -7  -612059.00  348.20   2
   0   7  -611733.58  263.76   2
   0  -7  -612207.62  359.73   1
   0   7  -611864.28  411.81   3
   0   7   7   41.40   24.67   2
   0  -7  -7   26.07   18.67   1
   0  -7   7   81.28   33.96   3
   0  -7  -7   22.16   14.46   2
   0   7  -7   55.29   31.57   1
   0   7  -7   70.99   35.82   3
   0  -7   7   64.46   34.91   1
   0   7  -7   26.21   13.66   2
   0  -7   8   29.42   31.63   3
   0  -7   8    2.21    7.44   1
   0   7  -8    2.09    3.78   2
   0  -7  -8   -7.02   16.65   2
   0   7  -8   19.11   20.28   3
   0   7  -8   24.95   34.58   1
   0  -7  -8    3.03    8.86   1
   0   7   8   -6.61   15.00   1
   0   7   9 5167.30  265.82   1
   0   7  -9 5058.44  323.40   3
   0  -7  -9 4218.56  239.58   2
   0   7  -9 5174.50  332.87   1
   0  -7   9 4778.00  321.63   1
   0  -7  -9 5405.24  307.14   1
   0   7  -9 4916.83  205.59   2
   0   7 -10  189.54   42.19   2
   0   7 -10  222.95   75.53   3
   0  -7 -10  168.63   57.95   1
   0   7  10  256.99   59.66   1
   0  -7 -10  165.49   51.31   2
   0  -7  10  225.61   71.80   1
   0  -7 -11  620.49  118.57   1
   0   7 -11  715.17   86.42   2
   0  -7 -11  587.93   97.54   2
   0  -7  11  459.87  105.96   1
   0   7  11  786.50  113.88   1
   0   7 -11  494.86  110.46   3
   0   7 -12   26.39   20.46   2
   0   7  12   67.87   32.53   1
   0   7 -12  141.94   67.51   3
   0  -7 -12   30.88   28.30   2
   0  -7  12   76.54   43.81   1
   0  -7  13   13.79   23.48   1
   0  -7 -13   24.77   22.15   2
   0   7  13   24.79   15.19   1
   0   7 -13   33.63   38.42   3
   0   7 -13   75.12   29.92   2
   0   7  14   80.39   16.82   4
   0   7 -14    8.49   16.21   3
   0   7 -14  110.59   39.17   2
   0  -7  14  168.97   79.77   1
   0  -7 -14   97.86   40.15   2
   0   7  14   44.30   22.19   1
   0   7  15  990.46  153.97   1
   0   7 -15  966.78  180.11   3
   0  -7 -15  828.14  132.49   2
   0   7  15  640.85   51.55   4
   0  -7  15  796.15  117.86   4
   0   7 -15  529.58   85.99   2
   0  -7  15  728.87  155.23   1
   0   7 -16   22.80    8.68   2
   0   7  16   50.91   32.35   1
   0   7  16   28.06   12.70   4
   0   7 -16   30.95   55.98   3
   0  -7 -16   71.24   41.42   2
   0   7  16   43.80   13.04   4
   0  -7  16   17.08   29.51   1
   0  -7  16  110.31   44.99   4
   0   7  17  117.19   53.07   1
   0   7 -17  119.62   54.42   2
   0   7  17  159.65   25.57   4
   0  -7  17  181.28   58.18   4
   0   7 -17  126.55   77.62   3
   0  -7 -17  263.40   82.15   2
   0  -7  17   96.84   64.64   1
   0  -7  18  537.73  150.55   1
   0   7 -18  343.49  128.80   3
   0   7 -18  306.13   72.74   2
   0   7  18  410.33  108.43   1
   0  -7 -18  308.99   89.14   2
   0  -7  18  257.83   76.03   4
   0   7  19   -2.48   26.67   1
   0  -7 -19   92.63   61.85   2
   0  -7  19    4.32   14.67   4
   0   7 -19   10.36   17.33   2
   0  -7  19  -20.57   29.87   1
   0   7 -19  -35.33   63.47   3
   0   7 -20  311.90   82.18   2
   0  -7 -20  322.41   97.10   2
   0  -7  20  260.34  109.75   1
   0   7 -20  388.12  146.20   3
   0  -7  20  261.04   74.77   4
   0   7  20  394.73  115.79   1
   0  -7 -21  253.11   82.07   2
   0  -7  21  415.05  138.59   1
   0  -7  21  435.58   95.29   4
   0   7  21  408.36  107.97   1
   0   7 -21  312.58   83.00   2
   0   7 -21  390.10  145.83   3
   0   7 -22  -16.78   33.47   3
   0  -7 -22   31.93   38.00   2
   0   7  22   22.47   40.71   1
   0   7 -22   12.03   29.24   2
   0  -7  22   21.76   29.78   4
   0  -7  22   29.00   25.48   1
   0  -7  23   49.20   24.06   4
   0   7  23   52.35   50.68   1
   0  -7  23  165.20   92.62   1
   0   7 -23   72.69   50.45   2
   0   7 -23   94.84   81.14   3
   0  -7 -23   46.62   43.72   2
   0   7 -24   20.79   24.72   3
   0  -7 -24   29.69   34.61   2
   0   7 -24   74.50   47.75   2
   0  -7  24  111.30   78.14   1
   0  -7  24    1.22   15.84   4
   0  -7  25  -29.78   48.95   1
   0  -7 -25   53.29   55.88   2
   0  -7 -26   69.68   63.80   2
   0  -7 -27  -66.53   50.81   2
   0  -7 -28  -13.47    8.25   2
   0  -7 -29   22.35   44.09   2
   0   8   013182.03  364.47   1
   0   8   013592.19  270.34   2
   0  -8   012863.28  381.43   1
   0  -8   012949.06  265.68   2
   0  -8   013044.74  224.66   3
   0   8   012412.54  235.24   3
   0  -8   146438.43  444.10   3
   0  -8   143482.12  468.97   2
   0  -8  -142884.86  676.30   1
   0   8   146886.18  674.06   1
   0   8   145946.09  531.10   2
   0   8  -143565.61  490.68   3
   0   8  -145952.68  464.26   2
   0   8   145990.97  426.47   3
   0  -8   144063.30  717.70   1
   0  -8  -143859.26  518.74   2
   0   8  -144738.23  703.95   1
   0  -8   2 1078.09   71.62   2
   0   8  -2  928.35  103.95   1
   0  -8   2 1071.63   75.69   3
   0  -8   2 1322.37  137.66   1
   0   8   2 1051.93  100.03   1
   0  -8  -2 1238.32  111.50   1
   0   8  -2 1195.26   93.01   3
   0   8  -2 1206.09   71.42   2
   0  -8  -2 1162.15   90.26   2
   0   8   2 1067.91   85.54   2
   0  -8  -2 1038.24   69.48   4
   0   8  -3 2975.70  111.48   2
   0   8  -3 2736.59  157.10   3
   0  -8   3 2884.61  199.88   1
   0   8   3 2924.55  173.00   1
   0   8   3 2869.98  150.01   2
   0   8  -3 2814.29  191.54   1
   0  -8  -3 2812.89  149.61   2
   0  -8   3 2796.42  139.17   3
   0  -8  -3 2746.64  166.20   1
   0  -8  -3 2864.24  101.32   4
   0  -8   4 5175.84  217.35   3
   0  -8  -4 4803.02  113.40   4
   0  -8  -4 4864.06  218.08   1
   0  -8   4 4664.52  265.55   1
   0  -8  -4 4788.74  204.96   2
   0   8   4 5306.70  222.73   2
   0   8  -4 4385.70  220.97   3
   0   8   4 4615.67  219.59   1
   0   8  -4 5464.79  282.48   1
   0   8  -5  998.17  126.56   1
   0  -8   5  937.30  125.60   1
   0  -8  -5  948.85  104.67   1
   0  -8  -5  925.97   98.45   1
   0   8  -5  882.05  108.62   3
   0  -8  -5  992.07   48.11   4
   0   8   5  964.18   98.94   2
   0  -8  -5  975.89   96.81   2
   0  -8   5  893.00   97.64   3
   0  -8   6   94.00   33.83   3
   0   8  -6  106.21   51.32   1
   0  -8  -6   88.49   33.76   1
   0  -8  -6   60.14   25.68   1
   0   8  -6  134.63   46.71   3
   0  -8  -6   57.04   26.25   2
   0   8   6   54.98   23.84   2
   0  -8   6   43.33   21.23   1
   0   8  -7  749.78  112.45   3
   0   8  -7  760.41   72.21   2
   0  -8   7  706.82  117.43   1
   0  -8   7  842.43  109.87   3
   0  -8  -7  819.53  110.55   1
   0  -8  -7  634.00   89.06   1
   0   8  -7  762.02  118.06   1
   0  -8  -7  721.09   91.60   2
   0   8   7  676.00   91.12   2
   0  -8  -8 2948.97  196.29   2
   0   8  -8 2870.75  148.17   2
   0  -8  -8 2942.29  217.71   1
   0  -8  -8 3131.09  199.99   1
   0  -8   8 2787.13  243.15   1
   0   8  -8 3163.01  250.58   1
   0   8  -8 3031.87  241.33   3
   0  -8  -9  173.05   48.21   2
   0  -8  -9  237.17   62.50   1
   0  -8   9  121.24   54.61   1
   0   8  -9  269.05   47.23   2
   0   8  -9   75.73   37.74   3
   0   8  10  268.52   64.44   1
   0  -8 -10  235.26   59.96   2
   0  -8 -10  196.62   62.61   1
   0   8 -10  311.40   91.84   3
   0  -8  10  382.44   93.20   1
   0   8 -10  197.62   42.18   2
   0  -8  11  147.19   66.31   1
   0   8 -11  137.72   37.92   2
   0   8  11  192.47   58.10   1
   0   8 -11  101.76   51.42   3
   0  -8 -11  205.02   63.65   1
   0  -8 -11   94.76   40.99   2
   0   8 -12  603.94  126.16   3
   0  -8 -12  515.93   95.33   2
   0   8  12  708.16  112.82   1
   0   8 -12  663.05   86.52   2
   0  -8  12  489.82  119.19   1
   0   8  13 1746.90  183.44   1
   0  -8  13 1873.67  241.19   1
   0  -8 -13 1811.08  188.49   2
   0   8 -13 1720.58  143.44   2
   0   8 -13 1811.73  231.15   3
   0   8 -14   34.04   25.39   2
   0  -8  14  -15.96   25.06   4
   0  -8 -14    3.04   17.72   2
   0   8  14  -27.91   27.49   1
   0   8 -14    6.78   35.89   3
   0  -8  14   33.31   36.54   1
   0   8 -15   24.14   16.29   2
   0   8 -15  114.72   84.77   3
   0   8  15   31.50   22.46   1
   0  -8  15   62.23   60.08   1
   0  -8 -15   45.36   23.80   2
   0  -8  15   51.08   31.77   4
   0   8 -16 1246.12  136.57   2
   0   8  16 1357.93  175.44   1
   0   8 -16  847.37  186.36   3
   0  -8 -16 1009.30  149.90   2
   0  -8  16 1015.10  193.91   1
   0  -8  16 1101.81  143.01   4
   0   8 -17   58.77   37.79   3
   0  -8  17   71.24   34.85   4
   0  -8  17   31.61   42.80   1
   0   8 -17   35.33   30.71   2
   0   8  17   38.69   37.77   1
   0  -8 -17  122.14   48.98   2
   0  -8  18 1684.87  259.73   1
   0   8  18 1412.30  195.99   1
   0   8 -18 1836.11  283.61   3
   0   8 -18 1530.33  166.73   2
   0  -8  18 1581.52  175.60   4
   0  -8 -18 1674.52  211.06   2
   0   8  19 1121.54  181.64   1
   0   8 -19 1122.71  147.80   2
   0  -8  19  915.30  197.49   1
   0  -8 -19 1067.44  174.08   2
   0  -8  19  975.72  141.17   4
   0   8 -19  820.44  193.73   3
   0  -8  20   25.09   28.75   4
   0  -8 -20   31.02   33.83   2
   0   8 -20   45.72   33.90   2
   0   8  20   24.91   37.08   1
   0  -8  20   68.78   67.42   1
   0   8 -20   55.09   54.32   3
   0  -8  21   41.49   39.49   4
   0   8  21   47.57   60.85   1
   0  -8  21   37.26   56.17   1
   0   8 -21   20.92   34.98   3
   0   8 -21   85.28   41.50   2
   0  -8 -21  100.10   74.79   2
   0  -8  22   11.74   15.74   1
   0  -8 -22   11.87   16.70   2
   0  -8  22   39.01   35.03   4
   0   8  22   15.47   34.95   1
   0   8 -22   10.00   47.96   3
   0   8 -22   17.47   28.40   2
   0  -8  23  -38.86   52.85   1
   0   8 -23   85.57   47.70   2
   0   8 -23   -7.32   38.12   3
   0   8  23   72.71   50.87   1
   0  -8 -23  143.37   78.11   2
   0  -8  23   57.79   38.02   4
   0   8 -24   16.28   14.31   2
   0  -8  24   28.72   59.55   1
   0  -8 -24   89.11   91.54   2
   0   8 -24  -16.03   58.84   3
   0  -8  24   78.40   50.95   4
   0  -8  25   30.06   39.88   1
   0  -8 -25  -20.33   40.53   2
   0   8 -25  -13.97   33.80   3
   0  -8 -26   54.65   57.27   2
   0  -8 -27   19.50   20.51   2
   0  -8 -28   35.48   49.02   2
   0  -8 -29  -32.96   25.52   2
   0  -9   0    3.06    2.29   2
   0  -9   0    1.53    9.50   1
   0   9   0    5.65    6.64   2
   0   9   0    2.70    4.87   3
   0   9   0   -3.08    6.53   1
   0   9   1  600.58   63.65   2
   0  -9   1  555.04   57.37   2
   0  -9  -1  538.88   60.78   2
   0   9   1  523.32   77.05   1
   0   9   1  520.24   48.42   3
   0  -9  -1  524.63   83.75   1
   0   9  -1  629.37   56.85   2
   0  -9   1  597.67   89.50   1
   0   9  -1  570.81   85.57   1
   0  -9   1  559.04   50.71   3
   0   9  -1  547.93   59.48   3
   0  -9   2 4311.05  247.42   1
   0   9  -2 4185.78  234.02   1
   0   9   2 4121.76  141.07   3
   0   9  -2 4154.39  140.93   2
   0  -9  -2 3732.84  140.00   4
   0   9   2 3900.16  204.00   1
   0  -9  -2 3958.37  174.19   2
   0  -9   2 3927.02  148.10   3
   0  -9  -2 4022.51  213.95   1
   0   9   2 3966.23  171.92   2
   0  -9   2 4021.50  147.65   2
   0   9  -2 4129.86  179.09   3
   0  -9   3 5896.42  202.67   3
   0  -9  -3 5607.49  220.22   2
   0   9   3 5509.33  242.92   1
   0   9  -3 5639.40  235.04   3
   0  -9  -3 5690.84  256.75   1
   0  -9   3 5021.44  291.73   1
   0   9   3 5759.19  220.94   2
   0   9  -3 5524.24  282.08   1
   0   9  -3 6034.63  167.26   2
   0  -9  -3 5640.89  158.31   4
   0  -9   4  433.61   88.07   1
   0   9  -4  463.54   73.22   3
   0   9   4  407.62   67.15   1
   0  -9  -4  478.95   73.82   1
   0   9   4  472.41   68.50   2
   0  -9  -4  469.30   40.34   4
   0  -9  -4  508.02   69.73   2
   0   9  -4  552.72   52.61   2
   0  -9   4  423.71   59.92   3
   0   9  -4  474.51   87.71   1
   0  -9   5 1632.75  171.68   1
   0  -9   5 1658.30  134.32   3
   0  -9  -5 1573.95  127.31   2
   0   9   5 1597.77  131.88   2
   0  -9  -5 1515.65  133.13   1
   0   9  -5 1676.89  150.97   3
   0  -9  -5 1613.75   67.46   4
   0   9  -5 1939.10  179.71   1
   0  -9  -5 1754.21  146.81   1
   0  -9  -6 7460.17  292.11   2
   0  -9   6 7539.03  308.41   3
   0  -9  -6 7499.95  134.91   4
   0   9  -6 7622.11  375.11   1
   0   9  -6 7481.37  342.73   3
   0  -9   6 7340.99  373.80   1
   0  -9  -6 7458.40  316.94   1
   0   9   6 7249.55  293.16   2
   0  -9  -6 7800.19  304.15   1
   0  -9   711041.60  398.98   3
   0   9  -711411.72  487.58   1
   0   9  -710991.68  439.72   3
   0   9  -711582.75  282.52   2
   0  -9  -711540.09  382.19   1
   0  -9  -712303.13  429.38   1
   0  -9  -712589.59  396.27   2
   0  -9   711567.19  482.55   1
   0  -9  -8  100.61   37.63   2
   0   9  -8   50.68   28.02   3
   0   9  -8  201.12   39.15   2
   0  -9  -8  207.08   56.51   1
   0  -9  -8  219.13   59.29   1
   0  -9   8  142.28   54.72   1
   0   9  -9   58.22   37.04   3
   0  -9  -9   34.72   30.83   1
   0  -9   9   31.12   33.31   1
   0  -9  -9   20.07   13.43   2
   0  -9  -9   14.66   16.05   1
   0   9  -9   37.88   22.03   2
   0   9 -10   -4.74    7.49   2
   0  -9 -10   13.40   29.31   1
   0  -9 -10    1.17   13.51   2
   0  -9 -10    0.14   11.44   1
   0   9 -10    8.35   25.79   3
   0  -9  10   40.93   28.41   1
   0  -9 -11  339.41   79.09   2
   0   9 -11  429.40  102.17   3
   0  -9  11  310.46   94.65   1
   0   9 -11  294.31   54.07   2
   0   9  12 1611.67  171.42   1
   0   9 -12 1594.28  209.02   3
   0   9 -12 1605.17  131.43   2
   0  -9 -12 1778.18  181.04   2
   0  -9  12 1906.70  237.21   1
   0  -9 -13   10.41   17.01   2
   0   9  13   36.08   28.79   1
   0   9 -13   -0.11   15.25   2
   0  -9  13   -4.17   33.49   1
   0   9 -13   12.51   27.57   3
   0  -9 -14  232.54   69.18   2
   0   9  14  299.28   86.55   1
   0  -9  14  259.00   92.71   1
   0   9 -14  371.28   68.78   2
   0  -9  14  134.41   49.04   4
   0   9 -14  199.29   96.58   3
   0  -9  15  205.98   56.85   4
   0   9 -15  359.83   72.14   2
   0  -9 -15  380.70   95.28   2
   0  -9  15  287.67  110.27   1
   0   9  15  246.28   71.66   1
   0   9 -15  297.49  100.84   3
   0   9  16  -18.05   16.75   1
   0   9 -16   20.93   19.58   2
   0  -9  16  -16.27   33.35   1
   0  -9 -16  -19.06   18.34   2
   0  -9  16    3.26   10.19   4
   0  -9  17  316.52   80.59   4
   0   9 -17  281.29   70.92   2
   0   9 -17  241.29   90.98   3
   0  -9  17  337.88  125.15   1
   0   9  17  359.97   92.61   1
   0  -9 -17  376.89   98.25   2
   0  -9 -18  287.91   88.47   2
   0   9 -18  181.20   60.19   2
   0   9 -18  159.82   77.07   3
   0   9  18  356.95   94.96   1
   0  -9  18  239.57   71.61   4
   0  -9  18   29.31   38.70   1
   0   9  19  221.01   82.09   1
   0   9 -19  153.85   54.29   2
   0  -9  19   49.37   33.62   4
   0  -9 -19   14.19   27.31   2
   0   9 -19  168.15   70.66   3
   0  -9  19  152.68   84.35   1
   0  -9 -20  194.28   80.97   2
   0   9 -20  111.53   73.20   3
   0  -9  20  144.94   55.32   4
   0   9 -20   55.97   36.58   2
   0  -9  20  165.14   91.79   1
   0   9  20  112.10   59.49   1
   0   9 -21    8.72   21.85   2
   0  -9  21   -4.39    5.18   4
   0  -9 -21   30.94   33.02   2
   0  -9  21   71.77   71.70   1
   0   9  21    6.91   22.92   1
   0   9 -21   38.95   20.62   3
   0   9 -22  123.20   57.68   2
   0  -9 -22  343.79  110.44   2
   0  -9  22  242.18   75.04   4
   0   9  22  237.75  103.96   1
   0   9 -22  317.64  131.54   3
   0  -9  22   51.51   55.59   1
   0  -9 -23  143.26   81.93   2
   0   9 -23   92.83   59.11   2
   0  -9  23   46.85   31.62   4
   0   9 -23   38.50   57.45   3
   0  -9  23  205.80  108.92   1
   0   9  23  107.14   63.23   1
   0  -9  24   -0.89   22.74   4
   0  -9  24   21.48   18.34   1
   0  -9 -24   16.97   25.77   2
   0   9 -24   69.77   62.05   3
   0   9 -25   35.20    5.93   3
   0  -9 -25   61.41   56.70   2
   0  -9  25  -52.00   67.04   1
   0  -9  25   35.18   32.11   4
   0  -9 -26   42.33   29.63   2
   0  -9 -27   -8.16   31.93   2
   0  -9 -28   20.64   44.95   2
   0 -10   0  729.10   59.52   3
   0 -10   0  696.61  101.49   1
   0 -10   0  781.49   73.55   2
   0  10   0  732.46   95.80   1
   0  10   0  656.11   61.60   3
   0  10   0  745.73   70.52   2
   0  10   1 1531.60  136.80   1
   0  10  -1 1082.48  122.10   1
   0 -10  -1 1181.64   94.45   2
   0 -10   1 1294.34   91.02   2
   0  10  -1 1418.87   92.44   2
   0 -10   1 1281.55   80.18   3
   0  10   1 1302.47   82.13   3
   0  10  -1 1162.00   89.72   3
   0  10   1 1527.14  105.95   2
   0 -10  -1  906.37  122.76   1
   0 -10   1 1064.18  127.13   1
   0 -10   2 9730.10  390.94   1
   0 -10   2 9322.75  235.76   2
   0  10   2 9091.56  330.04   1
   0  10  -2 8991.29  274.30   3
   0  10   2 9267.33  218.57   3
   0 -10  -2 9607.84  241.67   4
   0 -10  -2 9100.89  343.10   1
   0  10  -2 9590.93  229.55   2
   0  10  -2 9465.65  376.12   1
   0 -10  -2 9265.83  276.70   2
   0  10   2 9556.95  278.93   2
   0 -10   2 9792.61  239.38   3
   0 -10  -3 5308.88  261.39   1
   0 -10  -3 4904.64  159.06   4
   0  10  -3 5389.50  292.51   1
   0  10  -3 5747.21  177.22   2
   0 -10   3 4690.40  284.06   1
   0 -10   3 4972.87  189.27   3
   0 -10  -3 4863.55  212.21   2
   0  10   3 5004.85  216.64   2
   0  10   3 4845.69  243.20   1
   0  10  -3 5083.68  229.17   3
   0 -10  -4 8763.32  195.28   4
   0  10  -4 8282.83  207.92   2
   0 -10   4 7934.29  266.59   3
   0  10  -4 7563.04  357.44   1
   0  10   4 7696.90  309.27   1
   0  10  -4 7648.97  303.28   3
   0 -10  -4 7886.78  283.83   2
   0  10   4 7403.24  277.46   2
   0 -10  -4 7432.18  306.51   1
   0 -10   4 7335.09  363.43   1
   0 -10   5 8188.60  410.67   1
   0  10  -5 9049.41  362.29   3
   0 -10   5 9484.42  325.98   3
   0  10  -5 9071.91  223.03   2
   0 -10  -5 9684.66  347.67   1
   0  10   5 9294.38  326.50   2
   0 -10  -5 9289.22  177.98   4
   0  10  -5 8986.31  411.24   1
   0 -10  -5 9002.95  316.48   2
   0  10  -6 2175.75  188.85   3
   0 -10   6 2036.78  203.99   1
   0 -10  -6 2124.08  174.86   1
   0 -10  -6 2249.31   81.51   4
   0 -10   6 2196.72  166.25   3
   0 -10  -6 2181.99  161.47   2
   0  10  -6 2135.89  217.94   1
   0 -10  -6 2346.77  173.25   1
   0  10  -7 1815.02  180.17   3
   0 -10   7 1870.44  200.44   1
   0 -10  -7 1857.79  155.19   2
   0 -10  -7 1639.16  149.42   1
   0 -10  -7 1191.41  139.12   1
   0 -10  -8 5478.62  281.24   2
   0  10  -8 5004.38  314.63   3
   0 -10  -8 4808.10  288.18   1
   0 -10  -8 4908.82  267.28   1
   0 -10   8 4868.12  332.67   1
   0  10  -8 4872.87  193.33   2
   0 -10  -9 7732.54  385.91   1
   0 -10  -9 7900.77  347.59   2
   0  10  -9 8047.66  261.65   2
   0  10  -9 7997.48  425.92   3
   0 -10   9 7206.29  424.16   1
   0 -10  -9 8988.13  375.88   1
   0 -10 -10   77.91   36.96   2
   0  10 -10  132.62   62.32   3
   0 -10 -10   42.14   28.41   1
   0 -10  10   26.58   16.03   1
   0  10 -10   81.75   28.16   2
   0  10 -11    0.37    9.97   2
   0 -10 -11   16.22   11.11   2
   0 -10  11   -5.64    9.41   1
   0  10 -11  -13.15   21.98   3
   0 -10 -11   29.72   25.68   1
   0  10 -12  -17.86   13.88   3
   0 -10 -12   -8.38   12.90   1
   0 -10 -12    1.05   20.57   2
   0  10 -12   -4.21    8.29   2
   0 -10  12   -2.62    8.33   1
   0 -10 -13   -1.42   21.20   1
   0 -10  13   28.62   46.56   1
   0  10 -13   -5.05   30.76   3
   0  10 -13   36.44   22.63   2
   0 -10 -13   29.55   32.45   2
   0  10 -14  727.70   95.99   2
   0  10 -14  462.42  132.13   3
   0 -10  14  621.65  151.15   1
   0 -10  14  502.01   96.13   4
   0 -10 -14  602.41  112.39   2
   0 -10 -15 2495.75  241.01   2
   0  10 -15 2921.06  325.99   3
   0 -10  15 2591.43  222.26   4
   0 -10  15 2487.25  301.90   1
   0  10 -15 2351.18  179.47   2
   0  10 -16  116.30   44.02   2
   0  10 -16  118.70   57.90   3
   0 -10 -16  104.34   49.93   2
   0  10  16  111.81   43.94   1
   0 -10  16  185.61   67.52   4
   0 -10  16  187.88   86.96   1
   0  10 -17  461.92   85.66   2
   0  10 -17  679.77  166.64   3
   0 -10  17  539.79  105.29   4
   0 -10  17  463.53  140.37   1
   0  10  17  289.48   89.69   1
   0 -10 -17  348.43   96.55   2
   0 -10  18   95.03   52.54   4
   0 -10 -18   85.51   49.98   2
   0 -10  18  116.96   75.20   1
   0  10 -18  111.77   49.94   2
   0  10 -18   61.54   63.18   3
   0  10  18   63.36   47.24   1
   0 -10  19  157.88   95.85   1
   0  10 -19   62.09   30.28   2
   0  10 -19   29.09   38.11   3
   0 -10  19  171.44   66.16   4
   0 -10 -19  139.17   68.50   2
   0  10  19  256.10   81.47   1
   0 -10  20   31.54   27.31   4
   0  10  20   30.08   24.22   1
   0 -10 -20   24.74   25.26   2
   0 -10  20   82.17   65.57   1
   0  10 -20   90.44   66.13   3
   0  10 -20   40.42   21.86   2
   0 -10 -21   85.55   60.34   2
   0  10  21   47.33   41.88   1
   0  10 -21   35.07   21.25   2
   0 -10  21   57.75   43.89   4
   0  10 -21  191.11  120.92   3
   0 -10  21   96.20   90.16   1
   0  10 -22  -22.17   64.65   3
   0  10 -22   20.70   15.62   2
   0 -10  22   50.75   36.98   4
   0 -10 -22   17.79   27.05   2
   0 -10 -23   67.12   36.49   2
   0 -10  23   29.55   50.46   1
   0 -10  24   79.08   79.73   1
   0 -10  24    7.65   24.46   4
   0 -10 -24  -30.64   43.57   2
   0  10 -24  -11.33   45.43   3
   0  10 -25  -72.55   91.74   3
   0 -10  25   19.42   35.02   1
   0 -10  25   88.29   56.71   4
   0 -10 -25  -29.94   13.81   2
   0 -10 -26  -17.10   35.04   2
   0  10 -26   75.49   81.24   3
   0 -10 -27  -13.36   47.92   2
   0 -10 -28   31.68   63.97   2
   0  11   0   12.71   12.44   2
   0 -11   0   -4.70   10.80   1
   0  11   0   -2.23    6.19   3
   0 -11   0   -1.41    4.68   2
   0  11   0   14.50   24.13   1
   0 -11   0    2.01    5.77   3
   0  11  -1 2215.31  130.26   3
   0  11  -1 2080.43  119.06   2
   0 -11  -1 2064.69  130.08   2
   0  11  -1 2072.71  175.95   1
   0  11   1 2127.53  169.95   1
   0 -11   1 1746.27  168.03   1
   0 -11   1 2099.47  121.95   2
   0  11   1 2142.70  111.24   3
   0 -11  -1 2263.93  183.67   1
   0  11   1 2132.54  131.98   2
   0 -11  -1 2047.43  125.25   4
   0 -11   1 2081.70  106.79   3
   0  11  -2  533.21   91.44   1
   0  11  -2  504.07   67.02   3
   0 -11  -2  530.82   69.60   2
   0  11   2  627.30   75.31   2
   0 -11  -2  579.62   63.23   4
   0 -11   2  495.46   95.83   1
   0  11   2  482.68   51.87   3
   0 -11   2  431.47   51.20   3
   0 -11  -2  437.98   81.67   1
   0 -11   2  498.01   59.15   2
   0  11   2  345.35   67.97   1
   0  11  -2  568.08   59.61   2
   0 -11   318826.19  608.05   1
   0 -11   320773.17  392.29   3
   0 -11  -319738.41  525.44   1
   0  11   319561.48  506.03   1
   0  11  -320722.31  344.74   2
   0  11  -319653.54  580.70   1
   0 -11  -319777.93  339.95   4
   0 -11  -319784.06  443.43   2
   0  11   319064.70  438.54   2
   0  11  -320097.16  473.48   3
   0  11  -4 2602.26  181.33   3
   0 -11   4 2766.48  157.56   3
   0 -11  -4 3009.72  204.56   1
   0  11  -4 2908.36  224.42   1
   0  11   4 2685.73  175.42   2
   0 -11   4 2616.51  224.48   1
   0 -11  -4 2753.52  114.62   4
   0 -11  -4 2934.90  181.03   2
   0  11   4 2444.67  189.17   1
   0  11  -4 2846.30  126.31   2
   0 -11   5   25.28   21.82   3
   0 -11  -5    5.25    7.37   4
   0  11   5   -3.87   13.69   1
   0 -11  -5  -10.60   11.59   2
   0 -11   5   29.01   31.91   1
   0  11   5    9.85    7.23   2
   0  11  -5   43.50   28.61   3
   0  11  -5   -1.43    2.68   2
   0 -11  -5    2.39   31.55   1
   0  11  -616716.23  536.13   3
   0 -11  -616884.58  245.27   4
   0 -11  -616270.16  485.14   1
   0 -11   615700.16  586.99   1
   0 -11  -617821.00  524.67   1
   0  11  -616307.54  317.76   2
   0 -11  -616327.30  460.02   2
   0 -11   616557.99  467.56   3
   0 -11  -710924.90  391.34   2
   0 -11  -710704.84  389.04   1
   0 -11  -710844.16  427.97   1
   0 -11  -7 9765.18  180.30   4
   0  11  -710857.62  453.01   3
   0 -11   7 9491.50  469.36   1
   0 -11  -8 1216.58  135.97   1
   0  11  -8 1213.23  157.61   3
   0  11  -8 1197.95   96.44   2
   0 -11   8 1314.65  179.58   1
   0 -11  -8 1340.66  158.84   1
   0 -11  -8 1150.93  130.39   2
   0  11  -9   -2.95    4.18   2
   0 -11   9   -0.48   16.04   1
   0 -11  -9   19.72   29.21   1
   0 -11  -9   -6.63   18.01   2
   0 -11 -10  309.60   76.97   2
   0 -11 -10  364.66   81.44   1
   0  11 -10  472.57  108.90   3
   0  11 -10  402.64   60.48   2
   0 -11  10  423.63  105.91   1
   0 -11  11    7.31   16.57   1
   0 -11 -11   11.20   14.26   2
   0  11 -11   29.58   38.19   3
   0 -11 -11   -3.28   13.86   1
   0  11 -11    6.93   12.53   2
   0  11 -12   53.63   56.47   3
   0 -11  12   18.88    9.09   1
   0 -11 -12   51.88   29.99   2
   0  11 -12   36.24   20.29   2
   0 -11 -12   63.06   40.69   1
   0  11 -13  265.90   90.75   3
   0 -11 -13  337.05   87.57   2
   0 -11  13  285.27  101.10   1
   0  11 -13  269.61   56.62   2
   0 -11 -13  261.88   74.03   1
   0  11 -14  452.96  124.63   3
   0 -11 -14  435.58  103.02   2
   0  11 -14  439.51   72.62   2
   0 -11 -14  407.41   93.64   1
   0 -11  14  516.55  139.15   1
   0 -11  14  519.67  100.74   4
   0 -11  15   60.33   60.88   1
   0  11 -15   36.09   26.83   2
   0  11 -15   58.01   63.08   3
   0 -11 -15   64.59   46.08   2
   0 -11  15   49.90   45.65   4
   0 -11 -15   34.96   32.93   1
   0 -11 -16 1135.08  162.36   1
   0 -11  16  861.31  132.68   4
   0 -11  16 1163.34  211.90   1
   0  11 -16  991.21  120.38   2
   0  11 -16 1359.13  232.45   3
   0 -11 -16 1020.62  160.32   2
   0  11 -17  296.83   66.86   2
   0 -11  17  353.47   87.47   4
   0 -11  17  313.27  118.73   1
   0 -11 -17  564.66  115.62   1
   0  11 -17  328.70  119.94   3
   0 -11 -17  312.62   86.86   2
   0 -11  18   41.04   45.52   4
   0  11 -18   31.96   24.04   2
   0 -11  18  151.36   84.72   1
   0  11 -18  104.13   67.37   3
   0 -11 -18  100.76   61.10   1
   0 -11 -18  176.43   78.43   2
   0 -11 -19   14.83   28.39   1
   0 -11  19   -5.69   20.29   1
   0 -11  19  -11.98   23.08   4
   0  11 -19   31.88   23.42   2
   0  11 -19  -37.07   50.25   3
   0 -11 -19   12.82   16.79   2
   0 -11  20   57.66   63.42   1
   0 -11 -20   60.26   57.45   2
   0  11 -20    3.86   21.79   3
   0  11 -20   -0.35   16.21   2
   0 -11  20  -24.25   32.82   4
   0 -11 -20   -2.91   31.26   1
   0  11 -21   50.52   39.17   2
   0 -11  21   61.02   42.03   4
   0 -11  21  156.40  111.28   1
   0 -11 -21   24.41   37.30   1
   0  11 -21   66.31   65.52   3
   0 -11 -21   69.22   60.41   2
   0 -11  22   62.90   52.19   4
   0 -11  22  -11.42   24.59   1
   0 -11 -22   30.49   42.43   2
   0 -11 -22   49.77   28.22   1
   0  11 -22   38.35   60.78   3
   0 -11 -23   27.31   33.60   1
   0 -11  23    9.22   22.42   4
   0 -11 -23   89.20   59.60   2
   0 -11  23   -2.59   24.53   1
   0  11 -23   43.40   85.30   3
   0 -11 -24   93.50   56.15   2
   0 -11  24    1.45   15.21   4
   0 -11  24    3.80   23.25   1
   0  11 -24   51.51   59.65   3
   0 -11  25  100.74   56.41   4
   0 -11 -25    4.27   15.69   2
   0 -11  25   48.25   57.94   1
   0  11 -25   74.26   87.36   3
   0  11 -26  137.90  103.60   3
   0 -11 -26  179.08  102.99   2
   0 -11 -27   65.85   61.82   2
   0  11 -27   73.30   88.54   3
   0 -11 -28   70.09   78.87   2
   0  12   0  145.16   48.67   1
   0  12   0  140.44   33.37   2
   0 -12   0  174.82   54.77   1
   0 -12   0  159.41   30.56   3
   0  12   0  136.86   30.31   3
   0 -12   0  135.94   34.17   2
   0 -12   1 2779.44  225.54   1
   0  12   1 3444.87  146.78   3
   0 -12  -1 3391.47  236.10   1
   0  12   1 3043.57  211.21   1
   0  12  -1 3061.13  153.28   2
   0 -12  -1 2894.68  157.78   4
   0  12  -1 3375.06  232.21   1
   0 -12  -1 3232.51  169.83   2
   0  12  -1 3308.35  164.92   3
   0  12   1 3222.17  170.10   2
   0 -12   1 2973.49  133.02   3
   0 -12   1 3251.81  159.43   2
   0 -12   2 1574.32  186.50   1
   0 -12   2 1554.42  107.93   2
   0 -12  -2 1386.47  116.17   2
   0  12   2 1456.42  119.80   2
   0 -12  -2 1602.35  110.60   4
   0  12   2 1528.13   95.44   3
   0 -12  -2 1663.95  169.55   1
   0  12  -2 1667.12  106.52   2
   0 -12   2 1492.24   98.14   3
   0  12   2 1475.00  145.74   1
   0  12  -2 1544.92  123.94   3
   0  12  -2 1439.74  156.34   1
   0 -12  -3 3362.33  187.96   2
   0  12   3 3284.03  145.48   3
   0  12   3 3077.63  181.21   2
   0 -12   3 3612.54  166.32   3
   0  12  -3 3083.95  192.63   3
   0 -12  -3 3679.85  155.49   4
   0  12   3 3457.87  223.13   1
   0 -12  -3 3123.84  221.12   1
   0  12  -3 3282.34  144.17   2
   0 -12   3 2856.27  242.90   1
   0 -12   4    4.65    6.84   3
   0 -12   4    8.50   14.13   1
   0 -12  -4   -0.45    5.66   4
   0  12   4   -4.94   12.94   2
   0  12   4   -5.93   12.32   1
   0  12  -4   11.09    5.78   2
   0 -12  -4   23.57   17.75   2
   0  12  -4   36.03   19.62   3
   0 -12  -4    9.02   28.10   1
   0  12   5 2019.58  173.12   1
   0  12  -5 2016.38  175.77   3
   0 -12  -5 2205.53  166.46   2
   0 -12  -5 1702.96  163.27   1
   0  12  -5 1902.00  107.75   2
   0 -12   5 1996.24  147.14   3
   0 -12   5 1685.26  192.39   1
   0 -12  -5 1798.67   92.39   4
   0 -12  -6   70.88   17.84   4
   0  12  -6   74.41   22.43   2
   0 -12  -6    6.18   10.72   1
   0 -12  -6   34.57   19.21   1
   0  12  -6  101.47   42.23   3
   0 -12  -6   86.23   37.83   2
   0 -12   6   20.58   19.36   1
   0 -12  -7 6619.52  156.98   4
   0  12  -7 6456.90  211.39   2
   0  12  -7 6913.86  369.03   3
   0 -12   7 6709.58  407.90   1
   0 -12  -7 6586.88  320.13   1
   0 -12  -7 6806.13  313.36   2
   0 -12   8   32.61   15.05   1
   0 -12  -8   22.50   18.80   2
   0 -12  -8   20.58   26.16   1
   0  12  -8  -11.17   26.28   3
   0 -12  -9 6027.16  317.54   2
   0 -12   9 6214.59  407.55   1
   0  12  -9 5663.42  220.20   2
   0  12 -10   63.18   41.05   3
   0  12 -10    7.02   13.72   2
   0 -12 -10   -3.86   11.88   2
   0 -12 -10   -6.07   29.39   1
   0 -12  10   59.24   32.53   1
   0 -12  11 1546.20  218.71   1
   0 -12 -11 1579.38  171.32   1
   0  12 -11 1566.77  125.56   2
   0  12 -11 1812.11  226.06   3
   0 -12 -11 1862.86  189.37   2
   0 -12 -12   31.50   25.21   1
   0 -12 -12    6.17   16.18   2
   0  12 -12   26.44   38.96   3
   0 -12  12   30.77   34.41   1
   0  12 -12   20.19   16.11   2
   0  12 -13  479.00   74.43   2
   0 -12  13  412.05   90.43   4
   0 -12 -13  526.27  109.39   2
   0  12 -13  488.60  125.17   3
   0 -12  13  541.01  142.02   1
   0 -12 -13  654.00  116.29   1
   0  12 -14  199.23   89.70   3
   0  12 -14  143.95   41.98   2
   0 -12  14  162.62   56.95   4
   0 -12  14  266.94   96.76   1
   0 -12 -14  176.01   66.16   1
   0 -12 -14   48.83   34.42   2
   0 -12 -15  101.13   43.65   1
   0  12 -15  116.79   41.96   2
   0  12 -15  100.57   75.17   3
   0 -12  15    8.89    6.32   4
   0 -12 -15  198.18   78.10   2
   0 -12  15   98.64   70.34   1
   0  12 -16   32.55   27.77   2
   0 -12  16   -3.57   12.66   1
   0 -12  16   27.31   37.18   4
   0  12 -16  -31.61   47.61   3
   0 -12 -16   -8.41   22.50   2
   0 -12 -16   21.69   27.21   1
   0 -12 -17   -3.13   23.17   2
   0 -12  17   92.43   75.63   1
   0 -12 -17  111.13   59.51   1
   0 -12  17   63.05   36.41   4
   0  12 -17   41.38   24.60   3
   0  12 -17   59.49   31.94   2
   0 -12  18  349.90   87.32   4
   0 -12  18  340.89  131.12   1
   0 -12 -18  167.73   57.60   2
   0  12 -18  404.29   81.61   2
   0 -12 -18  323.07   96.23   1
   0 -12  19  215.22  101.56   1
   0 -12 -19   50.93   43.14   1
   0 -12  19   87.10   41.45   4
   0  12 -19  131.59   92.56   3
   0 -12 -19   22.71   28.74   2
   0  12 -19   67.27   31.21   2
   0  12 -20   45.24   64.10   3
   0 -12 -20   31.53   32.40   1
   0 -12 -20   64.21   52.43   2
   0 -12  20   64.00   42.37   4
   0 -12  20   38.14   30.84   1
   0  12 -20   88.42   44.67   2
   0 -12 -21  173.96   71.40   1
   0 -12 -21  -35.22   46.15   2
   0 -12  21   91.30   50.52   4
   0 -12  21   47.83   63.36   1
   0  12 -21  114.76   48.39   2
   0  12 -21   15.62   45.28   3
   0 -12 -22   -8.89   36.59   2
   0 -12  22   67.37   56.08   1
   0  12 -22  126.08   92.18   3
   0 -12  22   43.19   33.16   4
   0 -12 -22   84.17   59.81   1
   0 -12  23   24.92   35.13   1
   0 -12 -23   83.22   57.91   2
   0 -12 -23   33.32   41.68   1
   0  12 -23   29.81   54.52   3
   0 -12  23   47.92   51.73   4
   0 -12 -24   29.92   52.62   2
   0  12 -24   24.06   49.63   3
   0 -12  24  114.98   98.21   1
   0 -12  24   12.27   30.99   4
   0 -12 -25  150.99   81.53   2
   0 -12  25  108.27   90.35   1
   0 -12  25   12.17   40.29   4
   0  12 -25  111.62  108.25   3
   0 -12  26   14.69   43.09   4
   0 -12 -26   34.50   54.29   2
   0  12 -26   28.03   69.65   3
   0  12 -27  -42.79   53.21   3
   0 -12 -27   85.98   93.47   2
   0 -13   0   -2.61    9.75   4
   0 -13   0   -2.65   22.81   1
   0  13   0   10.04   13.24   2
   0  13   0    9.70    9.81   3
   0 -13   0   -3.26    1.73   2
   0 -13   0    6.56    6.79   3
   0 -13   1 7324.80  249.87   2
   0  13  -1 7519.79  249.23   2
   0 -13  -1 6700.23  248.72   4
   0 -13  -1 7819.66  379.63   1
   0  13   1 8562.48  292.80   2
   0 -13   1 7287.40  216.52   3
   0 -13   1 7845.13  387.52   1
   0  13   1 6980.13  220.17   3
   0  13  -1 7439.79  260.46   3
   0 -13  -1 7446.59  269.71   2
   0  13  -218523.81  374.56   2
   0 -13   217385.04  347.10   3
   0 -13  -217100.88  376.59   4
   0  13   217506.51  341.07   3
   0 -13   217948.29  380.76   2
   0  13   217137.03  422.33   2
   0 -13  -218245.78  570.86   1
   0 -13  -217733.84  428.19   2
   0  13  -218067.78  436.72   3
   0 -13   216532.72  591.32   1
   0  13   3 5500.11  193.81   3
   0  13  -3 5906.07  202.18   2
   0 -13  -3 5521.30  250.21   2
   0 -13  -3 5566.90  199.84   4
   0 -13   3 5423.64  207.36   3
   0  13  -3 6056.88  280.15   3
   0 -13  -3 6158.36  325.05   1
   0 -13   3 5347.37  337.13   1
   0  13   3 5474.76  253.46   2
   0  13  -4 8384.86  235.29   2
   0 -13   4 7091.48  401.56   1
   0 -13  -4 7771.70  221.87   4
   0 -13  -4 7961.95  312.71   2
   0 -13  -4 7998.82  365.61   1
   0  13  -4 8388.51  346.04   3
   0 -13  -5  199.22   66.50   1
   0  13  -5  195.48   35.71   2
   0 -13   5  128.45   58.76   1
   0 -13  -5  145.16   43.29   2
   0 -13  -5  198.23   32.11   4
   0  13  -5  208.42   58.56   3
   0 -13  -6  492.72   84.13   2
   0  13  -6  429.61   87.75   3
   0 -13   6  361.68   91.20   1
   0  13  -6  441.47   55.44   2
   0 -13  -6  391.82   84.00   1
   0 -13  -6  446.02   46.47   4
   0  13  -7 1446.84  175.18   3
   0 -13   7 1624.99  205.26   1
   0 -13  -7 1916.76  170.47   2
   0 -13  -7 1638.34  170.58   1
   0  13  -7 1880.38  114.28   2
   0 -13  -7 1858.63   89.99   4
   0 -13  -8   -4.12    6.00   1
   0  13  -8   -1.05   10.58   2
   0 -13  -8  -10.80   10.54   2
   0 -13   8   48.03   32.70   1
   0 -13  -8    8.13    5.74   4
   0  13  -8   32.23   32.64   3
   0  13  -9  394.62   59.86   2
   0 -13  -9  574.80  101.49   1
   0  13  -9  612.80  121.53   3
   0 -13  -9  594.65  102.46   2
   0 -13   9  639.41  136.99   1
   0 -13 -10  198.79   67.09   2
   0  13 -10  157.93   39.90   2
   0 -13 -10  180.13   59.94   1
   0  13 -10  172.98   71.18   3
   0 -13  10  148.15   65.53   1
   0  13 -11  332.89  103.35   3
   0  13 -11  395.28   63.38   2
   0 -13 -11  366.61   84.35   1
   0 -13  11  308.91  104.98   1
   0 -13 -11  254.63   70.81   2
   0  13 -12  193.76   78.42   3
   0 -13 -12  339.75   89.55   2
   0  13 -12  252.17   50.97   2
   0 -13  12   87.16   49.96   1
   0 -13 -12  237.17   76.48   1
   0 -13 -13   62.94   37.77   2
   0  13 -13   83.04   62.69   3
   0  13 -13   41.36   23.01   2
   0 -13  13   31.80   29.70   4
   0 -13  13   55.82   46.20   1
   0 -13 -13   63.42   39.09   1
   0 -13 -14   48.90   36.51   2
   0 -13  14   -8.06   30.07   1
   0  13 -14   20.38   20.92   2
   0  13 -14  -32.02   50.01   3
   0 -13 -14   45.05   41.63   1
   0 -13  14   62.97   38.80   4
   0  13 -15   26.99   20.16   2
   0 -13  15    0.39   16.51   1
   0  13 -15    6.20   44.83   3
   0 -13  15   66.89   37.50   4
   0 -13 -15   67.80   48.45   1
   0 -13 -15   97.66   53.93   2
   0 -13  16   57.56   46.86   1
   0 -13  16  -10.93   30.31   4
   0  13 -16   60.96   72.78   3
   0 -13 -16  106.63   62.88   2
   0 -13 -16  102.45   55.81   1
   0  13 -16  101.51   36.94   2
   0 -13  17  282.63  114.99   1
   0 -13  17  144.94   54.00   4
   0  13 -17  102.91   69.24   3
   0 -13 -17  107.31   46.40   2
   0  13 -17  163.38   53.72   2
   0 -13 -17  123.14   61.74   1
   0 -13 -18   34.16   35.73   1
   0 -13  18   52.67   45.34   1
   0 -13  18   38.28   30.95   4
   0  13 -18   54.07   48.87   3
   0  13 -18    8.26   14.88   2
   0 -13 -18  -12.05   35.15   2
   0 -13  19  157.63   52.54   4
   0  13 -19  268.32  125.63   3
   0 -13  19  411.98  142.32   1
   0 -13 -19  370.67  115.69   2
   0 -13 -19  221.37   81.04   1
   0  13 -19  207.49   60.60   2
   0 -13  20   -3.58    6.38   4
   0  13 -20   12.58   18.83   2
   0 -13 -20   73.54   56.01   1
   0 -13 -20   -3.49   34.86   2
   0  13 -20   99.28   71.30   3
   0 -13  20   19.42   32.18   1
   0 -13 -21   18.17   29.96   1
   0 -13  21    8.56   51.91   1
   0 -13  21   45.85   41.02   4
   0  13 -21   25.62    7.47   3
   0 -13  22   10.41   49.89   1
   0 -13 -22   53.00   44.73   2
   0  13 -22   22.90   74.48   3
   0 -13 -22   61.15   42.64   1
   0 -13  22   23.79   31.39   4
   0 -13  23   78.04   99.20   1
   0 -13 -23  138.50   72.63   1
   0 -13  23   -1.53    6.32   4
   0  13 -23   95.92   81.27   3
   0 -13 -23    5.17   36.96   2
   0  13 -24  244.56  128.42   3
   0 -13 -24  155.59   81.33   2
   0 -13  24  122.65   56.81   4
   0 -13  24  125.43   86.58   1
   0 -13  25  319.97   94.60   4
   0 -13 -25  100.33   73.40   2
   0 -13  25  143.54  114.05   1
   0  13 -25   61.01  102.80   3
   0 -13  26    5.54   11.88   4
   0 -13 -26  -51.86   58.27   2
   0  13 -26   72.52   84.31   3
   0  13 -27   25.03   65.58   3
   0 -13 -27   98.21   77.44   2
   0  14   0  261.06   49.95   2
   0  14   0  239.73   44.87   3
   0 -14   0  173.56   43.64   4
   0 -14   0  127.27   34.48   2
   0 -14   0  105.61   54.50   1
   0 -14  -1 7088.82  383.01   1
   0 -14   1 6824.82  375.92   1
   0 -14   1 6913.82  255.50   2
   0  14   1 6870.13  267.08   2
   0  14  -1 7046.25  250.63   2
   0  14  -1 6806.70  259.50   3
   0 -14  -1 6713.22  258.95   4
   0  14   1 6919.50  230.01   3
   0 -14  -1 6692.47  266.12   2
   0  14   2   50.84   18.70   3
   0 -14  -2  101.30   35.20   2
   0 -14   2  107.70   47.95   1
   0  14  -2   40.51   21.76   3
   0  14   2   13.18    9.26   2
   0 -14  -2   74.01   30.30   4
   0 -14  -2   18.62   17.48   1
   0 -14   2   40.73   16.19   2
   0  14  -2  108.93   29.87   2
   0 -14   3 3009.76  266.69   1
   0  14   3 3424.89  157.94   3
   0 -14  -3 3429.28  203.48   2
   0 -14  -3 3261.94  253.45   1
   0  14  -3 3360.05  214.54   3
   0  14  -3 3442.89  162.83   2
   0 -14  -3 3187.41  158.18   4
   0 -14  -4   83.81   53.52   1
   0 -14  -4  104.02   25.69   4
   0  14  -4  107.76   27.85   2
   0 -14   4  179.26   69.61   1
   0  14  -4  128.02   41.73   3
   0 -14  -4  111.73   39.54   2
   0 -14  -5  402.57   49.19   4
   0 -14   5  567.83  117.34   1
   0  14  -5  432.75   87.72   3
   0 -14  -5  485.62   81.11   2
   0 -14  -5  274.06   76.82   1
   0  14  -5  532.01   61.79   2
   0 -14   6  538.51  125.10   1
   0 -14  -6  706.49  103.49   2
   0 -14  -6  802.87  122.72   1
   0  14  -6  579.69  104.70   3
   0 -14  -6  680.01   61.64   4
   0  14  -6  552.30   63.60   2
   0  14  -7  568.05   65.76   2
   0 -14   7  470.86  115.22   1
   0  14  -7  708.79  124.35   3
   0 -14  -7  396.57   86.84   1
   0 -14  -7  642.98  102.97   2
   0 -14  -7  498.74   49.64   4
   0 -14   8  247.62   86.86   1
   0 -14  -8  295.92   36.25   4
   0  14  -8  288.77   46.09   2
   0  14  -8  198.87   63.30   3
   0 -14  -8  204.55   62.26   1
   0 -14  -8  322.09   73.78   2
   0 -14   9  300.15   93.31   1
   0  14  -9  337.72   54.71   2
   0  14  -9  272.78   83.41   3
   0 -14  -9  268.07   73.51   1
   0 -14  -9  204.06   65.43   2
   0  14  -9  251.51   44.74   2
   0 -14  10  222.57   79.01   1
   0 -14 -10  252.47   66.32   2
   0  14 -10  123.65   63.48   3
   0 -14 -10  146.59   60.96   1
   0  14 -10   82.68   30.65   2
   0 -14  11 2308.20  277.72   1
   0  14 -11 3196.57  312.85   3
   0 -14 -11 2369.01  215.51   1
   0 -14 -11 2810.38  241.05   2
   0  14 -11 2647.53  162.85   2
   0  14 -12    7.12   16.42   2
   0 -14  12    4.03   27.61   1
   0 -14  12   48.26   43.57   4
   0 -14 -12   54.63   37.21   2
   0  14 -12   18.62   47.40   3
   0 -14 -12   18.75   29.99   1
   0 -14  13 1361.44  225.66   1
   0  14 -13  954.16  184.44   3
   0 -14  13 1392.30  173.33   4
   0  14 -13 1391.40  124.87   2
   0 -14 -13 1457.16  186.72   2
   0 -14 -13 1267.43  166.79   1
   0 -14  14  284.26   86.15   4
   0 -14 -14  211.88   73.71   1
   0  14 -14  101.46   61.23   3
   0 -14  14  165.03   82.48   1
   0  14 -14  166.67   47.67   2
   0 -14 -14  260.01   82.53   2
   0  14 -15  674.75  164.23   3
   0  14 -15  765.98   98.21   2
   0 -14 -15  794.08  146.42   2
   0 -14 -15 1018.60  157.32   1
   0 -14  15 1127.00  217.75   1
   0 -14  15  740.15  130.02   4
   0 -14  16 1829.94  285.13   1
   0 -14 -16 2368.60  256.70   2
   0 -14 -16 1912.54  221.54   1
   0  14 -16 2099.73  168.52   2
   0  14 -16 1880.26  280.47   3
   0 -14  16 1732.76  203.12   4
   0 -14 -17 1458.45  194.76   1
   0 -14  17 1127.34  229.31   1
   0  14 -17 1285.69  242.08   3
   0 -14  17 1161.48  163.82   4
   0  14 -17  977.00  116.65   2
   0 -14 -17 1468.65  207.50   2
   0 -14 -18  107.96   66.50   1
   0  14 -18  296.65  122.34   3
   0 -14 -18   74.93   44.66   2
   0 -14  18  307.95  128.86   1
   0  14 -18  227.64   58.84   2
   0 -14  18  100.76   53.74   4
   0 -14  19   -1.69   13.34   4
   0  14 -19   29.40   43.93   3
   0  14 -19   44.41   32.49   2
   0 -14 -19   55.68   49.35   2
   0 -14 -19   85.72   48.35   1
   0 -14  19    7.69   70.88   1
   0  14 -20  -31.63   82.92   3
   0 -14  20   87.50   85.25   4
   0 -14 -20   12.34   19.41   2
   0 -14 -20   11.65   33.75   1
   0 -14  20   32.56   48.83   1
   0 -14 -21  116.68   78.78   2
   0 -14 -21   30.97   31.23   1
   0 -14  21  152.77   62.77   4
   0 -14  21  128.66   76.83   1
   0  14 -21   61.05   50.62   3
   0 -14  22   28.81   21.91   4
   0  14 -22  -14.64   61.55   3
   0 -14 -22   64.61   40.25   1
   0 -14 -22   94.42   67.46   2
   0 -14  22   35.91   32.94   1
   0 -14  23  155.51   85.19   1
   0 -14 -23   86.19   64.67   2
   0 -14 -23  123.01   68.79   1
   0 -14  23    3.97   16.92   4
   0  14 -24   51.63   74.17   3
   0 -14  24   13.27   35.00   1
   0 -14 -24  -20.89   41.60   2
   0 -14  24  -16.17   12.77   4
   0 -14  25   27.85   26.70   4
   0 -14  25  211.17  136.28   1
   0 -14 -25  -14.92   41.98   2
   0  14 -25  127.66   69.09   3
   0 -14 -26  105.84   85.51   2
   0 -14  26   75.79   45.23   4
   0  14 -26   86.26  100.70   3
   0 -14 -27   78.08   70.85   2
   0  14 -27  109.81  108.11   3
   0  15   0    5.41    7.56   2
   0 -15   0   12.57   30.98   1
   0 -15   0   -6.29   10.56   2
   0  15   0   -3.58    4.99   3
   0 -15   0    8.34    5.69   4
   0 -15  -1 2623.95  172.59   2
   0 -15  -1 2592.72  167.13   4
   0  15   1 2284.94  139.70   3
   0  15   1 2403.83  162.66   2
   0 -15   1 2663.49  245.94   1
   0 -15  -1 2644.59  243.90   1
   0 -15   1 2544.53  160.45   2
   0 -15   1 2278.69  169.12   4
   0  15  -1 2387.94  159.04   3
   0  15  -1 2611.62  159.09   2
   0 -15   2   19.40   16.66   2
   0  15   2   38.02   19.08   2
   0  15  -2   32.12   19.81   3
   0 -15   2   15.42   11.63   1
   0  15  -2   50.31   23.03   2
   0  15   2   35.73   18.65   3
   0 -15  -2   22.23   14.92   4
   0 -15  -2   69.34   44.60   1
   0 -15  -2   32.25   23.36   2
   0 -15   3  590.80  122.88   1
   0  15  -3  515.48   65.88   2
   0  15   3  454.62   57.50   3
   0 -15  -3  349.07   89.17   1
   0 -15  -3  648.44   91.62   2
   0 -15  -3  572.83   70.06   4
   0  15  -3  311.18   68.26   3
   0 -15   4 1242.39  178.36   1
   0  15   4 1630.48  114.64   3
   0 -15  -4 1784.14  189.44   1
   0  15  -4 1466.40  153.82   3
   0 -15  -4 1688.61  112.86   4
   0  15  -4 1579.27  112.20   2
   0 -15  -4 1954.51  162.18   2
   0 -15  -5    3.41    7.38   4
   0 -15  -5   -1.49   14.30   2
   0 -15  -5   12.08   23.28   1
   0  15  -5  -13.52   19.78   3
   0  15  -5   -4.74    2.34   2
   0 -15   5    7.14   15.24   1
   0 -15  -6   -1.69    8.20   4
   0 -15  -6  -16.26    9.93   2
   0 -15  -6   -2.83    8.32   1
   0  15  -6    9.05   13.67   2
   0  15  -7 1591.48  189.28   3
   0 -15  -7 1443.71  157.32   2
   0 -15   7 1601.01  214.90   1
   0  15  -7 1455.43  103.79   2
   0 -15  -7 1344.76   87.50   4
   0 -15  -7 1567.78  178.35   1
   0 -15  -8  320.35   77.67   2
   0 -15   8  337.60  101.46   1
   0 -15  -8  257.25   72.54   1
   0  15  -8  285.48   86.86   3
   0  15  -8  311.45   49.10   2
   0 -15  -8  305.20   39.67   4
   0 -15  -9  124.78   21.99   4
   0 -15   9  115.17   56.56   1
   0  15  -9  147.51   35.92   2
   0 -15  -9  162.33   60.60   1
   0  15  -9  246.82   83.61   3
   0 -15  -9  129.98   48.19   2
   0  15 -10 2287.03  139.37   2
   0  15 -10 2357.66  258.31   3
   0 -15  10 2300.97  276.71   1
   0 -15 -10 2162.70  215.21   1
   0 -15 -10 2268.12  212.15   2
   0  15 -10 1798.25  132.08   2
   0 -15 -11  165.71   66.61   2
   0 -15  11  335.72   88.99   4
   0 -15 -11  268.39   82.74   1
   0  15 -11  291.04  101.89   3
   0 -15  11  319.59  112.55   1
   0  15 -11  258.35   50.81   2
   0 -15  12  787.92  130.74   4
   0 -15 -12 1025.15  154.37   1
   0  15 -12  751.97  159.63   3
   0  15 -12 1094.40  109.49   2
   0 -15  12 1114.77  198.85   1
   0 -15 -12  720.10  131.17   2
   0 -15 -13  229.62   72.38   1
   0  15 -13  311.02  101.50   3
   0  15 -13  262.60   55.90   2
   0 -15 -13  143.56   61.47   2
   0 -15  13  192.32   71.55   4
   0 -15  13  283.17  107.49   1
   0 -15 -14  690.38  133.60   1
   0 -15 -14  943.50  155.09   2
   0 -15  14  829.68  143.41   4
   0  15 -14  914.20  184.69   3
   0 -15  14  907.29  193.56   1
   0  15 -14  954.46  104.94   2
   0  15 -15  563.05  158.19   3
   0 -15 -15  890.23  152.91   1
   0 -15  15  634.80  176.16   1
   0 -15 -15 1079.00  169.80   2
   0  15 -15  867.27  101.63   2
   0 -15  15 1035.45  155.47   4
   0 -15 -16   28.71   38.34   2
   0 -15 -16   40.47   33.65   1
   0 -15  16   20.01   27.40   4
   0 -15  16   24.32   61.44   1
   0  15 -16  -11.37   37.38   3
   0  15 -16    0.96    3.22   2
   0 -15  17    1.42   19.76   4
   0  15 -17  115.77   87.32   3
   0  15 -17    6.05   20.38   2
   0 -15 -17  -17.06   18.98   1
   0 -15 -17   45.11   48.41   2
   0 -15  17   34.28   67.25   1
   0 -15 -18  100.38   72.37   2
   0  15 -18   79.33   66.93   3
   0 -15  18   40.21   48.64   4
   0 -15 -18    3.40   35.84   1
   0 -15  18  -18.41   16.96   1
   0  15 -18   34.87   23.46   2
   0 -15 -19   40.49   36.31   2
   0 -15  19  148.50   98.36   1
   0  15 -19   16.43   36.54   3
   0 -15 -19   53.95   44.23   1
   0 -15  19  138.03   54.30   4
   0 -15  20   40.42   48.54   4
   0 -15 -20   36.36   41.40   1
   0  15 -20  111.73   74.36   3
   0 -15  20   31.51   33.42   1
   0 -15 -20   63.73   49.22   2
   0 -15 -21    0.35   22.79   2
   0 -15  21  -13.93    7.66   1
   0 -15 -21   16.87   36.87   1
   0 -15  21  -15.36   21.22   4
   0 -15 -22   44.06   58.83   1
   0 -15  22    0.27   17.69   4
   0 -15 -22   58.93   52.57   2
   0  15 -22   85.88   93.40   3
   0 -15  22  -44.44   73.63   1
   0  15 -23  -19.38   55.44   3
   0 -15  23   13.17   26.89   4
   0 -15  23  -29.02   58.37   1
   0 -15 -23  -10.99   27.76   2
   0  15 -24  -88.17   51.37   3
   0 -15 -24   16.25   28.24   2
   0 -15  24   11.45   38.29   4
   0 -15  24  -18.25   25.24   1
   0  15 -25   17.32   41.50   3
   0 -15  25   14.67   61.77   1
   0 -15  25  305.59   96.11   4
   0 -15 -25  195.75   96.95   2
   0 -15  26  124.54   66.99   4
   0 -15 -26  -19.79   29.11   2
   0  15 -26   40.81   68.95   3
   0 -15  27  -32.58   53.18   4
   0 -16   0  279.29   55.38   2
   0  16   0  328.37   59.81   2
   0  16   0  431.18   67.16   3
   0 -16   0  276.70   88.48   1
   0 -16   0  380.35   69.79   4
   0 -16  -1  191.96   51.16   4
   0 -16   1  433.60   74.37   4
   0  16  -1  419.03   67.49   2
   0 -16   1  464.04   70.44   2
   0 -16  -1  218.61   74.51   1
   0 -16  -1  427.68   72.83   2
   0  16   1  368.75   58.95   3
   0  16  -1  282.35   59.19   3
   0 -16   1  409.41   97.92   1
   0  16   1  400.88   66.23   2
   0 -16  -2 1414.85  133.95   2
   0  16  -2 1277.63  111.63   2
   0 -16  -2 1344.85  174.02   1
   0  16  -2 1127.58  123.04   3
   0 -16  -2 1359.54  118.17   4
   0 -16   2 1679.54  209.06   1
   0 -16   2 1291.11  114.52   2
   0  16   2 1495.48  113.29   3
   0 -16   2 1345.33  137.68   4
   0  16   3  181.47   37.05   3
   0 -16   3  164.13   46.62   4
   0  16  -3  186.98   55.98   3
   0 -16  -3  120.33   33.79   4
   0 -16  -3  170.82   49.57   2
   0 -16  -3  116.04   54.80   1
   0  16  -3  140.50   35.89   2
   0 -16   3  246.91   83.09   1
   0 -16  -4    3.15    3.67   1
   0  16   4   49.67   21.78   3
   0  16  -4   50.22   21.37   2
   0 -16   4   21.17   20.63   1
   0  16  -4   33.69   27.21   3
   0 -16  -4   47.24   30.15   2
   0 -16  -4   22.58   12.04   4
   0 -16  -5  321.96   49.11   4
   0 -16   5  204.96   78.76   1
   0  16  -5  262.58   69.22   3
   0 -16  -5  191.42   66.03   1
   0  16  -5  260.70   45.27   2
   0 -16  -5  338.70   71.90   2
   0 -16  -6 3662.24  158.34   4
   0 -16  -6 4398.12  271.14   2
   0  16  -6 3859.88  283.04   3
   0 -16   6 3968.07  347.91   1
   0  16  -6 3720.83  171.05   2
   0 -16  -6 3850.00  289.14   1
   0  16  -7    2.60    5.36   3
   0 -16  -7    9.87   15.27   1
   0 -16  -7   41.57   16.65   4
   0 -16  -7    6.22   13.03   2
   0 -16   7   43.80   51.02   1
   0  16  -7   48.64   21.28   2
   0  16  -8   30.31   17.03   2
   0 -16  -8   72.76   34.54   2
   0 -16  -8   38.04   15.84   4
   0 -16   8   41.40   33.38   1
   0 -16  -8    7.20   14.70   1
   0 -16  -9  295.84   38.39   4
   0 -16  -9  455.33   96.28   2
   0  16  -9  332.56   51.24   2
   0  16  -9  395.25  109.85   3
   0 -16  -9  401.44   98.12   1
   0 -16   9  470.71  123.82   1
   0 -16  10  -17.09   20.31   4
   0  16 -10   41.96   22.97   2
   0  16 -10  -11.04   21.42   3
   0 -16  10   -5.58   18.18   1
   0  16 -10    7.60    5.54   2
   0 -16 -10   19.99   17.85   1
   0 -16 -10   36.08   42.84   2
   0  16 -11 1244.49  112.71   2
   0 -16  11 1378.31  172.09   4
   0 -16 -11 1265.16  170.97   1
   0  16 -11 1411.83  212.91   3
   0 -16 -11 1042.71  151.81   2
   0 -16  11 1173.59  203.19   1
   0  16 -11 1326.12  109.07   2
   0  16 -12   63.29   42.05   3
   0 -16 -12   58.80   39.34   2
   0  16 -12   32.63   18.10   2
   0 -16  12   57.11   35.18   4
   0 -16  12   74.08   57.26   1
   0 -16 -12   17.49   14.33   1
   0 -16 -13  815.57  144.18   1
   0  16 -13  779.50   93.45   2
   0 -16  13  673.54  122.35   4
   0  16 -13  722.22  169.75   3
   0 -16  13  481.64  139.65   1
   0 -16 -13  800.58  143.44   2
   0 -16 -14  124.44   70.01   2
   0  16 -14   54.13   40.66   3
   0 -16  14  143.77   89.46   1
   0 -16 -14   44.02   32.62   1
   0 -16  14  125.20   63.56   4
   0  16 -14  164.23   42.31   2
   0 -16 -15   96.57   60.95   2
   0 -16  15   43.57   15.57   1
   0  16 -15  224.94  100.61   3
   0 -16  15  208.74   72.65   4
   0 -16 -15  159.45   73.12   1
   0  16 -15  182.49   47.24   2
   0 -16 -16   36.89   31.46   1
   0  16 -16   -5.81   36.11   3
   0 -16 -16   -0.28   15.82   2
   0 -16  16  -10.77   41.57   1
   0 -16  16   68.48   35.81   4
   0  16 -16   38.65   11.78   2
   0 -16  17  -35.37   45.21   1
   0  16 -17    2.07    3.26   2
   0  16 -17  -47.98   52.26   3
   0 -16  17   12.09   41.12   4
   0 -16 -17  -27.48   36.30   2
   0 -16 -17    8.58   12.59   1
   0 -16  18  219.62   76.85   4
   0 -16  18   66.61   53.40   1
   0 -16 -18  151.31   71.31   1
   0  16 -18  147.04   88.61   3
   0 -16 -19   47.49   64.20   1
   0 -16  19    2.82    8.99   4
   0  16 -19   19.19   18.61   3
   0 -16 -19   38.80   46.71   2
   0 -16 -20   41.50   50.98   1
   0  16 -20   -7.80   44.26   3
   0 -16  20  139.99   99.49   1
   0 -16 -20   57.04   54.25   2
   0 -16  20   21.35   25.27   4
   0 -16 -21   58.95   46.68   1
   0 -16 -21   19.31   41.33   2
   0 -16  21   11.08   56.54   1
   0 -16  21  -43.22   39.94   4
   0  16 -21  -55.94   69.00   3
   0 -16  22  176.81   73.14   4
   0 -16 -22  120.62   73.26   1
   0  16 -22  206.34  109.75   3
   0 -16  22   14.88   58.98   1
   0 -16 -22  131.47   73.91   2
   0  16 -23  185.76   96.07   3
   0 -16  23  233.47   84.58   4
   0 -16  23  135.59   90.75   1
   0 -16 -23  217.44  105.72   2
   0 -16  24  317.08  101.71   4
   0 -16  24  273.63  148.08   1
   0 -16 -24   61.34   68.20   2
   0  16 -24  398.33  162.05   3
   0 -16  25   59.33   82.30   1
   0 -16  25  124.00   75.67   4
   0  16 -25  -20.96   49.55   3
   0 -16 -25  203.48  102.96   2
   0 -16  26   64.14   46.12   4
   0 -16 -26   42.90   63.24   2
   0  16 -26  -12.91   22.78   3
   0 -16  27   26.08   14.38   4
   0 -17   0   -4.44    9.84   2
   0 -17   0   23.83   33.60   1
   0  17   0   12.21   17.23   3
   0 -17   0   -8.53    9.70   4
   0  17   0   10.22   12.07   2
   0 -17   1   37.96   23.40   1
   0  17  -1   29.22    9.42   2
   0  17   1   63.47   25.01   3
   0 -17   1   84.47   31.66   2
   0  17  -1   84.08   33.34   3
   0 -17  -1  103.58   36.40   4
   0 -17  -1  114.92   61.80   1
   0 -17   1   37.50    4.36   4
   0 -17  -1   54.18   25.75   2
   0  17  -2  191.81   43.95   2
   0 -17  -2  168.88   42.85   4
   0 -17   2  187.72   51.05   4
   0  17   2  199.11   43.54   3
   0 -17   2  166.26   68.84   1
   0 -17  -2  116.63   58.42   1
   0 -17   2  100.47   32.95   2
   0  17  -2  147.51   48.84   3
   0 -17  -2  115.66   39.42   2
   0 -17   3 1491.97  207.79   1
   0  17  -3 1150.16  136.52   3
   0 -17  -3 1021.04  161.34   1
   0  17   3 1469.10  115.20   3
   0  17  -3 1268.99  114.01   2
   0 -17  -3 1272.62  113.66   4
   0 -17   3 1136.14  133.54   4
   0 -17  -3 1322.88  139.30   2
   0 -17   4 2586.39  284.29   1
   0  17  -4 2710.55  159.08   2
   0  17  -4 2635.99  216.84   3
   0 -17   4 2623.00  206.90   4
   0  17   4 2674.15  154.98   3
   0 -17  -4 2754.30  255.40   1
   0 -17  -4 2492.42  194.89   2
   0 -17  -4 2715.53  155.05   4
   0 -17  -5   46.25   28.51   2
   0 -17   5   71.84   37.54   4
   0  17   5  112.62   33.88   3
   0 -17  -5   55.59   45.18   1
   0 -17  -5  142.68   33.43   4
   0  17  -5  117.51   50.74   3
   0  17  -5   67.68   23.88   2
   0 -17   5   88.87   46.02   1
   0 -17  -6   50.54   20.68   4
   0 -17   6   16.24   26.68   1
   0 -17  -6   56.39   34.49   1
   0  17  -6   51.47   21.27   2
   0 -17  -6   20.90   22.86   2
   0 -17   6   66.27   33.83   4
   0  17  -6  139.35   58.37   3
   0 -17  -7    0.44   16.84   1
   0 -17   7   62.28   49.71   1
   0 -17   7   49.67   30.77   4
   0 -17  -7    8.12    9.51   2
   0 -17  -7   -4.75    3.78   4
   0  17  -7   17.97    6.01   3
   0  17  -7   -8.04    5.13   2
   0 -17  -8   85.99   39.21   1
   0 -17   8   36.53   22.84   4
   0  17  -8  120.79   32.91   2
   0 -17   8  172.50   88.98   1
   0  17  -8   16.22   26.93   3
   0 -17  -8  107.25   27.75   4
   0 -17  -8   84.50   39.52   2
   0 -17   9  701.85  156.88   1
   0  17  -9  422.73   60.20   2
   0 -17  -9  445.92   98.51   2
   0  17  -9  668.91  137.24   3
   0 -17  -9  392.57   98.59   1
   0 -17   9  258.58   68.74   4
   0 -17  -9  479.10   52.22   4
   0 -17 -10  150.09   64.42   1
   0 -17  10  120.05   50.98   4
   0 -17  10  258.37  104.24   1
   0  17 -10  173.93   41.66   2
   0  17 -10  155.06   36.63   2
   0 -17 -10  129.91   60.08   2
   0  17 -10   88.53   55.38   3
   0 -17  11   24.26   26.17   4
   0 -17  11   90.98   60.47   1
   0 -17 -11    0.88   11.38   2
   0  17 -11   48.97   54.56   3
   0 -17 -11   77.59   57.96   1
   0  17 -11   42.91   21.03   2
   0  17 -11   46.72   28.64   2
   0  17 -12 4609.65  209.88   2
   0  17 -12 4640.95  404.48   3
   0 -17 -12 5214.68  359.73   1
   0  17 -12 4736.83  227.21   2
   0 -17 -12 5671.60  373.05   2
   0 -17  12 4903.86  335.07   4
   0 -17  12 4965.13  443.58   1
   0 -17  13 2563.49  332.45   1
   0  17 -13 2441.30  164.08   2
   0 -17 -13 3055.75  281.82   1
   0 -17 -13 2581.51  264.52   2
   0  17 -13 2905.51  331.72   3
   0  17 -13 2582.29  162.13   2
   0 -17  13 2773.57  257.28   4
   0 -17 -14  596.40  125.23   1
   0 -17 -14  663.15  135.96   2
   0  17 -14  531.25   76.43   2
   0 -17  14  579.49  123.16   4
   0 -17  14  513.74  151.31   1
   0  17 -14  497.82  139.00   3
   0  17 -15 1394.15  240.13   3
   0 -17 -15 1390.60  194.80   1
   0 -17  15 1466.86  198.29   4
   0 -17  15 1669.25  289.02   1
   0  17 -15 1367.58  125.24   2
   0 -17 -15 1902.72  234.29   2
   0 -17 -16   62.05   39.10   2
   0 -17 -16   15.10   15.34   1
   0  17 -16   38.19   37.63   3
   0 -17  16   11.58    9.31   4
   0 -17  16   -6.07   52.53   1
   0  17 -16   -4.09    8.82   2
   0 -17 -17   13.37   26.78   2
   0  17 -17   43.21   39.92   3
   0 -17  17   12.16   43.70   1
   0 -17  17    7.84   37.29   4
   0 -17 -17   29.14   25.58   1
   0 -17 -18   17.45   19.79   1
   0  17 -18  -22.34   10.74   3
   0 -17  18  -18.36   38.23   1
   0 -17 -18   37.50   31.07   2
   0 -17  18    1.82   35.20   4
   0  17 -19  158.04   88.41   3
   0 -17 -19    7.76   26.14   1
   0 -17  19   79.70   52.79   4
   0 -17  19    9.69   55.24   1
   0 -17 -19   86.83   56.00   2
   0  17 -20   73.12   80.15   3
   0 -17 -20  -31.62   36.17   1
   0 -17 -20   20.28   38.73   2
   0 -17  20   -1.91   20.12   4
   0 -17  20   -7.70   14.70   1
   0  17 -21  105.94  115.07   3
   0 -17  21   29.62   43.84   1
   0 -17 -21   -4.33   32.20   1
   0 -17 -21   54.13   53.43   2
   0 -17  21    6.16   35.92   4
   0 -17  22   94.05   49.86   4
   0 -17 -22   43.78   46.21   2
   0  17 -22  -22.90   10.28   3
   0 -17 -22   87.31   60.34   1
   0 -17  22   24.71   24.52   1
   0 -17  23   34.63   50.27   1
   0 -17 -23   25.48   34.50   2
   0 -17  23   62.88   43.04   4
   0 -17  24  210.86   79.80   4
   0  17 -24  -74.11   92.55   3
   0 -17 -24  179.33   91.80   2
   0 -17  24  313.06  134.47   1
   0  17 -25  -31.50   25.34   3
   0 -17 -25  113.56   68.23   2
   0 -17  25   19.15   63.53   1
   0 -17  25  161.10   77.56   4
   0  17 -26  -43.47   47.30   3
   0 -17  26   19.42   50.47   4
   0 -17  27   35.85   57.96   4
   0  18   0 2839.76  186.68   3
   0 -18   0 2914.28  199.82   4
   0 -18   0 3384.50  303.47   1
   0 -18   0 3125.66  203.12   2
   0 -18   1 6380.62  425.52   1
   0 -18  -1 6693.83  422.40   1
   0 -18  -1 5942.31  286.81   2
   0 -18   1 6036.36  274.15   2
   0  18   1 6461.01  268.32   3
   0 -18  -1 6241.42  283.62   4
   0  18  -1 6702.44  299.07   3
   0 -18   1 6485.58  310.36   4
   0  18  -1 5967.94  270.34   2
   0 -18   2 1140.47  196.20   1
   0  18   2 2011.66  146.00   3
   0 -18  -2 1680.81  141.69   4
   0 -18  -2 1798.44  221.51   1
   0  18  -2 1614.75  156.79   3
   0 -18   2 1416.45  149.99   4
   0  18  -2 1624.55  135.37   2
   0 -18   2 1490.25  133.43   2
   0 -18  -2 1622.30  154.38   2
   0  18  -3 2134.55  150.94   2
   0 -18   3 1785.96  171.53   4
   0 -18  -3 2122.08  180.90   2
   0 -18  -3 2154.38  151.71   4
   0 -18  -3 2232.43  241.19   1
   0  18  -3 2091.01  190.58   3
   0 -18   3 1798.80  242.76   1
   0 -18  -4 1611.97  161.44   2
   0 -18  -4 1323.70  189.31   1
   0 -18   4 1557.59  166.32   4
   0 -18  -4 1623.46  123.49   4
   0  18  -4 1549.17  170.52   3
   0  18   4 1905.66  137.62   3
   0 -18   4 1418.80  212.12   1
   0  18  -4 1613.89  127.41   2
   0  18   5   30.61   19.68   3
   0  18  -5   24.72   21.00   2
   0  18  -5   22.54   24.62   3
   0 -18  -5  -10.57   28.21   2
   0 -18   5   52.98   60.17   1
   0 -18  -5   -4.82   10.89   1
   0 -18  -5    5.28   17.42   4
   0 -18   5   10.79   20.66   4
   0  18  -6  371.45   56.65   2
   0  18   6  342.67   60.18   3
   0 -18  -6  370.90   81.71   2
   0 -18  -6  228.96   83.65   1
   0 -18   6  369.50   81.97   4
   0 -18  -6  360.05   54.78   4
   0 -18   6  234.15   80.38   1
   0  18  -6  305.67   82.55   3
   0 -18   7  779.44  164.04   1
   0 -18  -7  899.09   82.97   4
   0 -18  -7  986.11  140.73   2
   0  18  -7  896.39  149.30   3
   0 -18   7  757.25  121.20   4
   0  18  -7 1079.77   96.29   2
   0 -18  -7 1026.55  159.52   1
   0 -18  -8   27.32   27.60   2
   0 -18  -8   31.30   46.97   1
   0  18  -8   -0.52   16.25   3
   0 -18  -8   13.12    8.16   4
   0  18  -8   20.93   15.56   2
   0 -18   8  107.16   70.69   1
   0 -18   8   97.11   43.50   4
   0 -18  -9  510.81   99.45   2
   0 -18   9  536.46  109.03   4
   0 -18  -9  638.53  128.63   1
   0 -18  -9  574.81   61.20   4
   0 -18   9  506.34  137.06   1
   0  18  -9  458.00  115.22   3
   0  18  -9  623.88   74.17   2
   0  18 -10  604.05   79.71   2
   0 -18 -10  399.48   39.09   4
   0 -18  10  234.38  106.80   1
   0  18 -10  690.33  147.01   3
   0 -18 -10  452.24  118.56   1
   0 -18 -10  545.00   49.53   4
   0 -18  10  647.53  119.74   4
   0 -18 -10  752.90  130.48   2
   0  18 -10  697.57   77.56   2
   0  18 -11  128.61   69.94   3
   0  18 -11  191.72   40.45   2
   0 -18 -11  166.64   70.75   1
   0 -18 -11  233.65   78.11   2
   0  18 -11  137.50   37.52   2
   0 -18  11   78.92   70.96   1
   0 -18  11   90.27   47.16   4
   0  18 -12   16.57   30.76   3
   0 -18 -12  -40.65   30.95   1
   0 -18  12   85.49   87.73   1
   0  18 -12    6.43   14.49   2
   0  18 -12    7.32    8.07   2
   0 -18 -12   83.14   58.90   2
   0 -18  12    1.34    5.04   4
   0 -18 -13   22.00   40.47   1
   0 -18  13    1.16   16.44   4
   0  18 -13    4.83   14.05   2
   0 -18  13   89.79   71.29   1
   0  18 -13    4.73   16.02   3
   0 -18 -13   20.72   20.85   2
   0 -18 -14  252.17   95.50   1
   0  18 -14  243.27   53.81   2
   0 -18  14  315.38  118.70   1
   0 -18 -14  259.73   83.08   2
   0 -18  14  194.67   62.56   4
   0  18 -14  129.64   70.60   3
   0 -18  15   95.00   57.37   4
   0  18 -15   18.19    7.71   2
   0 -18  15   60.00   50.71   1
   0  18 -15    6.13   16.51   3
   0 -18 -15   62.63   58.07   1
   0 -18 -15   85.17   64.05   2
   0  18 -16   -5.64   37.71   3
   0 -18 -16   81.12   66.81   2
   0 -18  16   46.62    7.77   4
   0 -18  16  111.47   67.27   1
   0 -18 -16   25.53   20.61   1
   0  18 -17  331.51  123.63   3
   0 -18  17  380.27  152.70   1
   0 -18 -17  152.85   70.64   1
   0 -18 -17  272.12   93.29   2
   0 -18  17  305.52   95.76   4
   0 -18 -18  347.72  108.08   1
   0  18 -18  289.24  124.58   3
   0 -18  18  276.08  131.59   1
   0 -18 -18  162.57   80.27   2
   0 -18  18  165.77   71.14   4
   0  18 -19  -21.00   10.35   3
   0 -18  19   14.66   28.09   4
   0 -18 -19   -5.98   11.78   2
   0 -18  19  -25.40   41.76   1
   0 -18  20   32.61   13.44   4
   0 -18 -20   43.84   48.92   1
   0  18 -20   12.42    5.46   3
   0 -18  20   95.77   83.99   1
   0 -18 -20   82.89   73.66   2
   0 -18  21   71.01   79.79   1
   0 -18 -21  105.57   79.41   2
   0 -18  21   33.39   29.04   4
   0 -18 -21   61.94   55.43   1
   0  18 -21  -10.80   51.69   3
   0 -18  22   51.74   32.68   4
   0 -18 -22   33.36   40.21   2
   0 -18 -22   63.78   53.43   1
   0 -18  22   67.52   99.32   1
   0  18 -22  120.74   89.60   3
   0 -18  23  -81.36   81.25   1
   0  18 -23   30.77   54.23   3
   0 -18  23   13.56   33.09   4
   0 -18 -23   26.73   40.70   2
   0  18 -24  207.82  132.10   3
   0 -18  24   88.95   49.43   4
   0 -18 -24  205.79   92.93   2
   0 -18  24   71.27   46.79   1
   0 -18  25  -73.88   56.17   4
   0 -18  25  224.82  128.76   1
   0  18 -25   70.08  114.73   3
   0 -18 -25   77.58   68.32   2
   0 -18  26   38.18   37.34   4
   0 -18  27  139.04   82.10   4
   0 -19   0   11.76   11.88   2
   0 -19   0   -6.06   12.40   4
   0  19   0   19.22   18.76   3
   0 -19   0   -4.19   19.97   1
   0 -19  -1  464.30  115.41   1
   0 -19   1  598.27  147.41   1
   0  19  -1  582.48   90.02   3
   0  19   1  581.59   84.90   3
   0 -19   1  709.84   97.35   2
   0 -19  -1  565.11   91.77   2
   0 -19  -1  508.09   84.41   4
   0 -19   1  540.41   93.53   4
   0  19  -2 2324.91  196.10   3
   0 -19   2 2575.55  289.70   1
   0  19  -2 2596.78  177.26   2
   0 -19  -2 2380.71  266.12   1
   0 -19   2 2415.99  201.81   4
   0 -19   2 2781.15  188.21   2
   0 -19  -2 2536.72  177.22   4
   0 -19  -2 2551.65  200.02   2
   0  19   2 2301.46  159.19   3
   0  19   3 2113.22  149.58   3
   0 -19  -3 2003.80  241.12   1
   0 -19   3 2153.62  193.83   4
   0 -19  -3 2121.89  155.29   4
   0  19  -3 1843.11  144.48   2
   0  19  -3 2397.09  209.42   3
   0 -19   3 2275.12  269.30   1
   0 -19  -3 2196.86  186.58   2
   0 -19   4   71.58   40.89   4
   0 -19   4   21.39   34.83   1
   0  19  -4   97.53   31.20   2
   0 -19  -4   87.21   56.68   1
   0  19  -4   54.15   31.74   3
   0 -19  -4  113.15   33.93   4
   0  19   4   17.32   15.24   3
   0 -19  -4   86.79   41.19   2
   0  19   5  215.00   48.78   3
   0 -19  -5  268.51   51.12   4
   0 -19   5  189.18   81.73   1
   0 -19  -5  225.20   86.23   1
   0  19  -5  284.83   54.71   2
   0 -19  -5  380.32   81.05   2
   0 -19   5  266.48   74.85   4
   0  19  -5  282.87   81.24   3
   0 -19  -6   76.85   37.74   2
   0 -19   6   51.28   37.42   4
   0  19  -6   60.81   38.85   3
   0  19  -6   64.43   26.12   2
   0 -19   6   50.12   25.89   1
   0 -19  -6   55.88   24.61   4
   0  19   6   42.44   24.88   3
   0 -19  -6   16.32    7.29   1
   0 -19   7   55.72   41.06   4
   0  19  -7  118.79   65.40   3
   0 -19  -7   35.99   15.76   4
   0 -19   7   -5.23   28.65   1
   0 -19  -7   22.00   29.43   2
   0  19  -7   33.47   15.51   2
   0 -19  -7   24.86   40.62   1
   0  19  -8  571.43   72.94   2
   0 -19  -8  532.56  105.27   2
   0 -19  -8  463.10   59.76   4
   0  19  -8  716.74  142.46   3
   0 -19   8  423.99   99.34   4
   0 -19  -8  302.64   91.64   1
   0 -19   8  472.12  133.77   1
   0  19  -9 1194.18  103.14   2
   0 -19  -9 1256.30  165.46   2
   0  19  -9 1189.98  191.27   3
   0 -19   9 1041.46  149.25   4
   0 -19  -9 1070.32  168.52   1
   0 -19  -9 1150.86   91.93   4
   0 -19   9  993.33  199.12   1
   0 -19  10 1706.50  199.11   4
   0  19 -10 1605.98  121.99   2
   0 -19 -10 1277.90   80.30   4
   0  19 -10 2095.55  260.26   3
   0 -19  10 1040.99  219.15   1
   0 -19 -10 1264.46  191.32   1
   0 -19 -10 1623.77   95.60   4
   0 -19 -10 2041.84  218.41   2
   0 -19  11  663.89  174.35   1
   0  19 -11 1008.96  190.41   3
   0  19 -11  685.90   86.90   2
   0 -19 -11  659.45  139.92   1
   0 -19 -11 1112.24  165.48   2
   0 -19  11  674.11  128.47   4
   0  19 -11  683.45   78.68   2
   0 -19  12 2240.38  239.65   4
   0  19 -12 2903.61  327.26   3
   0 -19 -12 2462.67  260.67   1
   0  19 -12 2545.02  168.24   2
   0 -19  12 2314.89  315.61   1
   0 -19 -12 2541.79  258.46   2
   0  19 -13  320.80   61.59   2
   0 -19  13  682.85  173.34   1
   0 -19  13  310.75   85.41   4
   0 -19 -13  506.64  124.80   2
   0 -19 -13  289.39   94.70   1
   0  19 -13  410.31  127.57   3
   0 -19  14  148.93   63.87   4
   0 -19  14  308.33  118.16   1
   0  19 -14  139.01   40.11   2
   0 -19 -14  373.19  112.39   1
   0 -19 -14  190.88   74.63   2
   0  19 -14   78.72   60.85   3
   0  19 -15  170.45   87.05   3
   0 -19 -15  120.23   65.22   1
   0 -19  15   17.56   37.15   1
   0 -19 -15   99.26   56.41   2
   0 -19  15  148.76   59.29   4
   0 -19  16  -13.12   28.32   4
   0  19 -16   -7.12   23.79   3
   0 -19 -16   51.53   44.12   2
   0 -19  16  -24.90    8.72   1
   0  19 -17   23.16   36.69   3
   0 -19  17   -4.31   16.77   4
   0 -19  17    5.20   33.68   1
   0 -19 -17    9.95   49.11   2
   0 -19 -17   82.01   61.18   1
   0 -19  18   98.66  100.72   1
   0 -19 -18   23.59   38.54   1
   0 -19 -18   64.91   70.94   2
   0  19 -18   55.66   67.20   3
   0 -19  18    3.87    6.83   4
   0 -19 -19   57.10   55.40   1
   0 -19  19   15.85   21.02   4
   0 -19 -19    8.89   20.02   2
   0 -19  19  -88.56   86.06   1
   0  19 -19  153.27  107.05   3
   0 -19 -20   99.90   62.82   2
   0 -19  20   63.14   80.77   1
   0 -19  20   28.10   39.39   4
   0  19 -20   15.36   43.99   3
   0 -19 -20   17.40   58.33   1
   0 -19 -21  -12.07   30.47   2
   0  19 -21   24.92   32.60   3
   0 -19 -21   -0.34   31.06   1
   0 -19  21  -23.64   35.71   1
   0 -19  21   14.52   17.97   4
   0 -19  22    6.25   15.48   1
   0 -19  22  106.23   62.74   4
   0 -19 -22  128.34   83.44   2
   0  19 -23    0.64   42.78   3
   0 -19  23   -1.56   30.07   4
   0 -19 -23   42.85   56.40   2
   0 -19  23   57.91   13.01   1
   0 -19  24   74.70   38.88   4
   0  19 -24  218.16  125.62   3
   0 -19  24  231.59  165.30   1
   0 -19 -24  142.71   86.43   2
   0 -19  25   29.57   33.96   1
   0 -19  25  -22.76   29.81   4
   0 -19  26  145.59   73.33   4
   0 -20   0   24.76   17.74   2
   0 -20   0    3.52   18.85   4
   0 -20   0   36.28   14.42   1
   0  20   0   -3.15   17.58   3
   0 -20   1  242.55   64.68   4
   0 -20  -1   80.70   60.20   1
   0 -20   1  215.11   99.75   1
   0  20  -1  197.11   51.39   3
   0 -20  -1  164.65   49.54   2
   0  20   1  184.82   48.48   3
   0 -20   1  209.77   55.69   2
   0 -20  -1  209.99   56.48   4
   0 -20  -2  715.66   97.97   4
   0 -20  -2  654.22  146.68   1
   0  20   2  740.75   94.52   3
   0 -20   2  797.73  118.55   4
   0 -20   2  878.73  168.21   1
   0 -20   2  694.51   95.58   2
   0  20  -2  591.92  100.60   3
   0 -20  -2  848.89  120.11   2
   0 -20   3  162.34   79.34   1
   0  20   3  143.57   40.78   3
   0  20  -3  151.16   43.47   2
   0 -20  -3  155.73   44.18   4
   0 -20  -3   99.11   73.09   1
   0  20  -3   90.35   47.63   3
   0 -20   3  103.18   44.02   4
   0 -20  -3  137.39   47.43   2
   0 -20   4 1857.41  188.01   4
   0 -20   4 1461.41  228.65   1
   0  20  -4 1819.88  143.25   2
   0 -20  -4 2132.31  249.24   1
   0  20   4 1745.01  139.97   3
   0 -20  -4 1857.18  142.08   4
   0 -20  -4 1886.43  182.41   2
   0  20  -4 1812.42  198.10   3
   0 -20   5  452.66   91.55   4
   0  20  -5  264.27   79.71   3
   0  20   5  329.61   59.95   3
   0 -20  -5  315.08  107.98   1
   0  20  -5  292.34   56.58   2
   0 -20  -5  346.15   64.93   4
   0 -20   5  283.95   99.06   1
   0 -20  -5  318.25   76.92   2
   0 -20  -6  326.86   81.20   2
   0 -20  -6  348.06   99.61   1
   0 -20   6  276.62   77.25   4
   0  20  -6  222.82   49.13   2
   0  20   6  258.04   54.42   3
   0  20  -6  301.95   89.63   3
   0 -20  -6  309.86   54.92   4
   0 -20   6   94.15   69.63   1
   0  20  -7    4.57   26.54   3
   0 -20   7   16.92   42.87   1
   0  20   7    4.32    9.61   3
   0  20  -7    3.63    5.58   2
   0 -20   7   33.46   34.75   4
   0 -20  -7   25.58   20.64   4
   0 -20  -7    6.29   28.97   1
   0 -20  -7    9.84    9.75   2
   0  20  -8  263.42   91.87   3
   0 -20  -8  251.38   87.51   1
   0 -20   8  157.64   59.86   4
   0 -20  -8  245.67   47.75   4
   0 -20  -8  217.01   69.21   2
   0 -20   8  198.07   89.51   1
   0  20  -8  207.53   46.51   2
   0 -20   9  629.46  158.65   1
   0 -20  -9  615.27  123.06   2
   0  20  -9  515.87   69.18   2
   0  20  -9  597.61  137.01   3
   0 -20  -9  571.10   68.04   4
   0 -20  -9  288.91  111.14   1
   0 -20   9  419.26  100.66   4
   0 -20 -10  606.93   63.34   4
   0 -20  10  744.44  135.25   4
   0  20 -10  606.07   72.95   2
   0  20 -10  746.07  160.48   3
   0 -20 -10  636.21  122.37   2
   0 -20 -10  702.88  144.93   1
   0 -20  10  578.65  158.98   1
   0  20 -11  135.80   70.77   3
   0  20 -11  196.40   47.61   2
   0 -20 -11  200.21   79.88   1
   0 -20 -11  249.75   78.04   2
   0 -20  11  205.13   76.69   4
   0 -20  11  217.93  106.64   1
   0  20 -12  663.79   85.51   2
   0 -20 -12  664.37  143.98   1
   0 -20 -12  834.19  148.75   2
   0 -20  12  468.69  149.81   1
   0 -20  12  686.33  129.73   4
   0  20 -13   -0.38   30.80   3
   0  20 -13   20.79   17.59   2
   0 -20  13   13.72   15.12   4
   0 -20  13   32.77   39.81   1
   0 -20 -13   38.89   43.93   2
   0 -20 -13    5.46   47.64   1
   0 -20  14    8.71   28.25   4
   0 -20 -14    8.20   10.25   1
   0  20 -14   50.35   49.30   3
   0 -20 -14   23.91   46.46   2
   0 -20  14    7.06   10.64   1
   0  20 -14   16.27   19.62   2
   0 -20 -15   97.41   57.25   2
   0  20 -15  108.25   81.28   3
   0 -20  15  190.79   78.99   4
   0 -20 -15  236.68  101.57   1
   0 -20  15  338.81  134.76   1
   0  20 -16  143.21   95.80   3
   0 -20  16   -8.45   15.59   4
   0 -20 -16    0.31   47.97   1
   0 -20  16   77.37   77.85   1
   0 -20 -16   10.59   45.53   2
   0  20 -17   28.01   43.93   3
   0 -20 -17  130.48   70.83   2
   0 -20  17   90.27   55.49   4
   0 -20  17  -15.68   39.41   1
   0 -20 -17   34.91   35.11   1
   0  20 -18   23.95   33.37   3
   0 -20 -18    6.16   30.92   1
   0 -20  18   69.80   75.30   1
   0 -20 -18   97.94   77.23   2
   0 -20  18   15.47   21.47   4
   0 -20  19  -26.33   38.78   1
   0  20 -19   77.64   79.89   3
   0 -20  19   -2.64   14.22   4
   0 -20 -19   78.28   70.27   1
   0 -20 -19   40.61   57.59   2
   0 -20 -20    7.55   14.72   1
   0 -20 -20   57.16   33.13   2
   0  20 -20   51.73   53.92   3
   0 -20  20   16.21    6.78   4
   0  20 -21   25.97   31.00   3
   0 -20 -21   23.76   31.51   2
   0 -20  21    4.91    7.60   4
   0 -20  21   60.32   87.54   1
   0 -20 -21   -9.92   34.89   1
   0 -20  22   61.17  111.97   1
   0 -20  22   24.57   23.18   4
   0  20 -22   58.86   79.20   3
   0 -20 -22    4.16   12.60   2
   0 -20  23  239.41   91.42   4
   0 -20  23  206.98  121.98   1
   0  20 -23  207.05  126.35   3
   0 -20 -23  361.22  130.95   2
   0  20 -24   66.61   23.80   3
   0 -20  24  -50.42   32.30   1
   0 -20  24   15.25   31.60   4
   0 -20 -24   67.14   71.32   2
   0 -20  25  -21.81   34.44   4
   0 -20  25  174.40  100.88   1
   0  20 -25  176.03  126.40   3
   0  21   0  -23.88   18.68   3
   0 -21   0   17.13   43.83   1
   0 -21   0   14.43   18.95   4
   0 -21   0   -6.73   19.34   2
   0 -21  -1 1908.05  169.10   4
   0 -21  -1 1929.56  264.26   1
   0 -21  -1 1580.39  159.93   2
   0  21   1 1806.07  162.06   3
   0 -21   1 1425.62  224.70   1
   0 -21   1 1745.83  172.23   4
   0  21  -1 1770.40  171.89   3
   0 -21   1 1684.51  159.81   2
   0 -21  -2   78.13   35.20   4
   0 -21   2  118.01   45.62   4
   0 -21  -2  186.15   59.01   2
   0 -21   2  144.14   43.64   2
   0  21   2  102.77   36.20   3
   0 -21  -2   86.65   56.52   1
   0 -21   2  113.55   69.28   1
   0  21  -2  180.89   58.70   3
   0 -21   3   11.67   25.26   1
   0 -21   3  101.51   40.76   4
   0  21   3   67.15   32.12   3
   0 -21  -3   76.86   74.12   1
   0  21  -3   58.97   39.96   3
   0 -21  -3    9.42   19.29   4
   0 -21  -3   63.52   34.86   2
   0  21   4 1069.17  113.61   3
   0 -21  -4 1163.46  118.31   4
   0  21  -4 1144.67  159.50   3
   0 -21  -4 1240.56  201.01   1
   0 -21   4 1256.24  219.32   1
   0 -21  -4  935.67  134.10   2
   0 -21   4  995.72  139.11   4
   0  21  -5  210.65   72.78   3
   0  21  -5  102.64   36.09   2
   0 -21   5   58.87   37.28   4
   0 -21  -5   79.24   29.31   4
   0  21   5  145.90   43.59   3
   0 -21  -5   46.98   43.19   1
   0 -21  -5   86.09   46.89   2
   0 -21   5  113.56   71.39   1
   0  21   6   -0.67    6.45   3
   0 -21   6    1.01   21.28   4
   0  21  -6   32.89   21.34   2
   0 -21   6   -8.25   28.85   1
   0 -21  -6   43.88   39.91   1
   0 -21  -6   29.73   29.14   2
   0 -21  -6    3.20    9.03   4
   0  21  -6   21.80   37.45   3
   0 -21   7  124.28   55.68   4
   0  21  -7  104.98   33.42   2
   0 -21   7  199.47   94.03   1
   0 -21  -7  120.92   34.27   4
   0 -21  -7   69.59   41.13   2
   0  21   7   57.86   27.73   3
   0  21  -7   97.02   56.80   3
   0 -21  -7   63.85   52.17   1
   0 -21   8  650.00  121.90   4
   0  21   8  430.21   78.03   3
   0 -21  -8  424.37  125.35   1
   0 -21  -8  615.18   76.46   4
   0 -21  -8  666.61  123.57   2
   0  21  -8  486.23   70.06   2
   0 -21   8  465.42  138.87   1
   0  21  -8  404.72  105.45   3
   0 -21   9   56.99   52.09   1
   0  21  -9  105.49   34.32   2
   0  21  -9   55.41   48.13   3
   0 -21   9  176.26   64.22   4
   0 -21  -9   49.61   13.11   2
   0 -21  -9  206.73   77.02   1
   0 -21  -9  129.85   33.89   4
   0 -21  10  331.49   94.83   4
   0  21 -10  416.79  123.04   3
   0 -21 -10  145.23   58.90   2
   0 -21 -10  274.13   93.89   1
   0 -21 -10  349.04   51.40   4
   0 -21  10  487.08  145.52   1
   0  21 -11  186.01   71.67   3
   0 -21  11  135.27   89.65   1
   0 -21  11  192.21   70.76   4
   0 -21 -11  197.56   73.30   1
   0  21 -11  102.47   30.26   2
   0 -21 -11  253.27   85.71   2
   0 -21 -12  418.24  103.50   2
   0 -21 -12  127.42   69.36   1
   0 -21  12  314.71  117.83   1
   0 -21  12  323.37   92.01   4
   0  21 -12  301.65  119.73   3
   0  21 -12  190.18   45.64   2
   0 -21  13  205.62   78.00   4
   0 -21 -13  343.15  108.02   1
   0 -21  13  368.75  144.61   1
   0  21 -13  213.62   50.66   2
   0  21 -13   53.30   79.69   3
   0 -21 -13  297.65   96.38   2
   0 -21  14  -20.01    4.93   1
   0 -21 -14   46.10   52.98   2
   0  21 -14  -22.43   44.03   3
   0 -21 -14    2.48    6.26   1
   0 -21 -15  273.77   93.14   2
   0 -21 -15  234.91   92.87   1
   0 -21  15  334.12  133.76   1
   0  21 -15  314.64  125.68   3
   0 -21  15  360.89  102.93   4
   0 -21 -16   44.10   67.70   1
   0 -21  16  -15.09    6.31   4
   0  21 -16   18.69   14.16   3
   0 -21 -16   10.51   36.11   2
   0 -21  17   -6.76   30.66   1
   0 -21  17   23.47   34.71   4
   0 -21 -17  -26.50   31.58   1
   0  21 -17   79.46   67.10   3
   0 -21 -17   56.21   44.99   2
   0 -21  18   63.89   64.41   4
   0 -21 -18  -42.20   47.41   2
   0 -21  18  -19.10   49.97   1
   0  21 -18    1.04   18.25   3
   0 -21 -18   92.02   74.76   1
   0 -21  19   17.03   21.73   4
   0 -21 -19   18.47   35.21   1
   0  21 -19   24.10   26.55   3
   0 -21  19   32.56   54.16   1
   0 -21 -19   46.18   23.91   2
   0 -21  20  -18.81   10.98   1
   0 -21  20  -23.94   25.72   4
   0  21 -20   16.65   71.32   3
   0 -21 -20    8.97   24.60   1
   0 -21 -20   15.91   44.87   2
   0 -21  21    2.60   42.14   1
   0  21 -21  -56.36   74.46   3
   0 -21 -21  140.86   80.37   2
   0 -21 -21   95.02   68.94   1
   0 -21  21  106.76   63.90   4
   0 -21  22  156.87  109.97   1
   0 -21  22   14.50   31.90   4
   0  21 -22   38.52   75.51   3
   0 -21 -22   -2.12   24.64   2
   0  21 -23    9.92   31.34   3
   0 -21  23   70.51   46.12   4
   0 -21  23   44.45   62.96   1
   0 -21 -23   72.74   76.60   2
   0 -21  24   48.82   48.19   4
   0 -21  24  -25.91   52.48   1
   0  21 -24   67.07   74.94   3
   0 -21  25   28.16   47.33   4
   0 -21  25  -23.57   62.92   1
   0 -22   0  271.10   72.67   2
   0 -22   0  364.73  112.43   1
   0  22   0  379.24   79.79   3
   0 -22   0  250.72   65.44   4
   0 -22   1  265.39  107.03   1
   0 -22  -1  199.09   92.75   1
   0 -22   1  337.46   74.27   2
   0 -22   1  303.36   74.16   4
   0 -22  -1  260.00   69.51   2
   0  22   1  252.98   61.91   3
   0 -22  -1  260.00   62.26   4
   0  22  -1  246.53   64.79   3
   0 -22   2  195.95   65.50   4
   0  22   2  230.52   57.07   3
   0  22  -2  239.62   67.21   3
   0 -22  -2  219.73   57.38   4
   0 -22   2  194.97   54.68   2
   0 -22  -2  114.26   69.64   1
   0 -22  -2  204.32   59.66   2
   0 -22  -3  138.20   47.88   4
   0 -22   3  163.54   53.51   4
   0 -22  -3  239.97   68.98   2
   0  22   3  204.58   52.12   3
   0  22  -3  260.57   79.48   3
   0 -22  -3  198.11   87.32   1
   0 -22   3  296.83  116.81   1
   0 -22   4  111.01   78.51   1
   0  22  -4    1.32   21.97   3
   0 -22  -4   59.70   49.61   1
   0 -22  -4   30.34   14.47   4
   0 -22  -4  108.68   49.12   2
   0  22   4   70.43   30.35   3
   0 -22   4   63.77   39.85   4
   0 -22   5   39.00   35.17   4
   0 -22   5    4.98   31.68   1
   0 -22  -5  -16.79   21.93   4
   0  22  -5   12.69   32.12   3
   0 -22  -5   -3.65   13.99   2
   0 -22  -5   50.98   57.87   1
   0  22   5    3.05    8.39   3
   0 -22   6  163.83   61.21   4
   0  22   6  106.40   35.39   3
   0 -22  -6  140.08   39.83   4
   0 -22  -6  189.25   78.54   1
   0  22  -6   30.15   20.12   2
   0 -22   6  156.41   97.62   1
   0 -22  -6   30.30   17.56   2
   0  22  -6  126.23   58.98   3
   0  22   7  -10.27   19.88   3
   0 -22  -7   46.87   38.02   1
   0  22  -7   23.36   22.66   3
   0  22  -7   13.90   20.65   2
   0 -22   7   38.38   34.24   4
   0 -22  -7    2.37   14.70   4
   0 -22   7  -16.30   51.77   1
   0 -22  -7   43.51   31.44   2
   0 -22   8  223.95  105.25   1
   0 -22  -8  148.56   37.92   4
   0  22  -8  122.90   37.93   2
   0 -22   8   67.72   41.18   4
   0  22   8  128.80   43.70   3
   0 -22  -8  101.14   49.10   2
   0  22  -8  224.29   83.49   3
   0 -22  -8  152.94   86.27   1
   0 -22  -9 1237.28  175.07   2
   0 -22  -9 1029.76  100.35   4
   0 -22   9 1054.77  218.71   1
   0 -22   9  805.46  141.75   4
   0  22  -9 1148.74  196.31   3
   0 -22  -9  733.24  180.96   1
   0 -22  10  156.03   69.13   4
   0 -22 -10   85.85   62.32   1
   0 -22 -10  180.08   72.90   2
   0 -22  10  164.02  111.39   1
   0  22 -10  184.23   80.94   3
   0 -22 -10  124.52   33.36   4
   0  22 -11  -32.16   40.50   3
   0 -22 -11   85.49   56.33   2
   0  22 -11   11.58   11.68   2
   0 -22  11  118.91   66.14   4
   0 -22 -11   26.68   36.45   1
   0 -22  11   84.73   82.37   1
   0  22 -12  208.45   51.65   2
   0 -22  12  190.57   73.43   4
   0 -22 -12  246.70   83.09   2
   0  22 -12  154.02   74.80   3
   0 -22 -12  236.89   85.88   1
   0 -22  12   77.02   64.80   1
   0 -22 -13  416.51  118.95   1
   0 -22 -13  304.83  100.22   2
   0 -22  13  279.90   93.33   4
   0  22 -13  607.60  165.75   3
   0 -22  13  293.18  127.46   1
   0  22 -14   38.23   43.47   3
   0 -22 -14   -6.21   31.34   2
   0 -22  14   -4.92   23.43   4
   0 -22 -14   -4.26    4.69   1
   0 -22  14    5.08   31.64   1
   0 -22  15   20.13   19.78   4
   0  22 -15   94.70   76.00   3
   0 -22 -15   52.37   54.78   1
   0 -22  15  150.68   91.32   1
   0 -22 -15  229.41   84.35   2
   0 -22 -16   -4.75   40.74   1
   0  22 -16   85.19   84.89   3
   0 -22 -16   63.73   56.73   2
   0 -22  16   28.91   46.37   4
   0 -22  16   61.36   62.71   1
   0 -22  17  114.32   65.54   4
   0 -22  17  160.07   91.64   1
   0 -22 -17  153.35   77.25   1
   0  22 -17  175.57   95.67   3
   0 -22 -17  160.61   68.85   2
   0 -22 -18  -16.36   35.03   1
   0 -22 -18   47.56   60.28   2
   0  22 -18   21.40   52.15   3
   0 -22  18  -22.18   20.37   4
   0 -22  18  -35.94   50.29   1
   0 -22  19  107.45   93.53   1
   0 -22 -19  -11.70   22.78   1
   0 -22  19   39.75   33.51   4
   0 -22 -19   78.29   59.09   2
   0  22 -19  215.59  128.06   3
   0 -22  20   -7.12   22.67   1
   0 -22 -20   42.86   40.75   1
   0 -22 -20   50.26   41.95   2
   0 -22  20   37.12   22.45   4
   0  22 -20  125.56  101.84   3
   0 -22 -21   91.23   79.40   1
   0 -22  21   99.91   74.64   4
   0 -22  21   37.87   70.37   1
   0 -22 -21  171.83   95.56   2
   0  22 -21  119.41  102.63   3
   0 -22  22  -19.99    5.83   4
   0 -22 -22   71.77   43.07   2
   0 -22  22   23.42   62.25   1
   0  22 -22   47.66   94.10   3
   0 -22 -23  -32.67   50.87   2
   0 -22  23   24.60   78.78   1
   0 -22  23    3.08   35.60   4
   0  22 -23    7.40   47.10   3
   0 -22  24  110.40  105.68   1
   0  22 -24  138.49  131.97   3
   0 -22  24   50.09   50.16   4
   0 -22  25  110.38   86.73   1
   0 -23   0    5.67   20.83   4
   0 -23   0  -24.06   52.87   1
   0 -23   0   -9.29   22.63   2
   0  23   0   27.25   18.73   3
   0 -23  -1   38.00   26.34   4
   0 -23   1  105.23   48.96   4
   0  23  -1   74.58   39.76   3
   0 -23  -1   56.89   60.02   1
   0 -23   1   24.22   17.23   2
   0 -23  -1   29.62   27.74   2
   0  23   1   43.69   31.42   3
   0 -23   1   77.36   66.93   1
   0 -23   2  436.24   84.39   2
   0 -23   2  308.62  110.59   1
   0 -23  -2  432.01   90.38   2
   0 -23  -2  297.87   68.54   4
   0 -23  -2  285.72  106.85   1
   0 -23   2  377.78   89.95   4
   0  23  -2  358.63   84.53   3
   0  23   2  471.61   86.03   3
   0 -23   3   44.24   37.49   1
   0  23   3   29.30   23.59   3
   0 -23  -3   48.10   23.05   4
   0 -23  -3  -11.60   30.45   1
   0 -23   3   62.95   34.81   4
   0 -23  -3   19.35   12.57   2
   0  23  -3   69.31   39.53   3
   0  23  -4  744.08  134.38   3
   0 -23   4 1139.36  224.45   1
   0 -23  -4  858.03  178.51   1
   0  23   4  915.02  110.82   3
   0 -23  -4  773.80  126.56   2
   0 -23   4 1077.42  149.54   4
   0 -23  -4  908.97  109.56   4
   0 -23  -5   33.18   58.86   1
   0 -23  -5    2.55   13.22   4
   0 -23  -5  -11.55    7.39   2
   0 -23   5  -24.23   50.97   1
   0  23  -5   34.77   39.01   3
   0 -23   5   12.52   17.26   4
   0  23   5   13.84   15.31   3
   0 -23  -6  -10.41   11.26   1
   0 -23  -6   56.29   29.94   2
   0  23  -6   -7.72    9.69   3
   0 -23   6   41.32   47.50   4
   0 -23   6  -16.22   44.48   1
   0 -23  -6   50.44   28.79   4
   0  23   6   12.15   20.29   3
   0  23   7   79.26   35.15   3
   0 -23  -7   54.08   28.05   4
   0 -23   7   89.93   56.84   4
   0 -23   7   15.42   52.68   1
   0 -23  -7   18.53   29.88   1
   0 -23  -7   96.75   49.03   2
   0  23  -7   26.14   13.30   3
   0  23   8  317.08   67.44   3
   0 -23  -8  273.50  101.89   1
   0 -23  -8  262.49   52.43   4
   0 -23   8  276.39  124.11   1
   0 -23   8  256.38   83.75   4
   0 -23  -8  308.11   91.94   2
   0  23  -8  221.31   87.48   3
   0  23   9   87.30   38.07   3
   0 -23   9  111.77   85.22   1
   0 -23   9   22.88   21.22   4
   0 -23  -9    2.66   24.23   1
   0 -23  -9   87.83   34.13   4
   0 -23  -9   96.63   50.50   2
   0  23  -9  -16.20   35.93   3
   0 -23 -10  823.08  164.41   1
   0 -23 -10  554.45   73.25   4
   0 -23  10 1042.89  219.69   1
   0 -23 -10  878.25  151.35   2
   0  23 -10  804.41  168.36   3
   0 -23  10  719.90  139.46   4
   0  23 -11  541.03   79.02   2
   0  23 -11  441.26  129.55   3
   0 -23 -11  443.09  125.32   1
   0 -23  11  385.25  129.22   1
   0 -23 -11  604.90  128.81   2
   0 -23  11  663.16  134.98   4
   0 -23  12   54.84   62.81   1
   0 -23 -12   96.07   82.87   1
   0  23 -12  128.16   80.50   3
   0 -23  12   28.01    5.34   4
   0 -23 -12  123.89   74.21   2
   0 -23 -13   26.48   40.42   2
   0 -23 -13   20.29   44.96   1
   0 -23  13    3.83   37.96   4
   0 -23  13   44.22   52.77   1
   0  23 -13  -35.82   20.19   3
   0 -23 -14   18.19   23.27   1
   0 -23  14   51.82   39.63   4
   0  23 -14   42.35   49.36   3
   0 -23 -14   92.70   64.06   2
   0 -23  14  143.46   99.01   1
   0 -23  15   55.87   50.74   4
   0  23 -15   74.83   69.04   3
   0 -23 -15   88.49   62.89   1
   0 -23  15   -1.65   19.30   1
   0 -23 -16   -5.37   16.97   1
   0 -23  16   28.60   74.26   1
   0  23 -16   -0.99  126.40   3
   0 -23  16   -0.59   23.26   4
   0 -23 -16   77.42   57.02   2
   0 -23  17   88.32   70.34   1
   0  23 -17    4.15   11.71   3
   0 -23 -17   10.20   18.78   1
   0 -23  17  108.14   67.96   4
   0 -23 -17   -6.71   45.14   2
   0 -23  18    6.22   26.66   1
   0  23 -18  -27.32   49.08   3
   0 -23 -18  -12.96   21.83   2
   0 -23 -18   78.52   67.49   1
   0 -23  18   63.30   46.31   4
   0 -23  19   -8.04   15.92   4
   0 -23 -19   14.76   30.15   2
   0  23 -19   23.53   12.97   3
   0 -23 -19   45.28   34.69   1
   0 -23  19   84.12   85.61   1
   0  23 -20  -22.82   32.68   3
   0 -23  20  -56.02   59.53   1
   0 -23 -20   28.93   43.63   1
   0 -23  20   -9.52   12.42   4
   0 -23 -21  -25.94   27.18   2
   0 -23  21   57.48   83.12   1
   0  23 -21   16.95   40.13   3
   0 -23  21  -17.84   11.28   4
   0  23 -22   38.72   56.27   3
   0 -23  22    8.51   20.28   1
   0  23 -23   38.40   69.64   3
   0 -23  23  126.62  119.26   1
   0 -23  23   37.83   35.73   4
   0 -23  24  129.01  124.26   1
   0  23 -24  110.12   95.05   3
   0 -24   0   -7.03   27.90   1
   0 -24   0   26.89   19.35   2
   0  24   0    7.37   19.98   3
   0 -24   1   24.84   29.18   2
   0 -24  -1    3.35   31.29   1
   0 -24   1  -30.42   57.59   1
   0  24   1   -6.01    8.37   3
   0 -24  -1   30.26   17.64   4
   0 -24  -1   10.97   22.63   2
   0  24  -1   29.26   13.22   3
   0 -24   1   -9.25   25.67   4
   0 -24   2  116.48   42.69   2
   0  24  -2   77.36   42.98   3
   0 -24   2   53.28   39.14   4
   0  24   2   80.51   39.75   3
   0 -24  -2  159.94   56.54   2
   0 -24   2   17.20   29.15   1
   0 -24  -2   98.27   78.47   1
   0 -24  -2   64.17   34.31   4
   0  24   3  434.84   82.45   3
   0 -24  -3  269.17  107.51   1
   0  24  -3  359.08   93.03   3
   0 -24   3  341.70   82.69   4
   0 -24   3  112.44   76.09   1
   0 -24  -3  285.37   80.23   2
   0 -24  -3  327.61   72.35   4
   0 -24  -4   13.68   10.70   4
   0 -24   4    5.82   44.27   1
   0  24  -4   -7.77   16.64   3
   0 -24  -4    4.96   20.27   2
   0  24   4   24.78   30.55   3
   0 -24  -4   14.70   39.01   1
   0 -24   4    1.64   15.77   4
   0 -24  -5   96.41   56.38   2
   0 -24  -5   60.34   75.59   1
   0 -24   5    8.83   26.39   4
   0  24  -5   89.22   56.78   3
   0 -24   5   74.42   52.99   1
   0  24   5   46.55   19.24   3
   0 -24  -5   14.77   18.14   4
   0  24   6  403.80   75.65   3
   0 -24   6  272.51  122.83   1
   0 -24  -6  211.58   71.78   2
   0  24  -6   78.80   46.33   3
   0 -24  -6  267.84   58.99   4
   0 -24   6  371.95  100.85   4
   0 -24  -6  424.91  128.75   1
   0 -24  -7   55.61   40.99   2
   0  24  -7   29.41   35.88   3
   0  24   7   71.57   34.03   3
   0 -24   7   29.25   31.18   1
   0 -24  -7   53.09   31.18   1
   0 -24  -7   85.62   33.58   4
   0 -24   7   63.55   42.94   4
   0 -24   8   23.97   41.67   1
   0 -24  -8    3.91   32.17   1
   0 -24   8   41.39   41.88   4
   0  24   8   26.09   26.91   3
   0 -24  -8    3.28    3.12   4
   0  24  -8    2.60   35.13   3
   0 -24  -8   29.41   29.60   2
   0  24  -9   78.73   45.90   3
   0 -24  -9  355.71   67.46   4
   0  24   9  233.92   62.85   3
   0 -24  -9  191.28   72.49   2
   0 -24   9  128.90   92.28   1
   0 -24   9  197.92   75.73   4
   0 -24  -9  102.83   43.90   1
   0  24  10   91.37   39.48   3
   0 -24 -10  352.22  119.79   1
   0  24 -10  112.63   78.47   3
   0 -24 -10  211.29   83.32   2
   0 -24  10   99.93  105.77   1
   0 -24  10  153.62   61.94   4
   0 -24  11    1.86   40.88   4
   0  24 -11   14.80   47.71   3
   0 -24 -11   -1.77   41.09   1
   0 -24 -11   74.51   38.96   2
   0 -24  11   -7.87   23.32   1
   0 -24  12   29.37   57.67   1
   0 -24  12    8.95   15.02   4
   0  24 -12   -9.00   47.84   3
   0 -24 -12   -0.29   26.10   2
   0 -24 -12    7.11   26.17   1
   0 -24 -13  229.62   77.99   2
   0  24 -13   52.62   61.19   3
   0 -24  13  285.77  129.44   1
   0 -24  13  250.60   95.19   4
   0 -24 -13  259.58  102.58   1
   0  24 -14   51.17   68.62   3
   0 -24 -14   -5.09   40.41   1
   0 -24 -14  -11.66   14.59   2
   0 -24  14   -6.32   27.07   4
   0 -24  14   64.20   50.83   1
   0 -24  15   62.11   82.05   1
   0 -24 -15   64.33   58.04   2
   0 -24 -15   30.16   11.75   1
   0 -24  15   69.91   50.84   4
   0  24 -15  133.71   61.15   3
   0 -24 -16   36.10   57.52   1
   0 -24  16   62.93   82.92   1
   0 -24 -16   77.42   59.38   2
   0  24 -16  102.38   87.66   3
   0 -24  16   -1.52   30.26   4
   0 -24 -17    7.65   14.46   1
   0  24 -17  -18.66   40.33   3
   0 -24  17   -8.82   32.46   4
   0 -24  17  -20.38   33.02   1
   0  24 -18   12.83   75.86   3
   0 -24  18   23.82   51.63   1
   0 -24  18   12.22   23.20   4
   0 -24 -18  -49.75   44.62   1
   0 -24 -18   27.01    7.69   2
   0 -24 -19   -5.57    6.96   2
   0 -24  19  -50.24   59.01   1
   0  24 -19   95.93   78.68   3
   0 -24  19   85.00   36.63   4
   0 -24 -19  125.24   82.44   1
   0 -24 -20   -6.55   17.06   1
   0 -24  20   26.78   68.00   1
   0 -24  20   53.14   61.09   4
   0  24 -20  130.17   79.71   3
   0 -24 -20   27.50   56.34   2
   0 -24 -21   40.14   34.16   2
   0  24 -21   28.20   45.35   3
   0 -24  21  -30.28   38.72   4
   0 -24 -22   70.32   79.40   2
   0 -24  22  -97.00   72.39   1
   0  24 -22   87.06   99.47   3
   0 -24  22   95.72   70.59   4
   0 -24  23  192.57  125.77   1
   0  24 -23  174.66  121.89   3
   0 -24  24    6.88   37.82   1
   0 -25   0   -6.45    9.15   4
   0 -25   0    3.42   21.60   2
   0 -25   0    9.48   24.29   1
   0  25   0   18.50   17.14   3
   0 -25  -1  245.35   67.48   4
   0 -25   1  283.51  114.31   1
   0 -25  -1  260.77   70.82   2
   0  25   1  281.05   76.94   3
   0 -25  -1  296.08  120.55   1
   0 -25   1  268.01   71.97   2
   0 -25   1  179.35   57.63   4
   0  25  -1  170.88   54.88   3
   0 -25  -2  308.32  126.57   1
   0 -25   2  411.65  150.27   1
   0 -25  -2  304.70   74.07   4
   0 -25   2  414.14   96.33   4
   0  25   2  406.95   84.24   3
   0  25  -2  357.95   89.14   3
   0 -25  -2  442.35   94.54   2
   0 -25   3   30.89   27.76   1
   0  25   3   75.09   42.43   3
   0 -25  -3   -4.62   16.50   1
   0 -25  -3  127.85   46.05   4
   0 -25  -3  151.23   57.53   2
   0  25  -3   60.13   46.36   3
   0 -25   3  117.31   63.76   4
   0  25  -4   50.05   45.00   3
   0 -25  -4   26.95   51.33   1
   0 -25  -4  112.70   45.70   4
   0  25   4   86.65   37.40   3
   0 -25   4   58.68   36.15   4
   0 -25  -4   95.67   35.37   2
   0 -25   4   59.98   83.49   1
   0 -25  -5 1335.89  177.02   2
   0  25  -5  945.19  169.82   3
   0 -25  -5 1090.75  123.94   4
   0 -25   5 1140.46  232.73   1
   0  25   5  956.46  120.29   3
   0 -25   5  856.25  141.07   4
   0 -25  -5 1014.80  202.64   1
   0  25  -6   -8.44   16.65   3
   0 -25   6   17.72   13.76   4
   0 -25  -6   18.53   26.39   2
   0 -25  -6   16.89   63.35   1
   0 -25  -6   29.05   24.65   4
   0  25   6  -10.63   23.22   3
   0 -25   6   56.15   92.09   1
   0 -25   7   -5.24   22.45   4
   0  25  -7   42.92   35.26   3
   0 -25  -7    3.85   24.81   2
   0  25   7   13.69    6.22   3
   0 -25   7    6.14   27.84   1
   0 -25  -7   16.95    9.32   4
   0 -25  -7  -20.63   52.92   1
   0  25   8    2.15    5.22   3
   0 -25   8   18.47   21.12   4
   0 -25   8   59.93   76.92   1
   0 -25  -8  -13.65   14.72   4
   0 -25  -8  -51.53   31.42   2
   0 -25  -8    0.38   17.49   1
   0  25  -8   12.22   40.00   3
   0 -25  -9  153.25   42.85   4
   0 -25  -9   80.42   65.65   1
   0 -25  -9  219.38   79.16   2
   0  25   9  153.77   48.56   3
   0 -25   9  194.16   72.56   4
   0  25  -9  145.60   89.43   3
   0 -25   9   39.55   71.19   1
   0 -25  10    5.80   16.64   4
   0  25  10   40.40   32.50   3
   0 -25  10   -4.04   21.64   1
   0 -25 -10  127.66   62.96   2
   0 -25 -10   92.56   82.77   1
   0  25 -10   52.42   58.51   3
   0 -25 -11   37.18   50.58   1
   0 -25  11  -56.07   50.14   1
   0 -25  11   16.09   44.44   4
   0 -25 -11   30.30   33.50   2
   0  25 -11   -7.24   18.19   3
   0  25  11   60.88   34.29   3
   0  25 -12   72.27   46.52   3
   0 -25  12   29.91   44.27   4
   0 -25  12  142.58  101.54   1
   0 -25 -12   56.77   55.06   2
   0 -25 -12   11.82   25.86   1
   0 -25 -13  265.81  115.96   1
   0 -25  13  275.01  134.93   1
   0  25 -13  305.32  116.96   3
   0 -25  13  112.38   53.62   4
   0 -25 -13  218.31   85.43   2
   0 -25  14   60.54   52.90   4
   0 -25  14    2.28   53.81   1
   0 -25 -14   28.95   56.17   2
   0  25 -14    8.51   49.87   3
   0 -25 -14   20.79   41.55   1
   0 -25  15  183.94   84.46   4
   0 -25 -15   63.62   52.71   2
   0 -25 -15   -9.74   24.91   1
   0  25 -15   67.00   47.14   3
   0 -25  15   14.21   58.63   1
   0 -25  16   13.87   51.97   4
   0 -25 -16  -14.72   20.50   1
   0  25 -16  -17.85   42.11   3
   0 -25  16   59.84   78.86   1
   0 -25 -16   87.95   70.88   2
   0 -25  17   35.38   17.51   4
   0  25 -17   83.49   86.33   3
   0 -25 -17  175.56   97.58   2
   0 -25 -17   82.24   70.09   1
   0 -25  17  211.85  144.78   1
   0 -25 -18  102.65   87.79   1
   0 -25  18  196.98  128.12   1
   0 -25  18   44.96   41.82   4
   0  25 -18  -53.87   48.81   3
   0 -25 -18   56.20   55.36   2
   0 -25 -19   88.25   72.35   2
   0 -25 -19   15.05   46.08   1
   0 -25  19   87.74   74.21   4
   0  25 -19   92.07   82.50   3
   0 -25  19  144.43  127.37   1
   0 -25  20   30.96   39.62   4
   0 -25 -20   39.78   60.21   1
   0  25 -20   63.35   92.52   3
   0 -25 -20  -11.55   40.54   2
   0 -25  20  144.67  127.20   1
   0  25 -21   30.15   56.59   3
   0 -25  21  -44.46   52.47   4
   0 -25 -21   56.83   39.43   2
   0 -25  22   40.50   26.59   4
   0 -25  22   64.04  100.76   1
   0  25 -22  -60.54   61.10   3
   0 -25  23   87.57   79.55   1
   0  25 -23   24.93   82.70   3
   0 -26   0  309.29   80.34   4
   0  26   0  414.87   94.97   3
   0 -26   0  267.49  139.06   1
   0 -26   0  376.65   88.21   2
   0 -26   1  138.70  109.38   1
   0 -26  -1   79.13   37.20   4
   0  26  -1  272.59   83.65   3
   0 -26  -1  100.69   77.05   1
   0 -26   1  111.64   47.39   2
   0  26   1  144.44   58.31   3
   0 -26  -1  161.51   63.13   2
   0 -26   1  185.48   60.77   4
   0 -26  -2   30.62   19.85   4
   0 -26   2   36.13   43.12   4
   0 -26   2   42.48   57.10   1
   0 -26  -2    8.24   42.26   1
   0 -26  -2   33.39   19.66   2
   0  26   2   52.18   38.79   3
   0  26  -2  110.98   56.08   3
   0 -26   3   -5.49   21.66   4
   0 -26  -3   61.16   64.50   1
   0 -26  -3    3.99   18.48   4
   0  26  -3   33.61   26.24   3
   0 -26  -3   77.67   49.54   2
   0  26   3   58.07   41.34   3
   0 -26   3  -23.94   40.06   1
   0  26   4  481.84   92.68   3
   0 -26   4  432.57  147.59   1
   0 -26   4  587.27  119.92   4
   0 -26  -4  510.32   91.01   4
   0  26  -4  539.27  123.44   3
   0 -26  -4  320.02  130.38   1
   0 -26  -4  712.34  129.01   2
   0 -26  -5   47.52   31.44   4
   0  26  -5   77.41   60.66   3
   0 -26  -5   39.12   24.90   2
   0 -26   5   13.31   25.30   4
   0  26   5  108.30   44.06   3
   0 -26  -5  -10.40   42.02   1
   0 -26   6 1114.46  240.67   1
   0 -26  -6 1050.15  164.98   2
   0 -26  -6 1008.60  217.08   1
   0 -26  -6  931.34  118.70   4
   0  26  -6 1218.28  202.77   3
   0 -26   6  969.33  154.34   4
   0  26   6  954.27  124.59   3
   0 -26  -7   50.09   27.52   2
   0 -26   7   65.25   43.72   4
   0 -26  -7   48.83   29.42   4
   0  26   7   26.30   21.93   3
   0 -26   7   24.28   18.74   1
   0 -26  -7   22.21   45.34   1
   0  26  -7   47.72   49.33   3
   0  26   8  -10.01   21.13   3
   0  26  -8   63.93   34.23   3
   0 -26   8   15.97   22.92   4
   0 -26  -8   19.17   17.27   4
   0 -26  -8   91.65   80.99   1
   0 -26  -8   59.06   38.63   2
   0 -26   8   80.01   80.60   1
   0  26  -9   71.93   46.79   3
   0  26   9   -2.31    4.40   3
   0 -26   9   70.76   41.71   4
   0 -26   9  135.03   92.36   1
   0 -26  -9   66.99   45.68   2
   0 -26  -9   82.38   75.18   1
   0 -26 -10  121.50   83.72   1
   0  26  10  185.43   61.59   3
   0 -26  10   76.11   53.08   4
   0 -26 -10  216.49   83.69   2
   0  26 -10  207.09   90.81   3
   0 -26  10  193.11  113.24   1
   0 -26  11   92.90   80.32   1
   0  26  11   29.56   35.25   3
   0 -26 -11   11.62   34.11   1
   0  26 -11   12.53   25.67   3
   0 -26  11   14.00   31.89   4
   0 -26 -11   32.60   33.58   2
   0 -26 -12   44.51   46.64   2
   0  26 -12   29.17   51.70   3
   0 -26  12   88.30   52.58   4
   0 -26  12   34.14   57.83   1
   0  26  12   -5.27   11.65   3
   0 -26 -12   18.52   24.07   1
   0 -26 -13   34.80   45.18   1
   0 -26  13   25.83   35.90   1
   0 -26 -13  -24.65   41.43   2
   0 -26  13   33.37   29.99   4
   0  26 -13  -17.38   38.39   3
   0 -26  14  168.49  102.97   1
   0  26 -14   16.12   25.65   3
   0 -26 -14  113.63   67.09   1
   0 -26  14   29.93   21.83   4
   0 -26 -14   61.85   50.68   2
   0 -26 -15   26.87   55.90   1
   0  26 -15  -28.18   47.46   3
   0 -26  15  -36.29   48.94   1
   0 -26 -15   -3.51   22.45   2
   0 -26  15   39.49   39.24   4
   0 -26  16   80.01   74.88   1
   0 -26  16   41.87   39.20   4
   0 -26 -16   -9.18   11.73   2
   0 -26 -16   12.08   17.36   1
   0  26 -16  118.12   92.28   3
   0 -26 -17   21.68   37.70   1
   0 -26  17   21.12   55.41   1
   0 -26  17  -29.88   28.16   4
   0  26 -17  -37.62   67.14   3
   0 -26 -17   -2.30   53.48   2
   0 -26 -18   10.78   63.28   1
   0  26 -18   73.37  106.95   3
   0 -26 -18    3.21   10.74   2
   0 -26  18   -2.08   19.83   1
   0 -26  18  106.68   67.98   4
   0  26 -19   61.72   81.10   3
   0 -26 -19    9.25   40.78   1
   0 -26  19  -13.22   19.57   4
   0 -26  19   48.84   71.17   1
   0 -26 -19   75.18   54.36   2
   0 -26 -20   51.83   44.83   2
   0 -26  20   32.84   71.51   1
   0 -26  20   85.33   55.90   4
   0  26 -20   21.20   59.50   3
   0 -26  21  143.32   77.40   4
   0  26 -21   30.11   46.86   3
   0  26 -22   61.32   49.80   3
   0 -26  22   74.63   72.34   1
   0 -26  23    1.59   80.37   1
   0  27   0   -2.34   26.21   3
   0 -27   0    0.40   17.00   2
   0 -27   0   17.39   31.02   1
   0 -27   0   17.65   27.76   4
   0 -27   1   26.78   52.59   1
   0  27   1   -5.77    6.36   3
   0 -27   1   78.63   46.14   4
   0  27  -1   13.74   29.06   3
   0 -27   1   37.18   33.74   2
   0 -27  -1  -28.12   17.75   1
   0 -27  -1    5.18   18.24   2
   0 -27  -1   -2.49    7.42   4
   0  27   2 1242.58  158.98   3
   0 -27  -2  783.34  135.31   2
   0 -27  -2  824.51  207.01   1
   0 -27   2  949.87  148.01   4
   0 -27  -2 1024.59  137.86   4
   0 -27   2 1173.31  239.44   1
   0  27  -2 1127.53  173.93   3
   0 -27  -3   73.56   63.45   1
   0 -27  -3   53.12   28.96   4
   0 -27   3   25.27   20.41   4
   0 -27   3    6.19   22.57   1
   0 -27  -3  -11.57   29.00   2
   0  27   3    0.54   15.88   3
   0  27  -3   21.45   21.34   3
   0 -27   4  162.34   93.69   1
   0  27  -4  122.33   50.72   3
   0 -27  -4   69.80   42.18   1
   0 -27  -4   55.90   37.88   2
   0  27   4   71.82   34.23   3
   0 -27  -4  128.32   52.26   4
   0 -27   4   58.38   37.92   4
   0  27   5  631.51  104.68   3
   0 -27   5  440.75  161.79   1
   0 -27  -5  454.34   87.89   4
   0 -27  -5  509.46  117.54   2
   0 -27   5  447.24  114.91   4
   0  27  -5  438.40  118.85   3
   0 -27  -5  539.54  169.86   1
   0 -27  -6 1111.99  131.41   4
   0  27   6 1053.55  134.83   3
   0 -27  -6  962.53  222.46   1
   0 -27   6 1032.09  164.38   4
   0 -27  -6  900.58  158.34   2
   0 -27   6 1429.10  276.10   1
   0  27  -6 1057.90  186.17   3
   0 -27   7   55.79   45.07   4
   0  27  -7   33.05   37.09   3
   0 -27  -7   27.29   25.51   4
   0  27   7   22.08   14.63   3
   0 -27  -7    9.51   22.17   2
   0 -27  -7   49.02   65.32   1
   0 -27   7   60.27   60.33   1
   0 -27   8  497.47  117.94   4
   0 -27   8  801.64  204.69   1
   0  27   8  750.79  115.06   3
   0  27  -8  646.28  155.34   3
   0 -27  -8  598.80  133.91   2
   0 -27  -8  449.26  137.71   1
   0 -27  -8  554.50   90.23   4
   0  27   9  -15.70   17.31   3
   0 -27   9   10.65   17.88   4
   0 -27  -9   43.59   39.43   2
   0  27  -9  -45.10   47.65   3
   0 -27   9   16.23   40.56   1
   0 -27  -9   11.74   48.89   1
   0  27  10  473.64   94.10   3
   0 -27  10  291.73   88.97   4
   0 -27 -10  322.66  104.20   2
   0  27 -10  491.12  169.53   3
   0 -27  10  374.83  145.91   1
   0 -27 -10  419.73  132.49   1
   0 -27  11   31.38   63.32   1
   0 -27 -11  171.01   72.51   2
   0 -27  11  143.92   63.94   4
   0  27 -11  306.57  127.44   3
   0  27  11  265.53   69.02   3
   0 -27 -11  152.49   87.28   1
   0 -27 -12   56.23   45.97   2
   0 -27  12   -7.46   22.46   1
   0 -27 -12   15.87   24.14   1
   0  27  12   31.61   29.04   3
   0 -27  12    0.89   33.40   4
   0  27 -12   43.75   60.47   3
   0  27  13   60.44   39.44   3
   0 -27 -13   23.57   33.88   2
   0 -27  13   42.09   43.82   1
   0  27 -13   -9.90    4.76   3
   0 -27  13   -3.99   10.74   4
   0 -27 -13   68.86   44.99   1
   0 -27  14    3.69   58.62   1
   0  27  14    0.99   13.42   3
   0 -27 -14   55.39   47.46   2
   0  27 -14   -7.98    5.04   3
   0 -27 -14   28.16   54.51   1
   0 -27  14    4.69   37.35   4
   0 -27  15   -8.07   26.91   4
   0 -27 -15   32.14   39.98   2
   0  27 -15  -17.97   30.69   3
   0 -27 -15   -2.64   33.03   1
   0 -27  15  -10.18   28.03   1
   0 -27  16   -3.98   44.52   1
   0 -27  16   38.82   36.72   4
   0  27 -16   61.40   58.90   3
   0 -27 -16   71.27   57.42   2
   0 -27 -16   90.17   86.00   1
   0 -27 -17  123.63   92.66   1
   0 -27  17  104.64   81.78   1
   0 -27  17   33.33   18.19   4
   0 -27 -17  216.29   96.05   2
   0  27 -17  102.81  101.87   3
   0 -27  18   62.99   43.79   4
   0 -27 -18    1.82   38.77   1
   0 -27 -18  170.84   92.85   2
   0  27 -18   62.11   81.98   3
   0 -27  18    4.95   21.46   1
   0 -27 -19   89.91   63.16   2
   0  27 -19   82.48   94.81   3
   0 -27 -19   54.34   57.29   1
   0 -27  19   16.36   39.37   4
   0 -27  19   44.75   65.90   1
   0 -27  20   68.19   62.76   4
   0 -27 -20    1.80   42.38   2
   0 -27  20    2.26   31.40   1
   0  27 -20  -60.51   64.11   3
   0  27 -21   98.53   89.37   3
   0 -27  21   78.62  129.74   1
   0 -27  22  122.96  131.97   1
   0 -28   0  108.16   56.26   4
   0 -28   0   67.31   93.22   1
   0  28   0  138.64   60.03   3
   0 -28   0  226.83   70.75   2
   0 -28  -1    9.74   16.52   2
   0  28  -1  -32.58   36.17   3
   0 -28   1   86.93   71.97   1
   0 -28   1    6.72   22.53   2
   0 -28  -1   53.83   38.72   4
   0  28   1    5.11   52.64   3
   0 -28   1    9.00   28.49   4
   0 -28  -1   26.23   71.97   1
   0 -28   2    1.96    8.59   1
   0  28   2    9.33   26.48   3
   0 -28  -2   43.48   54.90   1
   0  28  -2   -4.75   21.99   3
   0 -28  -2   16.90   26.29   4
   0 -28   2   38.84   31.87   4
   0 -28  -2   39.36   43.62   2
   0 -28   3   81.58   68.80   1
   0 -28   3   52.98   40.58   4
   0  28  -3   23.61   22.00   3
   0 -28  -3  108.77   57.60   2
   0 -28  -3   -3.57   19.89   4
   0  28   3   12.24   28.79   3
   0 -28  -3    3.18   41.32   1
   0 -28  -4  242.36   80.78   2
   0 -28   4   47.33   65.67   1
   0  28  -4  243.62   88.56   3
   0 -28  -4  257.19  130.42   1
   0  28   4  263.76   73.69   3
   0 -28  -4  173.03   56.97   4
   0 -28   4  288.08   85.98   4
   0 -28   5  135.81   57.79   4
   0  28  -5   97.23   54.91   3
   0  28   5   92.27   42.12   3
   0 -28  -5  127.97   51.18   4
   0 -28  -5  103.34   73.74   1
   0 -28  -5  196.87   72.38   2
   0 -28   5  116.65   74.06   1
   0 -28   6  320.93   96.72   4
   0 -28  -6  491.03  118.43   2
   0  28  -6  267.82   92.83   3
   0 -28   6  321.52  130.23   1
   0 -28  -6    6.64   49.61   1
   0  28   6  181.74   60.83   3
   0 -28  -6  285.42   70.32   4
   0 -28   7   29.48   34.89   4
   0 -28   7   12.51   40.78   1
   0 -28  -7   48.31   35.49   2
   0 -28  -7  -39.34   40.21   1
   0  28  -7  -16.68   34.60   3
   0 -28  -7   54.90   32.33   4
   0  28   7   20.85   26.49   3
   0 -28   8   32.65   71.84   1
   0 -28  -8  -19.88   59.07   1
   0  28  -8   -5.30   25.94   3
   0  28   8  -10.88    4.86   3
   0 -28  -8   37.28   39.01   2
   0 -28   8   15.76   29.70   4
   0  28  -9   29.15   41.12   3
   0 -28  -9   60.57   63.35   1
   0  28   9   12.85   20.64   3
   0 -28   9    3.36   17.23   4
   0 -28  -9  -13.87   33.47   2
   0 -28   9  -45.82   56.31   1
   0 -28  10   37.61   38.68   4
   0  28  10  -19.97   30.50   3
   0 -28 -10  -25.26   40.55   1
   0 -28  10   23.03   32.39   1
   0 -28 -10   66.70   50.62   2
   0  28 -10   32.12   38.23   3
   0 -28 -11   15.65   44.98   1
   0  28 -11  -32.95   41.49   3
   0 -28  11   -1.75   67.88   1
   0  28  11   37.04   32.62   3
   0 -28  11   38.55   47.50   4
   0 -28 -11  -28.48   18.92   2
   0 -28 -12  308.33  109.48   2
   0  28  12   20.82   26.14   3
   0 -28  12   81.43   55.27   4
   0  28 -12  136.10   77.14   3
   0 -28 -12   29.74   55.95   1
   0 -28  12  211.68  121.77   1
   0  28  13   60.55   37.05   3
   0 -28 -13   82.81   52.67   2
   0 -28  13   26.98   36.43   4
   0 -28 -13  183.49  104.79   1
   0  28 -13  124.76   68.95   3
   0 -28  13   58.41   82.96   1
   0 -28  14   -7.78   26.20   4
   0 -28 -14   11.44   46.54   2
   0  28  14   41.16   33.85   3
   0 -28 -14   32.24   45.60   1
   0  28 -14   40.67   59.09   3
   0  28  15   32.24   32.44   3
   0 -28 -15   73.57   99.19   1
   0  28 -15   -0.55   40.86   3
   0 -28  15  -20.78   24.04   4
   0 -28  15   53.52   82.87   1
   0 -28 -15   29.06   43.43   2
   0 -28 -16   99.74   80.69   1
   0 -28  16   37.83   47.48   4
   0 -28 -16  118.84   87.35   2
   0 -28  16  -56.18   56.25   1
   0  28 -16  -63.39   62.43   3
   0 -28 -17  141.10   92.99   2
   0 -28  17  -17.71   55.01   1
   0 -28  17   96.54   70.53   4
   0 -28 -17   25.15   39.25   1
   0  28 -17   48.44   55.37   3
   0  28 -18  -28.99   64.17   3
   0 -28 -18   64.75   88.45   1
   0 -28  18   16.73    8.04   4
   0 -28  18  220.49  118.22   1
   0 -28 -18   77.68   64.35   2
   0 -28  19   -2.94   29.02   4
   0 -28 -19  133.92   65.45   1
   0 -28 -19  167.97  101.45   2
   0  28 -19  -67.16   70.89   3
   0 -28  19   53.09   80.75   1
   0 -28  20   24.02   86.84   1
   0 -28  21  186.24  135.76   1
   0  28 -21   86.66  111.00   3
   0  29   0   13.52   23.02   3
   0 -29   0    6.72   23.02   4
   0 -29   0   20.97   18.40   2
   0 -29   0   17.18   45.97   1
   0 -29   1  157.50   88.94   1
   0 -29  -1  231.18   83.29   2
   0  29   1  171.61   68.00   3
   0 -29   1  309.27   83.88   4
   0  29  -1  202.07   71.61   3
   0 -29  -1  381.45   97.98   4
   0 -29   1  234.77   71.83   2
   0 -29  -1   65.70   66.67   1
   0  29  -2   14.60   19.62   3
   0 -29  -2   13.80   25.84   4
   0 -29  -2   50.96   40.18   2
   0 -29  -2   53.79   73.46   1
   0 -29   2   18.61   27.15   1
   0 -29   2    6.43   12.68   4
   0  29   2  -14.68   20.82   3
   0 -29  -3  176.96  120.68   1
   0 -29   3   81.94   71.62   1
   0  29   3  180.57   67.70   3
   0 -29  -3  147.67   52.85   2
   0 -29  -3   15.05   16.99   4
   0 -29   3   46.43   33.01   4
   0  29  -3  185.28   75.14   3
   0 -29  -4  -41.87   50.67   1
   0 -29   4  -29.38   52.62   1
   0 -29  -4  -18.79    9.74   2
   0 -29   4   38.39   47.94   4
   0  29  -4   17.38   42.54   3
   0  29   4   69.39   52.75   3
   0 -29  -4   53.98   29.21   4
   0 -29   5  600.94  128.76   4
   0  29  -5  504.01  135.54   3
   0 -29  -5  623.90  190.57   1
   0 -29  -5  669.59  110.71   4
   0 -29   5  343.52  138.54   1
   0 -29  -5  512.74  120.51   2
   0  29   5  587.96  110.23   3
   0 -29   6   69.28   74.06   1
   0 -29  -6   39.15   34.67   2
   0  29   6   16.80   24.75   3
   0 -29   6   29.96   50.34   4
   0 -29  -6   -4.67    3.99   4
   0 -29  -6   -3.76   50.04   1
   0  29  -6  125.44   70.28   3
   0 -29  -7   69.14   46.52   2
   0 -29  -7   16.76   37.64   1
   0 -29  -7    5.30    3.52   4
   0 -29   7  147.52   86.54   1
   0  29   7    2.83    9.79   3
   0  29  -7   50.63   60.57   3
   0 -29   7   30.82   39.50   4
   0  29  -8  186.46   87.56   3
   0 -29   8  100.14   80.42   1
   0 -29   8   99.25   57.74   4
   0 -29  -8  121.48   66.86   1
   0 -29  -8  161.35   78.98   2
   0  29   8  174.44   57.20   3
   0  29  -9  349.34  120.92   3
   0 -29   9  153.11  104.17   1
   0 -29  -9  333.39  103.60   2
   0 -29  -9  137.83   98.94   1
   0  29   9  138.67   51.88   3
   0 -29   9  204.99   75.10   4
   0  29 -10   71.21   53.27   3
   0 -29  10   38.84   31.43   4
   0 -29 -10   49.68   33.75   2
   0  29  10    4.91   12.46   3
   0 -29 -10  137.10   83.65   1
   0 -29  10  131.59   90.89   1
   0 -29  11   15.24   20.43   1
   0  29 -11   42.44   33.94   3
   0  29  11  107.20   48.90   3
   0 -29 -11   99.05   63.22   2
   0 -29  11   80.74   45.74   4
   0 -29 -11   75.47   94.63   1
   0  29  12   34.59   28.27   3
   0 -29  12  -11.21   45.39   1
   0 -29  12   25.81   25.72   4
   0 -29 -12   37.04   54.92   2
   0 -29 -12   53.89   74.48   1
   0  29 -12  -23.07   45.05   3
   0 -29  13  -17.97   33.07   4
   0  29 -13   37.27   48.56   3
   0 -29  13  -41.78   42.44   1
   0  29  13   -5.73   13.68   3
   0 -29 -13   76.50   69.02   1
   0 -29 -13  -17.39   14.35   2
   0 -29  14  118.24  117.05   1
   0 -29 -14  -45.37   51.11   2
   0  29  14   -8.41   14.07   3
   0 -29 -14  -20.26   51.13   1
   0  29 -14   18.60   37.21   3
   0 -29  14   11.59   22.20   4
   0  29 -15  -26.78   46.83   3
   0 -29  15   27.41   46.76   4
   0 -29 -15   13.83   46.42   2
   0 -29 -15   53.84   70.82   1
   0 -29  15  -19.89   25.00   1
   0  29  15   36.13   39.43   3
   0  29  16   37.72   24.12   3
   0  29 -16  -64.68   68.54   3
   0 -29 -16   52.43   61.61   2
   0 -29 -16   64.76   71.01   1
   0 -29  16   17.76   45.98   1
   0 -29  16   11.18   25.70   4
   0 -29 -17  -18.83   28.99   2
   0 -29  17   40.98   68.59   1
   0 -29  17    5.35    5.09   4
   0  29  17   18.79   12.56   3
   0 -29 -17   22.61   50.27   1
   0  29 -17   21.31   34.26   3
   0  29 -18   23.43   59.00   3
   0 -29 -18   29.67   57.32   2
   0 -29  18   15.16   79.23   1
   0 -29 -18   25.27   53.33   1
   0 -29  18  -12.51   25.23   4
   0 -29  19   10.19   77.21   1
   0  29 -19   -8.56   46.09   3
   0 -29  20  113.56  110.82   1
   0  29 -20  -38.61   50.73   3
   0 -30   0   44.06   42.38   2
   0  30   0    5.89   26.13   3
   0 -30   0  121.96   62.09   4
   0 -30   0   20.68   33.46   1
   0 -30  -1  -42.66   40.54   1
   0  30  -1   28.82   28.42   3
   0 -30   1    3.74   32.86   1
   0 -30  -1   75.62   46.11   4
   0 -30   1    7.30   19.86   4
   0 -30  -1  -10.23   17.01   2
   0  30   1   32.81   33.05   3
   0 -30   2   98.83   47.09   4
   0 -30  -2   36.06   60.23   1
   0 -30  -2   83.58   56.44   2
   0  30  -2  102.14   63.43   3
   0 -30  -2   19.18   17.13   4
   0  30   2   62.27   45.86   3
   0 -30   2   30.45   32.04   1
   0 -30   3   -1.10   56.01   1
   0  30   3   41.04   39.65   3
   0 -30   3   46.95   28.75   4
   0  30  -3   11.22   18.63   3
   0 -30  -3  -12.86    7.35   2
   0 -30  -3  -36.96   42.46   1
   0 -30  -3   26.48   31.98   4
   0 -30  -4   44.41   28.79   4
   0 -30   4   69.03   50.26   4
   0  30   4   17.53   21.87   3
   0 -30   4  -35.29   65.78   1
   0  30  -4   51.24   48.70   3
   0 -30  -4   24.89   16.89   2
   0 -30  -4   -9.11   47.13   1
   0  30   5  143.18   50.10   3
   0 -30  -5   76.47   66.01   1
   0 -30   5  132.77   76.95   1
   0 -30  -5  221.24   82.36   2
   0 -30   5  134.33   64.22   4
   0  30  -5  306.69  105.22   3
   0 -30  -5  129.06   53.90   4
   0 -30  -6   72.38   50.13   2
   0 -30   6  -59.68   89.09   1
   0 -30  -6    7.93   29.20   1
   0  30   6   17.49   16.61   3
   0  30  -6   21.09   21.11   3
   0 -30   6   30.90   24.08   4
   0 -30  -6   21.26   32.07   4
   0 -30   7  107.38   44.16   4
   0 -30   7   48.27   51.11   1
   0 -30  -7  136.51   96.74   1
   0  30   7  180.92   61.52   3
   0 -30  -7  148.19   69.06   2
   0  30  -7  266.65  124.53   3
   0 -30  -8   41.99   49.77   2
   0  30  -8  -46.32   59.70   3
   0 -30   8  -28.44   42.37   1
   0  30   8   46.58   30.31   3
   0 -30   8  116.67   59.86   4
   0 -30  -8   60.21   73.38   1
   0 -30  -9   69.56   41.13   1
   0 -30  -9   97.97   51.46   2
   0 -30   9   50.69   49.93   4
   0  30   9   47.24   34.01   3
   0 -30   9  -22.23   19.73   1
   0  30  -9   20.38   37.19   3
   0  30 -10   69.22   61.99   3
   0 -30 -10   69.82   60.95   2
   0 -30  10   12.54   73.34   1
   0 -30 -10   71.12   60.91   1
   0  30  10   78.98   39.90   3
   0 -30  10   27.94   45.01   4
   0 -30  11   -1.57   18.18   4
   0 -30 -11   40.80   56.86   1
   0 -30 -11   53.57   56.39   2
   0  30 -11   -1.43   31.28   3
   0 -30  11   60.99   71.21   1
   0  30  11  -27.63   31.03   3
   0 -30  12   -9.68   23.75   4
   0 -30 -12   14.34   76.59   1
   0 -30  12  -27.88   53.64   1
   0  30  12  169.11   68.89   3
   0  30 -12  -35.79   69.97   3
   0 -30 -12   37.03   39.25   2
   0 -30  13   63.90   60.20   4
   0  30 -13   42.66   49.88   3
   0  30  13   18.81   11.74   3
   0 -30 -13  -53.19   51.73   2
   0 -30 -13  -16.96   28.06   1
   0 -30  13   59.26   72.60   1
   0  30  14  -10.07   15.87   3
   0 -30 -14   16.13   24.85   2
   0 -30 -14   -6.06   32.68   1
   0 -30  14   16.99   35.02   4
   0 -30  14  -10.35   28.76   1
   0  30 -14  -51.48   71.82   3
   0  30  15  146.93   60.99   3
   0 -30 -15   73.12   55.51   2
   0 -30 -15   16.88   25.84   1
   0  30 -15  107.50   97.91   3
   0 -30  15    2.80    8.68   4
   0 -30  16   32.52   25.79   4
   0 -30  16   39.04   75.18   1
   0 -30 -16   87.16  105.65   1
   0  30 -16   32.08   68.38   3
   0  30  16   54.10   40.29   3
   0 -30 -16   35.57   52.38   2
   0 -30  17  -25.77   10.83   1
   0  30 -17  -23.15   59.33   3
   0  30  17   61.77   51.16   3
   0 -30  17  -10.69   34.76   4
   0 -30 -17   44.57   50.83   1
   0 -30 -17    4.30   29.50   2
   0  30  18  156.37   71.28   3
   0 -30  18   44.61   81.81   1
   0 -30 -18   33.02   46.93   1
   0 -30 -18  111.63   79.13   2
   0  30 -18   70.85   93.13   3
   0 -30  19  170.06  141.28   1
   0 -31   0  -13.96   22.39   4
   0 -31   0  -21.57   32.21   2
   0 -31   0   54.83   64.55   1
   0  31   0   -0.55   12.37   3
   0  31  -1  -33.09   25.58   3
   0 -31  -1   82.80   73.80   1
   0 -31  -1   13.97   35.91   2
   0 -31   1   34.55   33.81   4
   0 -31  -1   14.31   23.84   4
   0  31   1   65.64   52.70   3
   0 -31   1   53.42   83.71   1
   0 -31  -2   20.16   34.97   4
   0 -31  -2  -10.43   56.56   1
   0 -31   2   53.56   43.90   4
   0  31   2   21.99   35.69   3
   0  31  -2   46.08   62.89   3
   0 -31   2  -61.59   76.46   1
   0 -31  -2  -17.45   18.70   2
   0 -31  -3    4.37   31.20   1
   0 -31   3   16.61   32.48   4
   0 -31  -3  -11.98   10.09   4
   0  31   3   13.79   30.54   3
   0  31  -3   25.09   32.76   3
   0 -31   3  -34.69   26.13   1
   0 -31  -3   31.50   24.58   2
   0 -31   4   39.99   37.70   4
   0 -31   4  147.70  110.46   1
   0 -31  -4    3.22   39.84   1
   0 -31  -4   96.35   50.47   4
   0  31  -4   39.86   47.96   3
   0  31   4   74.39   46.13   3
   0 -31  -4   70.71   48.41   2
   0 -31   5    7.80   40.68   1
   0 -31  -5   10.12   17.26   4
   0 -31   5  101.38   58.18   4
   0  31  -5  165.59   80.34   3
   0 -31  -5  111.84   96.09   1
   0 -31  -5   24.96   45.15   2
   0 -31   6  218.41  116.99   1
   0 -31  -6  204.40   78.87   2
   0  31  -6   73.80   53.00   3
   0 -31   6   88.58   53.67   4
   0  31   6  103.57   46.76   3
   0 -31  -6  123.82   72.48   1
   0  31  -7   11.33   31.42   3
   0  31   7   26.67   21.64   3
   0 -31   7   31.70   67.07   1
   0 -31  -7   39.50   68.09   1
   0 -31  -7   40.54   44.77   2
   0 -31   7   18.87   35.85   4
   0  31   8   50.99   38.65   3
   0  31  -8   27.48   60.30   3
   0 -31   8   45.48   66.35   1
   0 -31  -8   34.55   66.12   1
   0 -31   8   46.81   29.46   4
   0 -31  -8  131.62   75.37   2
   0 -31  -9   97.24   93.16   1
   0 -31   9    3.22   33.15   1
   0 -31   9   78.54   63.33   4
   0 -31  -9  109.97   74.54   2
   0  31   9   79.32   43.92   3
   0  31  -9   66.60   63.48   3
   0 -31 -10   10.82   43.25   1
   0  31 -10  110.17   73.25   3
   0  31  10  110.87   56.07   3
   0 -31  10   53.18   55.62   1
   0 -31 -10   33.40   39.79   2
   0 -31  10   34.98   17.86   4
   0 -31  11  109.73  113.58   1
   0 -31  11   71.74   52.93   4
   0  31 -11   -6.42   27.35   3
   0  31  11   -3.10    8.36   3
   0 -31 -11   62.47   54.23   1
   0 -31 -11   -7.87   25.56   2
   0 -31  12   41.43   57.82   4
   0  31 -12   25.17   34.04   3
   0 -31 -12  -34.72   60.08   2
   0 -31 -12  -29.69   22.33   1
   0  31  12   65.07   26.74   3
   0 -31  13  169.75   92.11   4
   0 -31  13  -39.02   69.54   1
   0 -31 -13  111.03   71.04   2
   0 -31 -13  -24.05   53.11   1
   0  31 -13   23.09   60.69   3
   0  31  13   97.70   48.44   3
   0 -31 -14   69.17   60.54   2
   0 -31  14   11.48   38.84   4
   0  31  14    1.94   17.74   3
   0 -31 -14   28.44   53.50   1
   0  31 -14   29.06   40.72   3
   0 -31 -15   49.93   51.92   2
   0  31 -15    5.92   14.66   3
   0 -31 -15   55.99   46.36   1
   0 -31  15  -15.06   15.38   4
   0  31  15   15.46   32.96   3
   0 -31  16   79.62   64.33   4
   0 -31  16  -19.08   32.73   1
   0  31  16   16.30    7.44   3
   0  31 -16  -33.93   28.57   3
   0 -31 -16   64.71   60.69   1
   0  31 -17  -12.86   44.54   3
   0 -31 -17  140.60   87.94   2
   0 -31 -17  -55.79   84.19   1
   0 -31  17   67.47   76.46   1
   0 -31 -18  141.39  104.83   1
   0 -31  18  126.24  123.22   1
   0  31 -18  -21.89   23.22   3
   0  31 -19   98.84   90.55   3
   0 -32   0   33.77   39.88   4
   0 -32   0   44.22   89.37   1
   0 -32   0   28.96   39.76   2
   0  32   0   29.25   30.39   3
   0  32   1  106.69   54.10   3
   0 -32   1   96.66   78.57   1
   0 -32   1  109.37   50.56   4
   0  32  -1   90.28   60.60   3
   0 -32  -1  130.88   61.90   4
   0 -32  -1   34.11   66.37   1
   0 -32  -1  133.69   59.83   2
   0 -32  -2  162.84   66.24   2
   0 -32   2  143.52   67.73   4
   0 -32   2  188.76  132.26   1
   0  32  -2  503.84  140.24   3
   0 -32  -2  209.09   76.41   4
   0 -32  -2  240.17  145.17   1
   0  32   2   67.24   54.17   3
   0 -32  -3   83.47   57.49   1
   0 -32   3  -26.80   26.30   4
   0  32  -3   -6.51   23.25   3
   0 -32   3  -14.54   57.76   1
   0  32   3   60.71   42.50   3
   0 -32  -3   55.31   38.40   4
   0 -32  -3   40.79   50.24   2
   0 -32  -4  102.02   61.96   2
   0 -32  -4   40.45   77.89   1
   0  32   4   80.23   58.97   3
   0  32  -4   98.71   56.11   3
   0 -32   4  144.85   56.93   4
   0 -32  -4  117.76   57.92   4
   0 -32   4   64.82   84.40   1
   0  32   5    3.03   13.12   3
   0 -32  -5   16.08   71.55   1
   0 -32   5  -47.09   61.52   1
   0  32  -5   -8.94   26.36   3
   0 -32  -5   21.66   16.89   4
   0 -32  -5   18.62   29.42   2
   0 -32   5    8.80   29.28   4
   0 -32  -6  -15.31   21.41   1
   0  32   6   19.09    8.59   3
   0 -32   6   15.36   71.13   1
   0 -32  -6  -65.65   57.83   2
   0  32  -6   -6.69   36.90   3
   0 -32   6  -23.12   25.48   4
   0  32   7   63.84   43.21   3
   0 -32   7    5.20   37.13   1
   0 -32   7   25.87   35.65   4
   0  32  -7   86.19   63.31   3
   0 -32  -7  -20.23   18.07   2
   0 -32  -7   23.98   40.11   1
   0 -32  -8    7.27   33.72   2
   0 -32   8   71.90   97.97   1
   0  32  -8   11.14   18.01   3
   0 -32   8   70.80   59.29   4
   0  32   8   44.76   40.03   3
   0 -32  -8  -40.88   51.98   1
   0 -32   9   68.46   92.01   1
   0 -32   9  -17.13   37.51   4
   0  32   9   38.46   31.00   3
   0 -32  -9   21.22   76.41   1
   0 -32  -9  -65.04   49.32   2
   0  32  -9  -62.84   65.26   3
   0 -32  10   55.45   45.01   4
   0 -32  10  -29.74   61.87   1
   0  32  10   33.44   31.19   3
   0 -32 -10   29.92   51.29   1
   0 -32 -10  126.52   70.76   2
   0  32 -11  -49.04   47.32   3
   0  32  11    1.94   17.72   3
   0 -32 -11  -34.82   38.49   1
   0 -32 -11   97.94   83.29   2
   0 -32  11  152.82  105.97   1
   0 -32  11  142.55   85.80   4
   0  32 -12   93.38   92.72   3
   0 -32 -12  -73.16   89.15   1
   0  32  12   39.06   26.95   3
   0 -32  12  -58.98   83.96   1
   0 -32  12    3.74   37.14   4
   0 -32 -12  -36.88   36.43   2
   0 -32 -13  233.74  102.68   2
   0 -32  13   49.33   38.25   4
   0  32  13  213.40   70.58   3
   0  32 -13  197.82  108.45   3
   0 -32 -13  409.38  173.56   1
   0 -32  13   38.42   17.61   1
   0 -32 -14   23.81   42.98   1
   0 -32  14  108.33   72.99   4
   0  32  14   -3.86   17.32   3
   0 -32  14   -5.95   18.42   1
   0 -32 -14   44.84   57.01   2
   0  32 -14  102.50   84.34   3
   0 -32 -15  105.20   93.96   1
   0 -32  15    6.26   15.79   4
   0 -32 -15   56.37   35.33   2
   0  32 -15   -1.22   18.48   3
   0 -32  15  -54.39   52.51   1
   0 -32 -16   56.35   41.46   1
   0 -32 -16   -0.44   43.19   2
   0 -32  16   48.24   63.44   1
   0  32 -16  107.20  111.95   3
   0  32 -17  137.97  101.40   3
   0 -32 -17   75.60  107.48   1
   0  32 -18   85.03   92.23   3
   0 -33   0  -41.60   40.83   4
   0 -33   0   50.11   63.59   1
   0  33   0   62.15   46.11   3
   0  33  -1  -12.13   12.27   3
   0  33   1   48.00   33.78   3
   0 -33  -1   52.63   34.27   2
   0 -33   1  -21.65   54.15   1
   0 -33  -1  119.39  101.61   1
   0 -33  -1   46.63   35.06   4
   0 -33   1  -11.01   30.86   4
   0  33  -2   77.12   53.46   3
   0 -33   2  -41.31   54.42   1
   0 -33   2   68.56   54.78   4
   0  33   2  -36.65   35.16   3
   0 -33  -2  -90.80   81.30   1
   0 -33  -2   88.42   49.45   4
   0 -33  -2   23.08   25.12   2
   0 -33  -3   53.92   96.50   1
   0  33  -3   10.38   15.76   3
   0 -33   3   19.28   45.84   4
   0 -33   3  -29.80   45.31   1
   0  33   3   -9.89   18.12   3
   0 -33  -3   46.69   33.42   4
   0 -33  -3   41.31   37.39   2
   0 -33   4   87.20   87.34   1
   0  33   4  -15.15   34.14   3
   0  33  -4   -6.71   30.84   3
   0 -33   4   91.64   57.89   4
   0 -33  -4  -28.02   69.23   1
   0 -33  -4  -16.20   32.52   2
   0 -33  -4   12.49    4.35   4
   0  33  -5   17.24   39.19   3
   0 -33   5    4.56   16.81   4
   0 -33  -5   35.89   36.92   2
   0  33   5   51.67   41.18   3
   0 -33   5  -57.27   77.59   1
   0 -33  -5   79.82   76.19   1
   0 -33   6  -10.90   19.98   4
   0 -33   6   -4.01   58.50   1
   0  33   6   48.46   42.06   3
   0 -33  -6   28.98   87.09   1
   0 -33  -6  -24.29   38.59   2
   0  33  -6  -42.34   54.86   3
   0 -33  -7   91.00   92.73   1
   0  33  -7  241.40  106.43   3
   0  33   7  115.38   62.23   3
   0 -33  -7  179.04   81.67   2
   0 -33   7  107.17   85.35   1
   0 -33   7  127.36   69.48   4
   0  33  -8   13.40   20.35   3
   0  33   8    6.94   29.46   3
   0 -33  -8   -9.71   15.27   1
   0 -33  -8   -5.86   11.02   2
   0 -33   8   61.26   52.98   1
   0 -33   8   -7.18   17.83   4
   0 -33   9   83.98  100.52   1
   0  33   9   14.57   30.34   3
   0 -33   9   62.90   57.28   4
   0 -33  -9   24.82   47.28   2
   0 -33  -9   68.58   58.33   1
   0  33  -9   70.50   70.29   3
   0 -33  10  137.65   68.94   4
   0  33 -10   14.81   13.65   3
   0 -33 -10  103.52   59.48   2
   0 -33  10  117.61  136.72   1
   0  33  10   82.70   43.68   3
   0 -33 -10   65.64   19.13   1
   0  33 -11   24.28   73.15   3
   0 -33 -11   26.87   22.62   2
   0 -33  11   45.84   53.50   4
   0 -33 -11    8.57   47.95   1
   0  33  11   30.17   40.75   3
   0 -33  11   49.44   54.19   1
   0 -33 -12  -27.36   49.47   2
   0 -33  12   20.27   39.95   4
   0 -33 -12   -7.43   51.97   1
   0  33  12   50.35   45.65   3
   0  33 -12   23.00   44.28   3
   0 -33  12  -37.96   46.08   1
   0 -33  13   75.39   49.55   1
   0 -33  13   72.63   76.14   4
   0 -33 -13   10.37   11.65   1
   0  33  13   -3.53   10.63   3
   0  33 -13  136.55  105.52   3
   0 -33 -13   80.54   62.93   2
   0  33 -14   63.46   85.82   3
   0 -33  14   61.01   76.87   1
   0 -33 -14   88.79   66.70   2
   0  33  14  108.45   51.88   3
   0 -33  14  110.29   70.08   4
   0 -33 -14  141.88   93.64   1
   0 -33  15  100.06  103.09   1
   0 -33 -15  -26.19   41.59   1
   0  33 -15  137.93   88.03   3
   0  33  15    8.46   14.86   3
   0 -33 -15   93.39   85.93   2
   0  33 -16   78.86  106.82   3
   0 -33 -16   46.48   57.04   1
   0  33 -17   92.81   89.27   3
   0 -33 -17   82.76   77.99   1
   0  34   0   14.08   13.24   3
   0 -34   0   38.49   47.12   4
   0 -34  -1  232.74  135.14   1
   0 -34  -1  139.42   71.23   4
   0 -34   1   73.14   52.86   4
   0  34   1   15.83   43.48   3
   0 -34   1  248.51  130.32   1
   0 -34  -1   46.33   32.37   2
   0  34  -1   86.50   65.14   3
   0 -34  -2  -21.17   24.68   2
   0 -34   2   71.38   97.72   1
   0 -34  -2    6.29   37.63   1
   0 -34  -2   14.42   20.18   4
   0 -34   2  -20.75   19.45   4
   0  34  -2  -25.99   28.26   3
   0  34   2    5.91   31.77   3
   0  34  -3   53.68   62.45   3
   0 -34  -3  -13.78   18.99   1
   0  34   3    7.69   22.10   3
   0 -34   3   11.96   32.66   4
   0 -34  -3   23.08   25.07   4
   0 -34  -3   63.20   59.26   2
   0 -34   3  -39.89   64.80   1
   0 -34   4   89.24   99.48   1
   0 -34  -4    3.73   18.87   2
   0 -34  -4  -34.95   26.01   1
   0 -34   4   45.40   49.45   4
   0  34  -4   74.97   66.51   3
   0  34   4   52.29   45.15   3
   0  34  -5  -20.37   31.09   3
   0 -34  -5   20.53   71.69   1
   0  34   5   61.03   46.56   3
   0 -34   5  -16.57   25.02   4
   0 -34  -5   18.77   35.07   2
   0 -34   5  -77.05   95.08   1
   0  34  -6   -3.88   39.71   3
   0 -34   6   52.35   34.56   1
   0 -34  -6   39.83   85.60   1
   0 -34  -6    1.68   23.01   2
   0  34   6  114.42   63.76   3
   0 -34   6   16.18   27.60   4
   0 -34   7   67.21   53.11   4
   0 -34  -7   29.08   46.63   1
   0 -34  -7   -5.56   29.82   2
   0  34   7   14.31   16.24   3
   0 -34   7    5.65   46.79   1
   0  34  -7   31.53   13.06   3
   0 -34   8  184.35  119.56   1
   0  34  -8  158.28   84.02   3
   0 -34   8   29.71   36.49   4
   0 -34  -8  -79.03   88.31   1
   0 -34  -8   62.46   67.78   2
   0  34   8   64.03   39.59   3
   0  34   9  129.30   66.09   3
   0 -34   9   11.61   16.39   1
   0 -34  -9   69.15   36.04   2
   0 -34  -9   12.55   40.97   1
   0 -34   9  149.39   70.86   4
   0  34  -9   55.61   38.59   3
   0  34 -10    8.45   45.26   3
   0 -34  10   55.73   64.18   1
   0  34  10   41.84   40.46   3
   0 -34 -10    7.22   13.85   2
   0 -34  10  108.53   84.77   4
   0 -34 -10  -49.69   52.75   1
   0 -34  11  -20.35   27.92   4
   0 -34 -11   12.58   35.10   2
   0  34 -11   33.51   57.43   3
   0 -34 -11  -25.13   16.00   1
   0 -34 -12   61.25   53.69   2
   0  34 -12   -4.52   37.00   3
   0 -34  12   10.46   27.77   4
   0 -34 -12 -124.07   84.56   1
   0 -34  12  100.15  121.49   1
   0  34 -13  180.12   98.83   3
   0 -34  13  434.86  143.38   4
   0 -34 -13  248.14  106.12   2
   0  34  13  199.60   72.62   3
   0 -34  13  428.95  188.85   1
   0 -34 -13  331.92  139.08   1
   0  34 -14    3.05   44.48   3
   0 -34 -14  -15.72   62.31   1
   0 -34 -14  -21.40   41.31   2
   0  34  14   76.27   55.48   3
   0  34 -15  240.41  151.51   3
   0 -34 -15   94.60   80.66   1
   0  34 -16   22.08   79.73   3
   0 -34 -16   42.96   27.04   1
   0  35   0   24.19   20.04   3
   0 -35   0   17.79   39.53   4
   0  35   1  -31.13   48.39   3
   0 -35   1   74.50   92.34   1
   0 -35  -1   29.85   56.88   1
   0 -35  -1   42.52   43.64   4
   0 -35   1    3.28   17.89   4
   0 -35  -2   10.50   16.17   4
   0 -35   2   10.96   32.46   1
   0  35  -2   35.25   37.14   3
   0  35   2   99.14   61.62   3
   0 -35  -2   41.94   66.23   1
   0 -35  -2  -31.30   38.74   2
   0 -35   2   -5.90   26.80   4
   0 -35  -3  -68.55   51.19   4
   0 -35   3   81.47   80.85   1
   0  35  -3    7.88   26.70   3
   0 -35  -3   32.81   41.20   2
   0 -35   3   40.52   43.09   4
   0 -35  -3   57.58   85.45   1
   0  35   3   21.20   39.55   3
   0 -35   4  -16.95   32.71   1
   0 -35   4   54.27   39.41   4
   0 -35  -4   69.74   81.75   1
   0  35   4   20.77   29.27   3
   0 -35  -4   43.15   50.79   2
   0  35  -4   85.75   66.73   3
   0  35   5  -23.12    4.03   3
   0 -35   5  -10.13   22.16   4
   0  35  -5   26.10   12.97   3
   0 -35  -5   53.32   59.88   1
   0 -35   5   25.12   62.41   1
   0 -35  -5   41.48   45.74   2
   0 -35   6   57.40   82.76   1
   0  35   6   16.13   50.27   3
   0 -35   6  -13.92   26.37   4
   0 -35  -6  -26.05   39.25   2
   0  35  -6  -12.70   19.45   3
   0 -35  -6   28.55    6.56   1
   0 -35  -7  190.01  130.28   1
   0  35  -7   77.69   66.68   3
   0  35   7  117.30   54.14   3
   0 -35   7   24.30   43.39   1
   0 -35  -7   36.36   46.87   2
   0 -35   7  162.97   75.69   4
   0  35   8   -8.76   31.29   3
   0 -35   8  128.04   74.71   4
   0  35  -8  -36.59   51.65   3
   0 -35   8   54.58   95.28   1
   0 -35  -8   68.54   49.95   2
   0 -35  -8  -90.52  111.72   1
   0 -35  -9   54.46   85.82   1
   0 -35   9   -9.82   48.88   1
   0  35   9   95.14   52.67   3
   0 -35   9   20.95   31.63   4
   0 -35  -9   82.24   57.74   2
   0 -35 -10   60.04   82.42   1
   0 -35 -10  -22.56   14.42   2
   0 -35  10   76.92   39.24   1
   0  35 -10   29.44   47.08   3
   0 -35  10   30.70   45.67   4
   0 -35  11   68.14   77.47   1
   0 -35 -11  222.74   95.72   2
   0  35 -11   42.51   72.01   3
   0 -35  11  121.47   68.56   4
   0 -35 -11   73.49   95.44   1
   0  35  11   40.42   29.81   3
   0 -35 -12   99.66   74.71   2
   0 -35  12   58.87   44.56   4
   0  35  12   64.20   54.40   3
   0 -35  12   91.42   89.05   1
   0  35 -12   52.39   42.02   3
   0 -35 -12  149.38  115.01   1
   0 -35 -13   67.67   49.85   2
   0 -35 -13  -28.39   68.96   1
   0  35  13   10.00   30.21   3
   0  35 -13   23.63   19.37   3
   0  35 -14  136.83  103.85   3
   0 -35 -14   76.28   89.94   1
   0 -35 -15   67.60   56.18   1
   0  35 -15  -84.08   67.24   3
   0 -35 -16  123.55  118.50   1
   0 -36   0  533.89  123.04   4
   0 -36   0  348.06  146.26   1
   0  36   0  516.09  143.74   3
   0 -36   1   98.36  104.86   1
   0 -36   1   55.23   40.08   4
   0  36  -1  -13.46   32.97   3
   0 -36  -1   82.49   59.94   4
   0  36   1   -3.54   17.88   3
   0 -36  -1  -29.87   28.95   1
   0 -36   2  -38.01   62.35   1
   0  36   2   11.23   18.58   3
   0 -36  -2   12.81   14.77   4
   0 -36  -2   28.13   70.72   1
   0  36  -2  -21.10  115.28   3
   0 -36   2   34.36   57.79   4
   0 -36   3   59.63   80.51   1
   0 -36  -3   53.09   83.68   1
   0  36   3   -5.15   14.91   3
   0 -36   3   99.52   64.37   4
   0  36  -3   54.93   53.06   3
   0 -36  -3  -39.46   30.64   2
   0 -36  -4  -27.21    9.72   1
   0 -36   4  -16.43   17.16   4
   0  36  -4  104.20   76.60   3
   0 -36  -4   43.22   59.30   2
   0 -36   4   53.23   62.07   1
   0  36   4   16.49   39.89   3
   0 -36  -5  137.70  121.29   1
   0 -36   5   50.91   10.70   1
   0 -36  -5  -48.61   44.94   2
   0  36  -5   68.19   64.92   3
   0  36   5   68.13   42.44   3
   0 -36   5   33.18   31.59   4
   0  36  -6   28.71   56.07   3
   0 -36   6   26.56   31.08   4
   0  36   6   53.36   42.69   3
   0 -36   6   21.22  101.32   1
   0 -36  -6  124.00   66.98   2
   0 -36  -6   -4.74   34.21   1
   0  36  -7   48.65   56.54   3
   0 -36  -7   19.02   17.68   2
   0 -36  -7  -39.24   22.68   1
   0 -36   7   85.58   65.23   4
   0 -36   7   12.27   89.04   1
   0  36   7    5.19    9.66   3
   0  36   8   95.39   60.10   3
   0  36  -8  116.14   84.01   3
   0 -36   8  143.80   91.61   1
   0 -36   8   46.72   51.64   4
   0 -36  -8  -11.55   15.08   2
   0 -36  -8    8.01   55.23   1
   0 -36  -9  106.73   73.89   2
   0  36   9   11.02   27.71   3
   0 -36  -9  162.61  118.75   1
   0 -36   9   80.19   68.81   1
   0 -36   9   32.34   30.48   4
   0  36  -9   66.67   83.03   3
   0 -36 -10   55.66   90.60   1
   0 -36 -10   49.28   46.21   2
   0  36  10   69.79   64.17   3
   0  36 -10   89.47   76.09   3
   0 -36  10   55.21   32.84   4
   0  36 -11  -82.98   81.41   3
   0 -36 -11  240.31  133.71   1
   0  36  11  239.00   91.18   3
   0 -36 -11  131.44   92.50   2
   0 -36 -12    8.54   53.53   1
   0  36 -12   82.73   84.39   3
   0 -36 -12   68.04   43.63   2
   0 -36 -13   42.96   70.68   1
   0  36 -13   24.31   43.19   3
   0 -36 -14   -9.29   40.25   1
   0  37   0   41.43   60.73   3
   0 -37   0    3.52   25.47   4
   0 -37   0  127.32   95.86   1
   0 -37   1  -25.86   34.22   1
   0  37   1   26.58   38.42   3
   0 -37  -1  -19.65   21.46   4
   0 -37  -1  104.46  100.25   1
   0 -37   1   96.29   70.51   4
   0  37  -1   11.69   55.10   3
   0 -37   2  -25.50   61.12   1
   0  37  -2  -29.60   11.92   3
   0 -37  -2    1.44   20.54   1
   0  37   2   -3.16   38.27   3
   0 -37   2   53.17   51.13   4
   0 -37  -3  130.29  126.28   1
   0 -37   3   74.60   49.38   4
   0 -37   3  -23.55   27.68   1
   0  37   3   28.57   42.79   3
   0  37  -3  124.01   80.67   3
   0  37  -4   58.71   51.64   3
   0 -37   4  141.80  123.15   1
   0 -37  -4  -23.33   45.19   1
   0  37   4  142.07   66.03   3
   0 -37   4  102.27   56.94   4
   0 -37  -5   13.44   32.75   1
   0  37   5   29.45   33.93   3
   0 -37   5  102.27  118.61   1
   0  37  -5  -18.62   10.52   3
   0 -37  -5  -81.55   69.29   2
   0 -37   5   -2.99   18.37   4
   0  37  -6  169.86   94.82   3
   0 -37  -6   -4.95   14.28   1
   0 -37   6  151.21   86.82   1
   0 -37  -6  142.68   76.41   2
   0 -37   6  153.47   79.85   4
   0  37   6  158.62   76.23   3
   0 -37   7   64.69  116.41   1
   0 -37   7  120.24   64.56   4
   0 -37  -7   47.67   48.99   2
   0 -37  -7  -37.37   45.07   1
   0  37  -7   19.53  158.69   3
   0  37   7   14.05   28.30   3
   0 -37   8  141.38   95.40   4
   0  37  -8   31.00   38.08   3
   0  37   8   55.22   57.07   3
   0 -37  -8  -97.61   62.90   2
   0 -37  -9  436.25  136.12   2
   0  37   9  168.00   76.49   3
   0 -37  -9  203.95  166.51   1
   0  37  -9   34.42   61.68   3
   0 -37   9  309.25  116.06   4
   0  37  10  134.07   69.27   3
   0  37 -10  161.81  116.32   3
   0 -37 -10  129.59   75.12   2
   0 -37 -10  185.55  134.32   1
   0  37 -11  157.11  101.80   3
   0 -37 -11   53.65   51.64   2
   0  37 -12  133.92  116.72   3
   0 -37 -12    4.11   76.86   1
   0 -38   0  -14.63    3.15   4
   0  38   0   47.05   58.55   3
   0 -38   1   59.23   48.91   4
   0  38   1  -38.26   44.03   3
   0 -38   1    9.27   64.87   1
   0  38  -1  -46.88   46.76   3
   0 -38  -1   20.42   70.89   1
   0 -38   2  197.14  269.16   1
   0 -38  -2  165.25  119.55   1
   0 -38   2    1.29   20.31   4
   0  38   2   -5.99   11.35   3
   0  38  -2   73.30   58.48   3
   0 -38  -3   -7.45   51.60   1
   0  38  -3  -31.39   48.18   3
   0 -38   3    0.33   11.03   4
   0  38   3   20.43   40.50   3
   0 -38   3  130.24  105.87   1
   0  38  -4   31.63   13.30   3
   0 -38  -4  -62.79   77.59   1
   0 -38   4   -0.34   36.88   4
   0 -38   4  -32.13   65.95   1
   0  38   4   45.94   58.78   3
   0  38   5   49.94   45.42   3
   0  38  -5  -44.06   36.02   3
   0 -38  -5  350.17  165.57   1
   0 -38   5  222.76   96.94   4
   0 -38   6   27.58   15.58   4
   0  38  -6  137.54   99.13   3
   0  38   6   -4.95   17.64   3
   0 -38  -6   93.35   99.94   1
   0 -38   7   62.81   65.13   4
   0  38  -7  115.61   96.76   3
   0  38   7   -3.90   22.28   3
   0 -38  -7   94.71  114.71   1
   0 -38  -7  -50.81   63.94   2
   0  38   8   30.05   36.31   3
   0 -38  -8   74.91   93.59   1
   0 -38   8   96.12   88.79   4
   0 -38  -8   96.00   84.67   2
   0  38  -8  -17.41    8.03   3
   0 -38  -9  242.95  113.17   2
   0 -38  -9  121.85   97.29   1
   0  38  -9  286.01  128.15   3
   0  38 -10   -9.00   63.86   3
   0 -38 -10    1.31   52.57   2
   0  39   0   90.76   68.79   3
   0 -39   1  114.68   73.26   4
   0  39   1  -27.21   39.14   3
   0  39  -1   75.72   74.88   3
   0 -39   2   75.96   67.29   4
   0  39  -2   91.68   60.68   3
   0  39   2  110.08   63.61   3
   0 -39   3  120.78   78.54   4
   0  39   3   30.11   37.54   3
   0  39  -3   15.06   53.38   3
   0 -39   4   63.77   53.71   4
   0  39   4   80.22   65.14   3
   0  39  -4   85.28   68.95   3
   0  39   5    9.36   22.43   3
   0 -39   5  162.47   85.73   4
   0  39  -5  200.28  108.70   3
   0  39  -6  -16.54   24.12   3
   0  39   6   19.93   22.35   3
   0  39  -7   32.78   53.27   3
   0  39  -8  107.11   84.74   3
   0 -39  -8   23.69   47.80   2
   0 -39  -9    6.11   28.26   2
   0  40   0  154.72   95.14   3
   0  40   1   47.73   46.84   3
   0  40  -1  -29.62   41.58   3
   0 -40   2  -41.87   39.29   4
   0  40   2   95.29   71.17   3
   0  40  -2   52.16   73.47   3
   0  40  -3   65.40   54.03   3
   0 -40   3   13.70   23.90   4
   0  40  -4  154.47   97.21   3
   0 -40   4  -18.19   17.59   4
   0  40  -5    7.44   26.33   3
   0 -41   3    0.38   28.91   4
   1   0 -27  -45.89   51.01   2
   1   0 -26   49.31   52.34   2
   1   0 -25   55.07   51.80   2
   1   0 -24  100.29   57.58   2
   1   0 -23   57.63   46.54   2
  -1   0  22    8.55   20.56   1
   1   0 -22   54.97   46.00   2
  -1   0  22    2.18   12.38   4
  -1   0  21   32.81   34.12   1
   1   0 -21   14.86   24.46   2
   1   0 -20   62.07   44.71   2
  -1   0  20  104.77   62.07   1
  -1   0  19  -35.75   42.64   1
   1   0 -19   12.78   10.36   2
   1   0 -18  102.74   43.10   2
  -1   0  18   37.77   21.91   1
   1   0 -18  116.50   82.24   3
   1   0 -17   -2.19    4.16   2
   1   0 -17   33.14   39.42   3
  -1   0  17   33.09   27.28   1
  -1   0  16 1504.24  177.71   1
   1   0 -16 1024.24  145.04   1
   1   0 -16 1151.69  197.23   3
   1   0 -16 1230.47  147.15   2
  -1   0  15   17.81   17.81   1
   1   0 -15    6.79   18.94   2
   1   0 -15  -11.68   16.37   1
   1   0 -15   49.57   55.49   3
   1   0 -14  371.98   78.85   1
   1   0 -14  276.98  100.81   3
  -1   0  14  381.83   74.88   4
  -1   0  14  517.72   94.48   1
   1   0 -14  383.68   71.97   2
  -1   0  13   14.59   19.24   1
   1   0 -13    7.05    5.90   3
   1   0 -13   25.09   26.67   2
  -1   0  13   25.66   30.39   4
   1   0 -13   -0.14   10.38   1
   1   0 -12    1.11   15.89   1
   1   0 -12   21.43   31.61   3
  -1   0  12   -9.59   16.46   2
  -1   0  12    6.25   12.57   4
  -1   0  12   17.36   25.29   1
   1   0 -12   -8.08   16.67   2
   1   0 -11   -2.96    3.99   2
  -1   0  11   12.52    9.89   4
   1   0 -11   11.63   20.85   3
   1   0 -11   25.55   20.36   1
  -1   0  11    7.14   16.39   2
  -1   0  11    0.58   10.26   1
   1   0 -10 6033.09  245.68   1
   1   0 -10 5852.13  235.30   2
  -1   0  10 6039.00  243.30   2
   1   0 -10 5826.39  358.43   3
  -1   0  10 6297.24  259.71   1
  -1   0  10 5903.68  256.76   4
   1   0  -9    1.34    5.86   2
  -1   0   9   -2.72   13.59   3
  -1   0   9    4.13    6.62   1
   1   0  -9   27.63   28.46   3
  -1   0   9    7.81    5.03   4
  -1   0   9   -5.25   11.55   2
   1   0  -9    5.99    1.76   1
  -1   0   8   14.63   12.15   2
  -1   0   8   18.43   20.93   3
   1   0  -8   12.56   25.98   3
  -1   0   8    7.86    8.01   1
   1   0  -8   37.91   19.75   2
  -1   0   8    0.55    4.97   4
   1   0  -8   28.97   14.35   1
  -1   0   7   14.73   24.00   3
   1   0  -7   21.38   24.08   3
   1   0  -7   10.66   10.93   2
   1   0  -7   -5.38    7.78   1
  -1   0   7    7.26    7.07   4
  -1   0   7   -4.70    7.36   1
  -1   0   7    4.61   10.27   2
  -1   0   610716.54  202.95   1
   1   0  -611306.03  201.95   1
   1   0  -6 9966.81  360.76   3
  -1   0   611523.46  260.18   2
  -1   0   611755.15  387.06   3
  -1   0   610759.85  304.29   4
   1   0  -611186.57  252.43   2
  -1   0   5   -6.18    8.88   4
  -1   0   5   19.57   21.16   3
  -1   0   5   -0.89    6.50   2
   1   0  -5    2.46    6.17   2
   1   0  -5   -1.17    7.84   4
   1   0  -5    3.54    6.38   3
  -1   0   418008.19  278.25   2
  -1   0   417701.82  387.47   3
   1   0  -418317.47  287.62   2
  -1   0   418302.00  374.62   4
   1   0  -418540.35  358.35   4
   1   0  -417953.96  395.96   3
  -1   0   3    5.63    4.52   3
   1   0  -3    9.23    3.36   3
  -1   0   3   15.95   13.84   4
   1   0  -3  -10.32   13.58   4
   1   0  -3    1.48    3.60   2
  -1   0   3   10.78    6.62   2
  -1   0   2 6349.30  149.50   1
  -1   0   2 6471.67  207.07   4
   1   0  -2 5997.53  167.81   3
   1   0  -2 6011.17  135.78   1
  -1   0   2 6208.73  160.70   2
   1   0  -2 6114.70  197.89   4
  -1   0   2 6435.38  169.82   3
  -1   0   1    3.14    5.31   1
  -1   0   1   -0.69    3.74   4
   1   0  -1   -2.82    4.52   1
   1   0  -1    4.68    3.67   3
  -1   0   1    0.25    1.90   3
  -1   0   030012.78  457.49   1
  -1   0   031007.41  428.45   4
   1   0   030920.55  455.63   1
   1   0   030248.07  430.25   4
   1   0   1    6.51   10.70   4
   1   0   1   -7.76   12.42   1
  -1   0  -1    8.10    9.61   4
  -1   0  -1   13.81   13.13   1
  -1   0  -219896.19  329.71   4
   1   0   219484.58  339.79   4
  -1   0  -220099.16  452.69   1
  -1   0  -3    6.18    9.34   1
  -1   0  -3    6.57    4.47   4
   1   0   3    4.56    8.20   4
   1   0   3   -0.11   12.64   1
  -1   0  -3    0.31    2.89   2
  -1   0  -4 1346.32  136.64   1
   1   0   4 1439.96  141.66   1
  -1   0  -4 1452.63  117.43   2
   1   0   4 1474.99  112.08   3
   1   0   4 1450.71   93.22   4
  -1   0  -4 1516.95   86.45   4
   1   0   5   -6.01   16.94   2
  -1   0  -5   16.12   16.00   1
   1   0   5   -0.43   11.93   1
   1   0   5    5.63    9.31   3
  -1   0  -5    2.14    6.30   4
  -1   0  -5   -1.06    9.53   2
   1   0   5    0.68    6.35   4
   1   0   6 2798.97  221.76   1
   1   0   6 2938.55  195.99   3
  -1   0  -6 3136.31  234.45   1
  -1   0  -6 2579.10  118.15   4
   1   0   6 2617.41  176.70   2
   1   0   6 2730.17  131.90   4
  -1   0  -6 2546.50  172.89   2
  -1   0  -7  -21.85   27.50   1
  -1   0  -7    2.57    8.59   2
  -1   0  -7   20.40   12.13   4
   1   0   7   -3.91   10.71   2
   1   0   7    7.83   16.22   3
   1   0   7   -0.18   17.31   1
   1   0   7   14.61   13.26   4
  -1   0  -8  508.30   83.70   2
   1   0   8  466.08  101.09   1
   1   0   8  409.20   77.16   2
  -1   0  -8  464.18   98.84   1
   1   0   8  572.93  102.60   3
   1   0   8  467.25   57.50   4
  -1   0  -8  483.72   59.16   4
  -1   0  -9   10.92   23.04   1
   1   0   9    0.28    8.39   4
   1   0   9   31.10   36.96   3
   1   0   9   25.02   22.68   1
  -1   0  -9  -15.64   10.73   2
   1   0  10   50.48   32.71   1
   1   0  10   61.05   23.84   4
  -1   0 -10   60.31   38.51   2
   1   0  11   -4.89    3.08   4
   1   0  11   11.87   33.98   1
  -1   0 -11   31.08   25.63   2
   1   0  12  535.55  121.14   1
   1   0  12  594.18   74.95   4
  -1   0 -12  567.48  100.86   2
   1   0  13   -5.97   11.67   4
  -1   0 -13   -1.59   19.58   2
   1   0  13   -7.39   29.70   1
   1   0  14  758.53  154.15   1
   1   0  14  729.83   88.21   4
  -1   0 -14  578.71  109.82   2
  -1   0 -15   28.85   26.67   2
   1   0  15   -2.57   30.48   1
   1   0  15   -9.10    5.24   4
  -1   0 -16   31.58   48.80   2
   1   0  16   19.52   40.37   1
   1   0  16   18.36   20.31   4
   1   0  17   -7.24   10.11   4
   1   0  17  -33.08   32.45   1
  -1   0 -17   16.31   19.16   2
  -1   0 -18  113.44   60.05   2
   1   0  18  179.75   47.82   4
   1   0  19   -6.26    5.55   4
  -1   0 -19    0.25   11.14   2
   1   0  20    2.94    6.00   1
  -1   0 -20   73.17   38.23   2
   1   0  20   82.18   42.09   4
  -1   0 -21   20.37   29.05   2
   1   0  21   67.69   70.55   1
  -1   0 -22  554.76  130.62   2
   1   0  22  488.91  161.87   1
  -1   0 -23   10.19   15.61   2
   1   0  23   40.14   63.92   1
  -1   0 -24  209.49   91.05   2
   1   0  24  199.94   99.48   1
  -1   0 -25   77.29   56.01   2
   1   0  25   49.80   65.53   1
  -1   0 -26  -23.80   38.42   2
   1   0  26   91.47   73.19   1
  -1   0 -27   -6.55    6.37   2
  -1   0 -28   25.59   40.08   2
  -1   0 -29  -14.45   33.03   2
   1  -1 -28   23.34   21.31   2
   1  -1 -27   21.35   40.49   2
   1   1 -27   72.94   55.08   2
   1   1 -26   49.87   40.20   2
   1  -1 -26   22.91   42.33   2
   1   1 -25   43.20   54.16   2
   1  -1 -25  -10.51   18.66   2
   1   1 -24   41.61   42.40   2
   1  -1 -24    1.96   26.60   2
   1  -1 -23  413.49  104.27   2
   1   1 -23  384.02  103.80   2
  -1   1  22   12.10   19.93   4
   1   1 -22   31.87   37.80   2
  -1   1  22   -5.74   10.70   1
   1  -1 -22   29.32   39.89   2
  -1  -1  22    7.74   13.45   1
  -1   1  21  -18.95   11.73   1
   1  -1 -21   39.38   17.16   2
   1   1 -21   39.30   31.68   2
  -1  -1  21  -41.62   35.86   1
  -1  -1  20   42.21   49.28   1
   1   1 -20   22.28   28.55   2
  -1   1  20   39.33   34.52   1
   1  -1 -20    2.57   16.93   2
   1   1 -20   80.26   82.66   3
   1  -1 -19  -12.03   14.89   2
   1   1 -19  -12.00   27.42   3
   1   1 -19   -2.07   13.44   2
  -1   1  19   35.49   36.09   1
  -1  -1  19   15.81   22.62   1
   1   1 -18   82.73   69.67   3
  -1  -1  18   51.83   43.04   1
   1   1 -18   60.08   32.40   2
   1  -1 -18   77.73   32.87   2
  -1   1  18   60.94   38.07   1
   1  -1 -17  286.89   70.03   2
  -1  -1  17  207.22   74.36   1
   1  -1 -17  279.84  107.54   3
   1   1 -17  103.07   56.49   3
   1   1 -17  165.93   59.27   2
  -1   1  17  237.28   72.50   1
   1  -1 -17  217.47   65.21   1
  -1   1  16  315.86   80.96   1
   1   1 -16  264.18  102.72   3
  -1  -1  16  479.61  102.64   1
   1   1 -16  220.93   71.57   1
   1   1 -16  184.08   54.32   2
   1  -1 -16  318.05   74.19   2
   1  -1 -16  265.17   75.79   1
   1  -1 -16  382.73  115.32   3
  -1   1  15  437.15   87.80   1
  -1  -1  15  399.35   90.74   1
   1   1 -15  313.58   76.14   1
   1  -1 -15  430.45  120.17   3
   1   1 -15  416.29   76.71   2
  -1   1  15  414.45   79.56   4
   1  -1 -15  378.69   80.15   2
   1  -1 -15  489.22   95.68   1
   1   1 -15  443.05  116.29   3
  -1  -1  14  151.60   55.37   1
  -1   1  14  168.97   52.13   1
   1   1 -14   43.69   44.91   3
   1  -1 -14   62.39   35.70   2
   1  -1 -14   37.96   46.10   3
   1  -1 -14  107.40   47.14   1
  -1   1  14  138.87   45.19   4
   1   1 -14   95.57   42.97   1
   1   1 -14   93.08   39.88   2
   1   1 -13  249.56   65.92   1
   1   1 -13  171.40   74.46   3
   1   1 -13  327.07   63.86   2
   1  -1 -13  297.27   64.91   1
  -1   1  13  225.82   55.89   4
   1  -1 -13  212.01   69.25   3
  -1  -1  13  308.87   71.69   1
  -1   1  13  265.04   62.97   1
  -1  -1  13  358.07   72.46   4
   1  -1 -13  369.24   68.32   2
  -1  -1  12  759.57   95.15   2
   1   1 -12  799.03   94.65   2
   1  -1 -12  593.54   89.22   1
  -1  -1  12  821.74  110.95   1
   1   1 -12  648.32  137.98   3
  -1  -1  12  602.80   93.98   4
   1  -1 -12  480.76  108.53   3
  -1   1  12  643.07   91.56   4
  -1   1  12  654.35   91.64   1
   1   1 -12  708.01  100.20   1
   1  -1 -12  282.12   64.00   2
   1   1 -11  269.55   77.40   3
  -1   1  11  277.96   57.91   2
   1  -1 -11  396.31   69.30   2
  -1   1  11  212.35   51.76   4
   1  -1 -11  365.77   65.73   1
  -1  -1  11  263.82   60.74   1
  -1   1  11  324.15   59.17   1
  -1  -1  11  317.53   64.37   4
   1   1 -11  359.42   57.92   2
  -1  -1  11  398.29   66.11   2
   1  -1 -11  335.48   90.88   3
   1   1 -11  302.86   63.55   1
   1   1 -10  911.70  143.99   3
  -1   1  10 1006.39  101.75   2
  -1  -1  10  844.41   89.61   2
  -1  -1  10  888.76  100.35   1
   1  -1 -10  909.57  138.05   3
  -1  -1  10 1007.63  109.06   4
  -1   1  10  832.37   90.02   1
   1   1 -10 1002.93  105.16   1
   1  -1 -10  842.10   90.80   1
  -1   1  10  757.50   91.51   4
   1  -1 -10  911.76   95.86   2
  -1  -1   9 4689.83  212.63   1
   1  -1  -9 4652.04  295.52   3
   1  -1  -9 4871.72  211.45   2
   1   1  -9 5050.45  217.55   1
  -1   1   9 4642.46  192.63   1
  -1   1   9 5020.08  225.81   4
  -1  -1   9 4923.13  234.78   4
  -1  -1   9 4963.34  201.81   2
   1  -1  -9 4965.45  201.03   1
   1   1  -9 5163.17  201.10   2
  -1   1   9 4605.13  207.21   2
  -1  -1   9 4544.00  298.20   3
  -1   1   9 4620.51  304.21   3
   1   1  -9 4819.96  310.28   3
  -1  -1   8   19.11   28.98   3
   1   1  -8  -10.25   14.24   3
  -1   1   8   11.80   11.67   3
  -1  -1   8    9.19   12.16   4
  -1   1   8    2.76   11.09   1
  -1   1   8   -0.89    8.42   4
   1  -1  -8    3.44   11.55   2
   1  -1  -8    1.95   12.50   3
  -1  -1   8   -4.13    9.84   1
  -1   1   8   40.33   19.18   2
   1   1  -8   12.94   10.17   1
  -1  -1   8    4.95   11.89   2
   1  -1  -8    2.09    4.83   1
   1   1  -8    6.69   12.19   2
   1  -1  -7  452.30   58.90   2
  -1   1   7  552.92   50.15   1
  -1   1   7  510.36   61.59   2
  -1  -1   7  429.86   62.81   4
  -1  -1   7  509.59   55.17   2
   1   1  -7  559.71   56.40   2
   1  -1  -7  562.93   51.01   1
  -1  -1   7  509.25   57.42   1
   1  -1  -7  525.34   89.21   3
   1   1  -7  515.28   58.18   1
  -1   1   7  594.79   91.23   3
  -1  -1   7  674.28   99.89   3
   1   1  -7  594.00   97.33   3
  -1   1   7  417.75   60.40   4
   1  -1  -6 2934.06  194.81   3
  -1  -1   6 2935.68  161.16   4
  -1   1   6 3006.96  140.17   2
   1   1  -6 3041.01  123.10   2
   1   1  -6 3106.85  120.48   1
  -1   1   6 2697.05  189.12   3
  -1  -1   6 3400.15  209.08   3
   1   1  -6 2781.61  191.66   3
  -1  -1   6 2974.81  122.71   1
   1  -1  -6 2745.92  133.04   2
   1  -1  -6 3001.28  150.00   4
  -1   1   6 2907.85  154.31   4
  -1  -1   6 2818.30  118.37   2
  -1   1   5 6623.08  265.47   3
  -1  -1   5 6459.61  235.41   4
   1   1  -5 6733.83  169.90   2
  -1   1   5 6387.34  219.04   4
  -1  -1   5 6669.40  159.60   1
  -1  -1   5 6933.41  268.56   3
   1  -1  -5 6686.51  215.85   4
  -1   1   5 6629.36  196.83   2
   1   1  -5 6465.57  266.68   3
   1  -1  -5 6218.91  188.49   2
   1  -1  -5 6478.68  263.31   3
  -1  -1   5 6662.52  169.46   2
   1   1  -5 6691.70  148.09   1
   1   1  -472274.33  729.31   4
  -1  -1   471992.47  781.23   3
  -1  -1   469238.37  741.44   4
   1  -1  -472151.48  609.74   2
  -1   1   471659.14  717.27   4
   1  -1  -470452.51  700.05   4
  -1   1   473017.58  790.62   3
   1   1  -468625.64  794.60   3
   1  -1  -470172.03  778.94   3
  -1  -1   376729.39  744.46   4
  -1   1   377160.60  719.59   4
  -1   1   378395.73  706.89   3
   1  -1  -373827.31  698.99   4
   1   1  -375364.82  723.70   4
   1   1  -379532.20  744.72   3
  -1  -1   383118.86  743.74   3
  -1  -1   212179.73  216.82   1
   1   1  -212877.39  291.64   4
  -1   1   212683.73  284.71   4
   1  -1  -212743.48  238.23   3
  -1   1   212805.72  245.64   2
  -1  -1   212946.95  292.71   4
  -1  -1   212605.44  240.88   3
   1   1  -212423.70  256.44   3
  -1   1   212610.41  232.20   3
   1   1  -212601.01  203.78   1
   1  -1  -212180.00  281.69   4
  -1  -1   1  390.87   50.44   4
  -1   1   1  381.25   44.40   1
   1  -1  -1  352.73   42.43   1
   1   1  -1  392.93   36.06   3
  -1   1   1  433.41   51.78   4
   1  -1  -1  315.12   44.02   4
  -1  -1   1  395.62   32.71   3
   1   1  -1  344.41   47.27   4
  -1  -1   1  437.90   47.90   1
   1   1  -1  482.44   48.75   1
  -1   1   037990.62  514.30   1
   1  -1   038381.55  485.95   4
   1   1   037987.56  483.98   4
  -1   1   038919.07  482.02   4
   1  -1   038382.77  508.22   1
  -1  -1   038233.11  517.52   1
  -1  -1   037469.18  477.22   4
   1   1   037119.92  494.35   1
  -1   1  -190109.73  716.29   4
  -1  -1  -191696.57  729.21   4
  -1   1  -191958.51  894.33   1
   1  -1   193350.50  888.64   1
  -1  -1  -192206.36  893.35   1
   1   1   194068.32  873.92   1
   1   1   2   93.31   25.61   4
  -1  -1  -2   98.94   29.58   2
   1  -1   2   82.06   18.69   3
  -1  -1  -2  150.28   40.55   1
  -1   1  -2   97.41   33.76   1
  -1   1  -2   60.79   18.00   4
  -1  -1  -2  135.61   28.27   4
   1  -1   2  120.82   36.24   1
   1  -1   2  100.89   24.62   4
   1   1   2   69.46   26.38   1
  -1  -1  -340010.05  708.41   1
  -1  -1  -340312.43  583.00   2
   1  -1   339856.56  689.72   1
  -1   1  -342799.38  725.66   1
  -1  -1  -341486.28  462.22   4
   1  -1   341399.43  496.05   4
   1  -1   342905.23  522.30   3
   1   1   341683.74  493.09   4
   1   1   342650.18  598.18   2
  -1   1  -342045.25  466.26   4
   1   1   341228.32  691.22   1
  -1  -1  -4  660.61   78.86   2
   1  -1   4  792.29   69.58   4
   1   1   4  679.66   62.80   4
   1   1   4  764.80   84.01   2
  -1  -1  -4  740.65  101.21   1
   1   1   4  670.07   94.81   1
   1  -1   4  983.95  116.35   1
  -1   1  -4  707.79   60.89   4
  -1  -1  -4  636.72   54.99   4
  -1   1  -4  719.36   99.79   1
   1  -1   4  747.70   80.51   3
  -1   1  -4  714.13   81.95   2
   1   1   5 1066.59   79.01   4
   1  -1   5 1450.50  125.39   3
   1  -1   5 1110.45   84.94   4
  -1   1  -5 1027.99  127.45   1
  -1   1  -5 1191.99  111.88   2
  -1  -1  -5 1131.73  134.06   1
  -1  -1  -5 1198.89  112.18   2
  -1   1  -5 1234.71   80.63   4
  -1  -1  -5 1263.94   76.36   4
   1   1   5 1190.52  114.32   2
   1  -1   5 1126.18  133.81   1
   1   1   5 1072.61  126.01   1
  -1   1  -6 3234.00  140.25   4
   1  -1   6 3020.87  142.15   4
   1   1   6 3288.24  140.59   4
   1  -1   6 2914.47  227.40   1
   1   1   6 3790.71  251.84   1
  -1  -1  -6 3392.80  127.53   4
   1   1   6 3460.85  212.12   3
   1  -1   6 3507.25  213.87   3
  -1  -1  -6 3486.57  200.52   2
   1   1   6 3645.82  209.47   2
   1  -1   6 3146.22  191.14   2
  -1  -1  -6 3319.23  239.73   1
  -1   1  -6 3176.25  237.71   1
  -1   1  -6 3002.46  183.08   2
   1  -1   7 5484.56  196.70   4
  -1   1  -7 4968.58  188.88   4
   1   1   7 5117.17  283.12   3
   1   1   7 4718.95  252.65   2
  -1   1  -7 5073.78  252.40   2
   1  -1   7 4513.01  242.47   2
  -1  -1  -7 4619.23  160.77   4
  -1  -1  -7 5097.94  249.67   2
  -1   1  -7 4721.46  307.41   1
   1   1   7 4815.58  174.68   4
  -1  -1  -7 4361.03  288.97   1
   1   1   7 4870.07  300.67   1
   1  -1   7 3778.18  273.09   1
   1  -1   7 4838.92  275.59   3
   1   1   8 1457.10  177.07   1
   1   1   8 1808.72  180.82   3
   1  -1   8 1782.01  159.73   2
  -1  -1  -8 1559.60  145.51   2
  -1   1  -8 1648.46  114.83   4
  -1  -1  -8 1440.47   96.99   4
   1  -1   8 1579.50  182.72   1
   1   1   8 1603.90  153.78   2
   1   1   8 1681.87  106.08   4
   1  -1   8 1676.36  112.55   4
   1  -1   8 1893.79  183.94   3
  -1   1  -8 1670.78  191.39   1
  -1   1  -8 1482.81  142.14   2
  -1  -1  -8 1626.92  188.64   1
   1   1   9  287.44   81.48   3
   1  -1   9  187.51   66.56   1
   1   1   9  232.25   72.42   1
   1  -1   9  296.50   68.89   2
  -1   1  -9  230.88   63.11   2
  -1  -1  -9  209.93   66.33   1
  -1  -1  -9  296.25   67.03   2
   1  -1   9  177.76   36.77   4
   1   1   9  238.98   41.51   4
   1  -1   9  175.77   58.64   3
   1  -1  10   76.23   41.54   1
   1  -1  10  127.30   35.07   4
   1   1  10   78.42   22.60   4
   1   1  10  161.23   62.62   1
  -1   1 -10   86.09   40.13   2
  -1  -1 -10  104.26   40.84   2
  -1   1 -11   72.95   28.85   2
  -1  -1 -11   45.12   22.58   2
   1  -1  11  147.81   37.24   4
   1  -1  11   -1.77   28.54   1
   1   1  11   87.56   48.94   1
   1   1  11   82.08   23.74   4
  -1  -1 -12 3545.57  254.51   2
   1   1  12 3754.35  320.18   1
   1  -1  12 3588.40  190.36   4
   1  -1  12 3557.95  320.80   1
   1   1  12 3504.73  175.79   4
  -1   1 -12 3314.19  243.53   2
  -1  -1 -13   44.78   37.20   2
  -1   1 -13  135.72   51.12   2
   1   1  13  153.50   73.77   1
   1   1  13  168.82   42.79   4
   1  -1  13   86.84   31.51   4
   1  -1  13   60.23   43.22   1
   1  -1  14   39.18   26.12   4
   1   1  14   21.15   13.90   4
  -1  -1 -14   76.52   36.19   2
   1  -1  14   45.94   40.30   1
  -1   1 -14    8.89   18.82   2
   1   1  15  207.37   45.16   4
   1  -1  15  276.21   57.42   4
  -1   1 -15  365.95   90.34   2
   1   1  15  280.69   97.82   1
  -1  -1 -15  158.45   56.32   2
   1  -1  15  357.24  114.97   1
  -1  -1 -16  115.80   46.09   2
   1  -1  16  165.27   45.89   4
   1   1  16  153.75   81.80   1
   1   1  16   74.51   23.89   4
   1  -1  16   64.62   46.43   1
  -1   1 -16  123.21   53.18   2
   1  -1  17   18.15   19.81   4
   1   1  17   18.12   17.05   4
  -1   1 -17    8.69   20.60   2
   1   1  17   69.82   57.58   1
  -1  -1 -17    0.90   18.54   2
   1  -1  17   95.08   75.98   1
  -1   1 -18   13.73   27.17   2
   1   1  18   19.54   12.55   4
  -1  -1 -18  -34.67   42.94   2
   1  -1  18  -12.51    5.59   1
   1  -1  18   45.48   31.83   4
  -1  -1 -19   -3.27    7.18   2
   1  -1  19   26.63   22.70   4
   1   1  19   -6.62   17.41   4
  -1   1 -19  -13.81   15.09   2
   1  -1  19  -11.16   28.01   1
  -1   1 -20  -16.09   22.94   2
   1   1  20   64.68   63.68   1
   1  -1  20   39.00   50.31   1
   1   1  20   11.15   13.09   4
  -1  -1 -20  -35.87   33.65   2
   1  -1  20    7.97    5.97   4
   1  -1  21  177.07   58.16   4
  -1   1 -21  256.58   91.59   2
   1   1  21  149.17   84.41   1
  -1  -1 -21  252.25   89.77   2
   1  -1  21  276.82  115.90   1
  -1   1 -22   55.00   36.96   2
   1   1  22   51.48   55.44   1
  -1  -1 -22   34.40   40.90   2
   1   1  23  173.71  106.54   1
  -1  -1 -23  172.34   72.25   2
   1  -1  23  218.99  105.86   1
  -1   1 -23  265.13   93.70   2
   1   1  24   84.22   70.28   1
   1  -1  24   82.72   54.21   1
  -1  -1 -24  230.05   94.59   2
  -1   1 -24   69.37   43.83   2
  -1  -1 -25   73.58   47.68   2
   1  -1  25   43.13   57.96   1
  -1   1 -25    6.98   20.16   2
   1   1  25  -35.10   29.51   1
   1  -1  26  168.66  109.08   1
   1   1  26   48.63   75.04   1
  -1   1 -26   80.78   59.26   2
  -1  -1 -26    6.40   16.86   2
  -1   1 -27  -23.69   31.20   2
  -1  -1 -27   10.38   43.35   2
  -1  -1 -28  -17.25   41.00   2
  -1   1 -28  -16.34   39.55   2
  -1   1 -29   48.71   43.34   2
  -1  -1 -29    6.74   71.54   2
   1  -2 -28   60.94   50.62   2
   1  -2 -27    5.57   15.52   2
   1  -2 -26  146.59   71.50   2
   1   2 -26   86.08   54.60   2
   1  -2 -25  -15.91   36.66   2
   1   2 -25   94.46   56.52   2
   1   2 -24   14.22   31.53   2
   1  -2 -24   28.86   32.35   2
   1   2 -23   71.36   62.39   2
   1  -2 -23  170.45   75.51   2
  -1  -2  23  109.90   50.82   4
   1   2 -22   69.95   37.95   2
  -1  -2  22   90.13   56.50   1
   1   2 -22  101.43   71.58   3
   1  -2 -22  111.02   57.34   2
   1   2 -21   90.82   76.63   3
   1  -2 -21   36.19   27.04   2
  -1  -2  21   14.03   13.49   1
  -1   2  21   26.66   32.54   1
   1   2 -21   67.55   39.64   2
  -1  -2  20  187.48   73.36   1
  -1   2  20  144.09   55.96   1
   1  -2 -20  146.82   59.55   2
   1   2 -20  177.26   63.69   2
  -1  -2  19  380.62  103.75   1
   1  -2 -19  587.41  115.78   2
   1   2 -19  519.94  103.91   2
   1   2 -19  478.61  146.54   3
  -1   2  19  518.63  107.73   1
   1  -2 -18  222.38   67.93   2
   1   2 -18  189.51   83.78   3
   1   2 -18  306.57   76.47   2
  -1  -2  18  316.90   91.75   1
  -1   2  18  189.77   65.08   1
   1  -2 -17   78.75   50.25   1
   1   2 -17   26.96   26.79   2
  -1  -2  17   -1.65   14.51   1
  -1   2  17   40.50   39.99   1
   1   2 -17  -13.64   43.37   3
   1  -2 -17   28.84   33.04   2
  -1   2  16  388.89   84.27   1
   1  -2 -16  307.96   73.58   2
   1   2 -16  181.92   65.77   1
  -1  -2  16  258.40   76.06   1
   1   2 -16  232.61   62.33   2
  -1   2  16  285.10   66.31   4
   1   2 -16  148.97   83.90   3
   1  -2 -16  212.98   66.49   1
   1  -2 -15   -5.15   37.48   2
  -1  -2  15    7.03    9.52   1
   1   2 -15   -2.49   11.93   2
   1  -2 -15   11.16   21.25   1
  -1   2  15  -21.28   24.15   4
   1  -2 -15  -27.54   34.62   3
  -1   2  15    7.98   13.40   1
   1   2 -15   -6.32   19.42   3
   1   2 -15   33.96   27.08   1
   1  -2 -14 3127.92  304.46   3
  -1   2  14 3362.53  217.28   4
   1  -2 -14 2925.77  223.13   1
   1   2 -14 3068.30  197.56   2
   1  -2 -14 3236.29  224.17   2
  -1   2  14 3494.45  231.48   1
  -1  -2  14 3181.88  249.49   1
   1   2 -14 2920.69  231.39   1
   1   2 -14 3420.45  332.23   3
  -1  -2  13 2168.40  194.64   1
  -1   2  13 2037.18  167.17   1
   1  -2 -13 2315.75  181.13   2
  -1  -2  13 2043.25  162.07   2
  -1   2  13 2192.79  171.13   4
   1   2 -13 1962.55  184.00   1
   1   2 -13 2155.32  157.57   2
   1   2 -13 1765.16  228.80   3
   1  -2 -13 1943.20  170.65   1
   1  -2 -13 1937.15  236.65   3
  -1  -2  12 1077.79  130.36   1
   1   2 -12 1083.12  126.97   1
   1  -2 -12 1386.90  137.49   1
  -1  -2  12 1144.46  115.01   2
   1  -2 -12 1148.57  123.44   2
  -1   2  12 1211.84  119.83   1
  -1   2  12 1363.04  129.68   4
   1   2 -12  977.76  162.51   3
   1   2 -12 1236.64  114.64   2
   1  -2 -12 1018.06  162.82   3
  -1   2  11 3265.41  183.56   1
   1  -2 -11 3351.61  198.29   1
  -1  -2  11 3238.50  180.79   2
  -1   2  11 3281.51  195.75   4
   1   2 -11 3262.58  211.49   1
   1   2 -11 3300.55  287.12   3
  -1   2  11 3125.39  195.78   2
   1  -2 -11 3280.15  277.41   3
   1  -2 -11 3677.19  208.14   2
  -1  -2  11 3494.04  220.85   1
   1   2 -11 3467.91  181.04   2
   1  -2 -10 6795.36  259.11   1
  -1   2  10 6728.57  268.01   4
   1  -2 -10 6433.77  263.44   2
   1   2 -10 5792.34  361.16   3
  -1  -2  10 7290.77  302.96   1
  -1   2  10 7002.59  247.36   1
  -1  -2  10 6166.28  235.20   2
   1   2 -10 6748.59  283.06   1
   1   2 -10 6769.58  236.57   2
  -1   2  10 6484.11  267.57   2
   1  -2 -10 6352.15  365.44   3
  -1   2   9   75.66   25.47   1
  -1   2   9  101.53   34.84   2
   1  -2  -9   53.81   21.10   2
   1   2  -9  118.83   47.32   3
   1  -2  -9   90.58   39.99   3
   1   2  -9   26.14   17.32   2
   1  -2  -9   82.19   25.28   1
  -1  -2   9   51.10   18.04   1
   1   2  -9   79.37   29.84   1
  -1   2   9  103.13   34.73   4
  -1   2   9   52.16   25.31   3
  -1  -2   9  101.91   29.68   2
   1  -2  -8 1826.34  173.26   3
   1   2  -8 1834.50  107.78   2
  -1  -2   8 1833.54  108.93   2
  -1  -2   8 1726.23  126.79   1
  -1   2   8 1882.47  101.36   1
  -1   2   8 1897.55  130.16   2
  -1  -2   8 1814.13  177.53   3
   1   2  -8 1995.55  132.21   1
  -1   2   8 1695.54  123.11   4
  -1   2   8 2104.64  194.08   3
   1  -2  -8 1812.09  109.82   1
   1  -2  -8 1771.85  125.19   2
   1   2  -8 1566.49  167.82   3
   1   2  -7   56.22   33.26   3
   1   2  -7    8.09   10.30   2
  -1   2   7    3.14    7.90   2
  -1   2   7    4.53    3.06   1
   1  -2  -7   30.13   11.97   1
  -1  -2   7   25.37   12.38   2
   1  -2  -7   -3.99    7.40   2
   1   2  -7   -2.01    3.83   1
  -1  -2   7    5.01    1.62   4
  -1   2   7   28.74   20.08   3
   1  -2  -7   -9.93   12.38   3
  -1  -2   7   -2.05    1.38   3
  -1  -2   7    4.63    9.95   1
  -1   2   7   -8.68    9.56   4
  -1   2   648482.67  610.79   4
  -1  -2   649948.49  466.43   2
   1   2  -650506.85  533.85   1
  -1   2   646523.44  779.74   3
   1  -2  -648276.33  581.99   4
  -1  -2   646611.37  655.69   4
  -1  -2   648285.67  548.11   1
  -1  -2   646410.39  766.02   3
  -1   2   647878.20  584.74   2
   1  -2  -647503.67  581.73   2
   1   2  -647058.97  794.32   3
   1  -2  -647791.50  772.21   3
   1  -2  -5 1119.75  108.61   3
   1  -2  -5 1355.30   97.47   4
  -1   2   5 1159.60   86.90   2
  -1   2   5 1230.57  116.93   3
   1   2  -5 1169.49   73.22   1
   1  -2  -5 1115.74   84.28   2
  -1  -2   5 1175.75   64.80   2
  -1  -2   5 1114.37   96.10   4
   1   2  -5  945.89  104.17   3
  -1  -2   5 1302.57  116.47   3
  -1  -2   5 1150.60   77.29   1
  -1   2   5 1147.57   91.59   4
   1   2  -5 1185.87   66.17   2
   1  -2  -412062.89  318.46   3
  -1  -2   411901.96  306.68   4
   1   2  -411640.92  328.88   3
  -1  -2   412708.15  233.44   1
   1  -2  -411970.17  281.27   4
  -1  -2   412148.13  326.47   3
  -1  -2   411951.15  189.12   2
   1   2  -412467.55  199.89   2
  -1   2   412552.27  329.77   3
  -1   2   412255.34  291.68   4
  -1   2   412524.02  266.87   2
   1   2  -412014.90  215.87   1
   1  -2  -412149.06  267.94   2
  -1   2   3   63.84   18.77   2
   1  -2  -3  121.71   29.23   3
  -1  -2   3   76.64   16.39   1
   1  -2  -3   75.15   23.37   4
  -1  -2   3  104.61   26.21   3
  -1  -2   3   78.88   25.78   4
   1   2  -3  130.24   32.24   4
   1   2  -3   93.17   18.74   1
   1  -2  -3  126.26   26.84   2
  -1  -2   3  115.89   18.76   2
   1   2  -3  151.33   33.96   3
  -1   2   3   94.33   24.60   3
  -1   2   3   88.74   24.91   4
  -1   2   2 4988.49  147.95   3
  -1  -2   2 4920.62  145.19   1
   1  -2  -2 4885.64  177.72   4
   1  -2  -2 4799.25  163.20   2
   1   2  -2 5061.25  166.96   3
   1  -2  -2 5148.32  148.65   3
   1  -2  -2 5137.89  143.76   1
   1   2  -2 5053.35  183.86   4
  -1  -2   2 5106.37  158.31   3
  -1   2   2 5105.20  179.81   4
  -1   2   2 4875.27  134.10   1
  -1  -2   2 5038.29  189.46   4
  -1   2   2 4865.19  157.68   2
  -1  -2   2 5153.56  142.74   1
   1   2  -1   -2.91    4.52   1
  -1  -2   1   -0.08    0.28   3
   1   2  -1   -0.86    5.50   3
   1  -2  -1    2.30    5.97   4
  -1  -2   1   -2.55    3.60   1
  -1  -2   1    7.92    7.91   4
   1  -2  -1    1.69    5.90   1
   1   2  -1    5.01   11.33   4
  -1   2   1    3.23   10.34   4
  -1   2   1   -0.57    5.33   1
  -1  -2   0 2106.01  123.04   1
   1  -2   0 2202.93  117.88   4
  -1   2   0 2158.75  125.48   1
  -1   2   0 2432.26  120.24   4
   1  -2   0 2337.99  130.47   1
   1   2   0 2180.42  115.18   4
  -1  -2   0 2224.50   67.30   3
  -1  -2   0 2272.80  119.00   4
   1   2   0 2152.48  120.66   1
   1   2   0 2139.97   69.98   3
   1  -2   1   53.42   17.74   4
   1   2   1  134.00   35.21   1
  -1  -2  -1   84.33   22.96   4
  -1   2  -1  104.14   23.95   4
  -1  -2  -1  125.47   27.89   2
  -1   2  -1   63.02   22.71   1
   1  -2   1   78.31   27.45   1
   1   2   1   90.78   24.98   4
  -1  -2  -1   79.66   26.00   1
   1  -2   224366.26  309.16   3
   1  -2   224014.70  380.50   4
   1   2   224219.35  485.81   1
  -1   2  -224528.17  296.51   3
   1  -2   223542.13  499.83   1
  -1   2  -223858.14  361.09   4
  -1  -2  -223848.49  366.49   4
   1   2   223921.41  371.77   4
  -1  -2  -224051.16  419.46   2
  -1  -2  -223995.70  500.74   1
   1   2   224399.65  425.97   2
  -1   2  -223839.76  510.79   1
   1   2   3 9680.57  333.11   1
  -1  -2  -3 9872.17  287.67   2
  -1   2  -310087.87  356.87   1
  -1  -2  -3 9982.19  231.42   4
   1  -2   310045.78  249.92   4
   1   2   310300.11  298.85   2
  -1  -2  -310055.92  352.42   1
   1   2   3 9472.85  232.26   4
   1  -2   3 9925.27  246.88   3
  -1   2  -310042.10  232.50   4
  -1   2  -310357.75  241.65   3
   1  -2   3 9594.41  347.43   1
   1   2   422864.59  544.04   1
  -1  -2  -421518.10  552.63   1
  -1   2  -422149.07  449.52   2
   1  -2   421941.96  377.33   4
   1   2   421739.91  354.93   4
  -1  -2  -421293.38  450.09   2
  -1  -2  -422192.57  322.88   4
   1   2   422663.31  473.83   2
  -1   2  -422126.86  413.61   3
   1  -2   423105.24  436.96   3
  -1   2  -422062.36  348.40   4
  -1   2  -5 1027.49  127.69   1
   1  -2   5 1036.63   84.22   4
  -1   2  -5  819.82   92.64   2
  -1  -2  -5  830.39   94.57   2
   1   2   5  926.51   73.36   4
  -1   2  -5 1063.02  101.21   3
  -1  -2  -5 1132.15   69.84   4
   1   2   5  973.48  121.16   1
   1  -2   5  930.14   98.35   3
   1  -2   5  841.15  115.46   1
  -1   2  -5 1058.05   80.40   4
   1   2   5 1098.39  111.72   2
  -1  -2  -5  965.69  124.54   1
   1   2   6  141.89   41.33   2
  -1   2  -6  181.15   35.11   4
  -1   2  -6  178.63   46.13   3
  -1  -2  -6  140.63   25.35   4
  -1   2  -6  106.79   34.75   2
   1  -2   6  172.39   36.59   4
   1   2   6  103.62   24.09   4
  -1  -2  -6  143.78   41.99   2
   1   2   6   76.87   39.90   1
   1  -2   6  161.54   46.93   3
  -1  -2  -6  159.20   51.12   1
   1  -2   6  121.31   53.79   1
  -1   2  -6  128.43   51.43   1
   1   2   7 2190.64  183.49   3
   1   2   7 2017.39  166.33   2
  -1  -2  -7 1908.17   95.22   4
   1  -2   7 1784.06  187.35   1
  -1   2  -7 2070.52  171.29   3
   1   2   7 1923.24  107.07   4
  -1   2  -7 2051.43  158.40   2
  -1   2  -7 2059.12  128.73   4
   1  -2   7 2260.20  131.15   4
  -1  -2  -7 2130.99  204.02   1
  -1   2  -7 1826.72  191.74   1
   1   2   7 2011.17  191.83   1
   1  -2   7 2044.23  176.43   3
  -1  -2  -7 2086.11  159.74   2
   1  -2   8   83.08   40.16   3
   1   2   8   52.71   29.96   3
   1  -2   8   47.10   23.60   4
   1   2   8   92.09   26.04   4
  -1  -2  -8   38.41   28.89   2
  -1   2  -8   22.97   16.39   2
   1   2   8   51.73   34.60   1
  -1   2  -8   86.27   35.02   3
  -1  -2  -8   53.75   18.25   4
   1  -2   8  141.18   57.44   1
  -1   2  -8  138.23   60.09   1
  -1  -2  -8   51.43   35.31   1
   1   2   8   57.39   26.98   2
  -1   2  -9   81.49   38.33   2
   1  -2   9   88.44   46.66   1
  -1  -2  -9  167.43   49.62   2
  -1   2  -9  189.15   58.44   3
   1   2   9  182.66   34.01   4
   1  -2   9  120.81   45.60   2
   1   2   9  124.61   57.30   1
   1  -2   9  110.46   33.19   4
   1  -2   9  230.63   69.18   3
   1   2  10 1653.95  108.63   4
   1  -2  10 1826.09  214.05   1
  -1   2 -10 1619.51  158.49   2
   1  -2  10 1768.77  127.58   4
  -1   2 -10 1616.60  178.79   3
  -1  -2 -10 2107.06  180.99   2
   1   2  10 1780.71  204.11   1
   1  -2  11  166.33   43.45   4
  -1   2 -11   71.25   35.89   3
  -1   2 -11  111.34   45.68   2
  -1  -2 -11  131.96   49.89   2
   1   2  11   88.76   52.24   1
   1   2  11  106.59   26.78   4
   1  -2  11   49.54   17.50   1
  -1   2 -12  -15.69   17.84   2
   1   2  12   12.78   13.07   4
  -1  -2 -12    2.23   24.47   2
   1  -2  12   59.13   47.88   1
   1  -2  12  -11.24    9.52   4
   1   2  12   -7.59   20.93   1
   1   2  13 1828.61  127.83   4
   1  -2  13 1555.89  221.20   1
   1  -2  13 1676.34  136.95   4
  -1   2 -13 1635.58  172.89   2
  -1  -2 -13 1753.61  184.90   2
   1   2  13 1969.38  237.40   1
   1  -2  14   39.82   21.03   4
   1  -2  14   70.15   46.49   1
   1   2  14   -7.52   43.24   1
  -1   2 -14   28.43   22.04   2
   1   2  14   32.38   21.42   4
  -1  -2 -14   38.40   30.50   2
  -1  -2 -15   10.39   19.42   2
   1  -2  15   32.67   22.19   4
   1   2  15   19.61   30.97   1
   1   2  15    2.17    5.64   4
  -1   2 -15   -8.53    8.98   2
   1   2  16  938.04  100.23   4
  -1   2 -16 1133.75  157.13   2
   1  -2  16 1023.72  116.94   4
   1   2  16  891.67  176.21   1
   1  -2  16  904.13  181.01   1
  -1  -2 -16 1039.11  154.06   2
  -1   2 -17  107.70   46.65   2
   1  -2  17   68.69   66.21   1
   1   2  17   57.08   56.05   1
   1   2  17  108.75   34.73   4
  -1  -2 -17  203.31   74.50   2
   1  -2  17  113.66   42.98   4
  -1   2 -18  185.69   68.26   2
   1   2  18  340.71   62.71   4
   1  -2  18  419.14  135.01   1
   1  -2  18  239.97   61.63   4
  -1  -2 -18  377.27   96.47   2
   1   2  18  450.49  128.23   1
  -1   2 -19   19.24   23.16   2
   1  -2  19   38.30   59.25   1
   1  -2  19   25.68   27.46   4
   1   2  19   86.70   37.91   4
  -1  -2 -19  -16.17   27.44   2
  -1  -2 -20   68.32   41.46   2
   1  -2  20  138.61   84.21   1
   1   2  20   50.89   25.70   1
  -1   2 -20  141.08   72.38   2
   1  -2  20   84.41   34.76   4
   1  -2  21  177.97   88.46   1
   1  -2  21   65.32   29.13   4
   1   2  21   17.56   35.97   1
  -1  -2 -21   64.62   50.33   2
  -1   2 -21   40.80   33.23   2
   1   2  22    6.74   64.23   1
  -1   2 -22  -59.87   39.28   2
   1  -2  22  -51.16   65.99   1
  -1  -2 -22   35.97   47.22   2
   1  -2  23  291.64  117.50   1
   1   2  23  205.94  109.41   1
  -1   2 -23  215.28   81.80   2
  -1  -2 -23  475.37  121.59   2
  -1   2 -24    7.85   18.51   2
  -1  -2 -24    8.71   20.02   2
   1  -2  24   59.53   64.63   1
   1   2  24   78.70   78.11   1
   1   2  25  -62.75   70.32   1
   1  -2  25  127.26  101.07   1
  -1   2 -25   81.67   74.79   2
  -1  -2 -25  106.75   73.47   2
  -1   2 -26   61.83   54.51   2
   1   2  26   19.45   19.15   1
   1  -2  26   47.15   61.63   1
  -1  -2 -27  -10.51    5.37   2
  -1   2 -27   76.50   62.32   2
  -1   2 -28  134.25   78.30   2
  -1  -2 -28  -11.26   39.05   2
  -1  -2 -29   -5.65  131.11   2
   1  -3 -28   80.12   54.67   2
   1  -3 -27   33.95   58.25   2
   1  -3 -26   39.98   53.94   2
   1  -3 -25  348.67  104.55   2
   1   3 -25  132.47   71.51   2
   1   3 -24   59.03   55.25   2
   1  -3 -24    0.88   19.56   2
   1   3 -23   31.06   52.31   3
   1   3 -23   55.78   35.86   2
   1  -3 -23  -19.33   21.75   2
   1  -3 -22   69.45   38.06   2
   1   3 -22  229.88  113.37   3
  -1  -3  22   67.12   56.54   1
   1   3 -22   88.50   60.16   2
  -1  -3  21  161.46   81.75   1
   1  -3 -21  139.73   64.36   2
   1   3 -21  172.53   63.54   2
   1   3 -21  128.12   85.63   3
  -1   3  21  159.55   68.38   1
   1   3 -20   30.70   36.82   3
  -1  -3  20   36.80   47.80   1
   1  -3 -20   37.08   35.31   2
   1   3 -20   32.55   30.06   2
  -1   3  20   12.20   38.61   1
   1   3 -19   96.95   55.78   3
  -1  -3  19   31.73   42.56   1
  -1   3  19   -8.67   11.31   1
   1  -3 -19  -19.27   10.15   2
   1   3 -19   88.32   35.68   2
  -1   3  18   78.06   43.08   1
   1   3 -18   45.07   62.83   3
   1  -3 -18   60.08   48.28   2
   1   3 -18  107.99   45.60   2
  -1  -3  18  -29.10   38.37   1
   1   3 -17  185.18   55.08   2
   1  -3 -17  163.16   59.83   1
   1   3 -17   61.75   34.64   3
  -1   3  17  179.35   58.05   1
  -1   3  17  149.86   42.40   4
   1  -3 -17  271.25   75.57   2
  -1  -3  17   90.77   55.46   1
  -1  -3  16   65.43   45.13   1
   1  -3 -16   19.91   13.55   1
  -1   3  16   21.99   20.68   4
   1   3 -16   52.07   52.04   3
   1   3 -16  128.12   45.43   2
   1  -3 -16  102.15   43.86   2
  -1   3  16  127.90   53.51   1
   1   3 -15   50.44   33.90   1
   1  -3 -15   45.89   35.05   1
   1   3 -15   27.67   23.26   3
   1  -3 -15   75.64   36.38   2
  -1  -3  15   95.15   47.21   1
  -1   3  15   46.94   31.68   1
   1   3 -15   50.00   26.79   2
  -1   3  15    4.06   12.39   4
  -1  -3  14  357.03   70.51   2
   1   3 -14  213.56   81.45   3
   1   3 -14  354.26   84.12   1
  -1   3  14  409.87   77.71   1
  -1  -3  14  452.80   94.02   1
   1  -3 -14  418.71   80.04   2
  -1   3  14  355.92   70.60   4
   1  -3 -14  429.81   85.85   1
   1   3 -14  361.69   67.17   2
  -1  -3  13  791.19  120.80   1
   1  -3 -13  861.62  112.50   2
  -1  -3  13  780.27   96.87   2
   1  -3 -13  777.75  109.86   1
  -1   3  13  796.66  101.51   1
   1   3 -13  521.71  127.22   3
  -1   3  13  682.06   93.02   4
   1   3 -13  814.08   94.57   2
   1   3 -13  805.56  120.08   1
  -1  -3  12  594.22   81.04   2
  -1   3  12  627.90   83.88   1
   1   3 -12  660.42   81.42   2
   1  -3 -12  606.46   89.53   2
  -1  -3  12 1017.26  131.95   1
   1   3 -12  707.75  106.34   1
   1  -3 -12  652.86   94.27   1
   1   3 -12  537.11  120.62   3
  -1   3  12  586.99   81.48   4
   1   3 -11 3408.50  173.07   2
  -1   3  11 3210.97  186.19   4
  -1  -3  11 3316.35  225.50   1
   1  -3 -11 3625.37  213.13   2
   1   3 -11 3233.08  217.70   1
  -1  -3  11 3352.51  179.45   2
   1  -3 -11 3304.46  198.34   1
   1  -3 -11 3695.51  289.75   3
  -1   3  11 3495.96  184.08   1
  -1   3  10 3993.74  218.94   2
  -1  -3  10 3279.75  162.92   2
  -1  -3  10 3875.55  231.25   1
   1   3 -10 3374.45  277.54   3
   1  -3 -10 3666.91  193.02   1
   1   3 -10 3862.01  171.41   2
  -1   3  10 4032.76  181.72   1
  -1   3  10 3577.60  187.97   4
   1   3 -10 3679.04  215.79   1
   1  -3 -10 3632.31  274.13   3
   1  -3 -10 4018.79  216.47   2
   1  -3  -9 4078.33  184.35   1
   1  -3  -9 3770.22  263.53   3
  -1  -3   9 4049.17  220.06   1
  -1   3   9 4207.85  195.25   4
   1  -3  -9 3826.36  201.96   2
  -1  -3   9 4001.37  168.87   2
   1   3  -9 4303.71  218.94   1
   1   3  -9 4113.96  165.64   2
  -1   3   9 4177.41  212.69   2
  -1   3   9 3924.40  162.34   1
   1   3  -9 3547.32  268.72   3
   1   3  -812335.91  346.07   1
  -1  -3   810727.79  250.54   2
   1   3  -812040.45  467.44   3
  -1  -3   811741.83  452.23   3
  -1   3   811724.16  239.15   1
   1  -3  -811444.09  328.74   2
  -1   3   812230.17  320.31   4
  -1  -3   812017.78  353.65   1
  -1   3   811913.59  461.29   3
   1  -3  -811806.46  444.33   3
  -1   3   811301.95  330.61   2
   1  -3  -811971.40  282.86   1
  -1   3   710047.14  390.59   3
   1  -3  -7 9861.19  264.52   4
  -1  -3   7 9917.50  292.42   1
  -1  -3   7 9723.28  380.77   3
   1  -3  -7 9672.50  373.85   3
  -1   3   7 9704.01  276.60   4
   1   3  -7 9895.86  211.14   2
   1   3  -7 9581.51  392.49   3
   1  -3  -7 9536.56  286.08   2
   1  -3  -710181.24  233.40   1
  -1  -3   7 9817.11  214.65   2
  -1   3   710099.50  293.56   2
   1   3  -610907.33  273.30   1
   1  -3  -610974.00  369.15   3
   1  -3  -610122.59  280.09   2
   1  -3  -610910.57  275.98   4
  -1  -3   610998.40  376.70   3
  -1   3   610463.16  371.82   3
   1   3  -611071.26  199.66   2
  -1   3   611134.95  298.39   2
  -1   3   610928.98  284.87   4
   1  -3  -610845.63  172.78   1
  -1  -3   610708.53  286.77   1
  -1  -3   611284.20  206.71   2
   1  -3  -611411.89  213.86   1
   1   3  -610723.68  389.10   3
  -1   3   5  476.24   58.78   2
   1  -3  -5  433.88   69.00   3
   1   3  -5  423.76   49.79   1
   1   3  -5  343.69   63.90   3
  -1  -3   5  253.69   47.84   4
   1  -3  -5  410.33   52.94   4
  -1   3   5  378.32   51.63   4
  -1  -3   5  382.46   49.09   1
  -1  -3   5  364.28   60.42   3
  -1   3   5  387.40   65.99   3
   1  -3  -5  344.47   49.41   2
   1   3  -5  392.54   33.93   2
  -1  -3   5  441.31   35.69   2
  -1  -3   4 7192.91  243.22   4
  -1   3   4 7412.83  254.28   3
  -1  -3   4 7508.14  130.90   2
  -1   3   4 7385.23  221.66   4
  -1  -3   4 7758.31  210.22   1
   1  -3  -4 7190.55  219.96   4
  -1  -3   4 7720.82  260.74   3
   1   3  -4 7331.40  270.24   3
   1  -3  -4 7067.39  218.03   2
  -1   3   4 6891.06  208.62   2
   1   3  -4 7244.33  193.19   1
  -1  -3   3  481.83   33.84   2
  -1  -3   3  437.24   54.84   3
  -1   3   3  552.15   41.07   1
  -1   3   3  535.10   56.38   2
   1   3  -3  512.09   49.28   1
   1  -3  -3  493.15   55.15   2
  -1   3   3  450.06   53.84   3
   1  -3  -3  493.00   57.32   4
  -1  -3   3  500.92   62.20   4
   1   3  -3  634.81   70.49   3
  -1   3   3  456.95   53.86   4
   1  -3  -3  481.56   42.49   1
  -1  -3   3  528.30   51.10   1
   1  -3  -2 6346.85  197.13   2
   1   3  -2 5949.43  186.18   3
  -1   3   2 6308.68  201.20   4
  -1   3   2 6444.40  190.20   2
   1  -3  -2 5947.56  168.96   1
  -1  -3   2 5892.69  206.67   4
  -1   3   2 6234.02  166.24   3
  -1  -3   2 5941.27  169.38   1
   1  -3  -2 5845.63  196.96   4
   1   3  -2 6400.71  210.92   4
   1   3  -2 6193.29  177.87   1
  -1  -3   2 6177.75  177.64   3
  -1   3   2 6154.09  169.87   1
  -1  -3   118646.20  252.56   3
   1  -3  -118865.72  347.92   1
   1   3  -118586.15  345.37   4
  -1  -3   119179.44  325.08   1
  -1   3   117976.02  326.07   2
  -1  -3   118424.85  353.67   4
   1   3  -117990.57  270.76   3
   1  -3  -118515.54  348.97   4
  -1   3   118446.60  333.31   4
  -1  -3   117189.27  321.42   1
  -1   3   118064.87  332.77   1
  -1  -3   0 1596.65   90.20   2
   1  -3   0 1217.25   88.50   4
  -1  -3   0 1533.47   62.00   3
  -1  -3   0 1570.55  108.25   1
   1   3   0 1579.67   66.71   3
  -1   3   0 1787.77  118.12   1
   1   3   0 1381.28   97.43   1
  -1   3   0 1608.05   95.12   4
   1   3   0 1491.62   97.47   4
   1  -3   0 1745.21  119.41   1
  -1  -3   0 1564.39   99.34   4
   1   3   115793.45  303.80   4
   1   3   114716.66  356.46   1
   1   3   115316.37  312.37   2
  -1   3  -115574.25  385.85   1
   1  -3   115784.87  313.32   4
  -1  -3  -115438.52  370.01   1
  -1  -3  -115687.75  311.00   2
  -1   3  -115686.22  298.36   4
  -1  -3  -115402.37  308.79   4
   1   3   116178.56  204.99   3
   1  -3   115777.37  391.70   1
   1  -3   286602.42 1007.34   1
   1   3   287269.85  816.11   2
  -1  -3  -287421.65  803.75   2
  -1  -3  -286791.30  958.09   1
   1   3   287073.31  927.84   1
  -1  -3  -286179.63  702.52   4
  -1   3  -286419.21  692.25   4
   1   3   311826.62  324.07   2
  -1   3  -311220.10  260.15   3
  -1   3  -311254.68  251.31   4
  -1  -3  -310441.51  358.43   1
  -1  -3  -311544.63  312.46   2
   1   3   311208.42  250.17   4
  -1  -3  -311345.29  245.47   4
   1  -3   310935.87  381.86   1
   1  -3   311058.46  270.18   4
   1   3   310937.34  354.05   1
   1  -3   311189.87  256.84   3
  -1   3  -311338.15  385.01   1
   1   3   4 6223.08  249.71   2
  -1  -3  -4 6910.86  257.33   2
  -1  -3  -4 7007.72  315.46   1
  -1  -3  -4 7660.64  192.29   4
   1  -3   4 7248.89  224.38   4
   1   3   4 7272.64  200.52   4
  -1   3  -4 7301.67  209.19   4
   1  -3   4 7189.26  239.78   3
  -1   3  -4 7348.56  328.93   1
   1   3   4 7064.05  302.56   1
  -1   3  -4 7340.53  245.61   3
   1  -3   4 7420.95  334.19   1
   1  -3   5 1595.20  107.17   4
  -1   3  -5 1392.43  119.55   3
  -1   3  -5 1639.32  105.75   4
  -1   3  -5 1309.88  115.60   2
   1   3   5 1498.15   91.86   4
   1   3   5 1492.67  130.44   2
  -1  -3  -5 1484.69  152.72   1
   1  -3   5 1429.13  153.38   1
   1  -3   5 1694.49  130.70   3
  -1  -3  -5 1575.82   82.77   4
   1   3   5 1467.01  146.05   1
  -1   3  -5 1341.60  151.83   1
  -1  -3  -5 1544.63  127.14   2
  -1   3  -6   50.86   24.66   3
   1  -3   6   36.70   15.01   4
  -1   3  -6   52.67   37.47   1
   1  -3   6   22.19   18.66   1
  -1   3  -6   84.80   31.02   2
   1   3   6   40.75   17.37   2
  -1  -3  -6   36.37   12.19   4
  -1  -3  -6   62.00   28.35   2
   1  -3   6   49.43   21.89   3
  -1  -3  -6   32.17   31.32   1
   1   3   6   22.05   19.48   1
   1   3   6   38.33   16.99   4
  -1   3  -6   49.59   20.10   4
  -1  -3  -7 3041.76  245.34   1
   1  -3   7 2815.10  236.27   1
  -1   3  -7 2977.03  244.24   1
   1  -3   7 2940.77  153.61   4
  -1   3  -7 2527.85  149.64   4
   1   3   7 2628.98  124.14   4
   1   3   7 2815.05  222.14   1
  -1  -3  -7 2626.65  183.52   2
  -1  -3  -7 2746.23  106.50   4
   1   3   7 2842.21  200.55   2
   1  -3   7 2689.78  199.76   3
  -1   3  -7 2689.26  180.03   2
  -1   3  -7 2749.20  196.52   3
   1   3   8 3185.74  248.79   1
  -1  -3  -8 3583.38  280.34   1
  -1   3  -8 3633.47  243.48   3
  -1   3  -8 3501.18  217.06   2
   1   3   8 3751.68  150.12   4
  -1   3  -8 3302.24  271.79   1
   1   3   8 3430.71  244.95   3
  -1  -3  -8 3597.00  133.92   4
   1  -3   8 3371.71  270.92   1
   1  -3   8 3791.79  255.62   3
   1  -3   8 3569.56  174.40   4
  -1  -3  -8 3347.43  216.77   2
  -1   3  -9 1856.49  165.37   2
  -1   3  -9 1981.21  188.92   3
   1   3   9 1816.06  107.47   4
   1  -3   9 1749.40  201.75   1
   1  -3   9 1744.45  186.16   3
   1   3   9 1757.76  191.04   1
   1  -3   9 2097.86  138.44   4
  -1  -3  -9 1910.96  168.34   2
  -1   3 -10   72.64   35.99   2
   1   3  10   55.70   18.93   4
   1  -3  10  132.66   64.01   1
   1  -3  10   43.19   24.71   4
  -1   3 -10   74.46   44.30   3
  -1  -3 -10   33.34   19.76   2
   1   3  10   25.08   24.80   1
   1   3  11    7.10   11.74   4
  -1   3 -11   49.67   30.55   2
   1  -3  11   16.50   31.28   1
  -1   3 -11   57.13   33.45   3
  -1  -3 -11   38.65   25.74   2
   1  -3  11   46.47   21.15   4
   1   3  11   16.19   22.78   1
   1   3  12 1562.69  200.55   1
  -1   3 -12 1418.15  159.24   2
  -1  -3 -12 1564.73  174.93   2
   1   3  12 1465.69  106.50   4
   1  -3  12 1514.67  130.78   4
   1  -3  12 1534.57  211.84   1
  -1   3 -12 1251.33  177.40   3
   1  -3  13   21.07   22.04   4
   1   3  13   -6.36    6.79   4
  -1  -3 -13    8.25   16.37   2
   1   3  13   10.11   17.21   1
  -1   3 -13   21.92   25.82   2
  -1   3 -13   17.43   20.45   3
   1  -3  13   10.20   22.07   1
  -1  -3 -14   61.06   23.49   2
   1   3  14  156.37   37.68   4
   1  -3  14   90.42   50.56   1
  -1   3 -14  113.66   55.58   3
   1  -3  14  106.48   36.72   4
   1   3  14  146.01   67.08   1
  -1   3 -14  113.20   49.75   2
   1  -3  15  134.31   38.70   4
  -1   3 -15   48.93   41.00   2
   1  -3  15   73.90   68.48   1
  -1  -3 -15   52.31   30.07   2
   1   3  15  169.00   39.54   4
   1   3  15  168.08   70.60   1
   1  -3  16  -29.70   38.52   1
   1  -3  16   22.74   25.43   4
   1   3  16   24.23   12.50   4
  -1  -3 -16   15.84   43.07   2
   1   3  16   61.33   53.52   1
  -1   3 -16   21.48   15.05   2
   1   3  17   57.45   30.11   4
   1  -3  17   20.17   54.89   1
   1   3  17   -7.83   11.92   1
  -1   3 -17   41.30   44.82   2
  -1  -3 -17   20.05   37.26   2
   1  -3  17   23.62   18.63   4
  -1   3 -18  -10.48   14.25   2
   1  -3  18   22.12   52.54   1
   1   3  18  -23.79   22.39   4
   1   3  18   -3.96   19.95   1
   1  -3  18   16.90    3.35   4
  -1  -3 -18  -18.53   36.53   2
  -1  -3 -19  127.82   58.42   2
   1   3  19  155.51   43.57   4
  -1   3 -19  285.67   88.29   2
   1  -3  19  189.65   93.62   1
   1   3  19  133.06   61.83   1
   1  -3  19  134.09   47.24   4
   1  -3  20   65.26   36.20   4
   1   3  20  214.87  103.42   1
  -1   3 -20   14.58   31.09   2
   1  -3  20   47.95   73.29   1
  -1  -3 -20   96.22   55.15   2
   1  -3  21  235.17  105.86   1
   1  -3  21  170.50   59.03   4
   1   3  21  253.77  110.09   1
  -1   3 -21  124.07   68.55   2
  -1  -3 -21  110.70   69.90   2
   1  -3  22  218.65   95.99   1
  -1   3 -22  237.85   92.81   2
   1  -3  22  342.10   79.11   4
  -1  -3 -22  242.26   91.92   2
   1   3  22  386.38  135.51   1
  -1  -3 -23  -30.22   17.99   2
   1   3  23  100.53   91.27   1
  -1   3 -23   55.86   33.39   2
   1  -3  23   94.45   84.91   1
  -1  -3 -24   76.23   64.78   2
  -1   3 -24    0.31    4.40   2
   1   3  25  -35.93   31.50   1
  -1   3 -25    5.18   18.21   2
   1  -3  25   26.99   22.27   1
  -1   3 -26   74.66   60.23   2
  -1  -3 -26   40.81   57.92   2
   1  -3  26  174.40  122.45   1
   1   3  26   34.75   58.13   1
  -1  -3 -27   93.29   66.21   2
  -1   3 -27   92.69   60.46   2
  -1  -3 -28   42.74   68.69   2
  -1   3 -28   99.79   71.81   2
  -1  -3 -29  131.76   81.24   2
   1  -4 -29   63.13   57.22   2
   1  -4 -28   28.40   51.13   2
   1  -4 -27   97.75   49.75   2
   1  -4 -26  -45.53   24.55   2
   1  -4 -25    6.28   22.20   2
   1   4 -25   30.40   38.46   2
   1   4 -24   30.89    5.57   3
   1   4 -24    2.62   19.69   2
   1  -4 -24   38.09   37.98   2
  -1  -4  24   15.27   22.65   4
   1   4 -23    7.77   31.88   2
   1   4 -23   49.61   42.55   3
  -1  -4  23   42.33   32.76   4
   1  -4 -23  -28.82   34.59   2
   1   4 -22  164.65   98.01   3
  -1  -4  22  205.24   81.28   1
   1  -4 -22  101.08   53.03   2
   1   4 -22  164.96   64.40   2
  -1  -4  21   22.15   27.55   1
   1   4 -21   11.75   29.29   3
   1  -4 -21   16.70   45.54   2
   1   4 -21   25.19   33.24   2
  -1   4  21   17.49   12.78   1
  -1  -4  20  289.46   95.31   1
   1   4 -20  228.76   65.42   2
   1   4 -20  376.23  135.25   3
  -1   4  20  461.36  103.64   1
   1  -4 -20  348.40   97.14   2
  -1  -4  19 1718.18  231.41   1
  -1   4  19 1650.67  187.35   1
   1  -4 -19 1620.72  196.05   2
   1   4 -19 1296.21  155.56   2
   1   4 -19 1208.05  233.21   3
  -1  -4  18  559.32  133.40   1
   1  -4 -18  384.15   91.66   2
   1   4 -18  479.66   88.52   2
   1   4 -18  399.14  129.96   3
  -1   4  18  530.41  102.28   1
  -1   4  17  114.70   41.91   4
   1  -4 -17   99.16   35.88   2
   1  -4 -17   71.11   41.47   1
   1   4 -17  114.33   66.82   3
  -1  -4  17  147.22   61.94   1
   1   4 -17  125.70   44.62   2
  -1   4  17  117.66   49.25   1
   1   4 -16  204.59   88.21   3
   1   4 -16  286.86   66.84   2
  -1   4  16  237.44   58.09   4
   1  -4 -16  253.23   71.63   1
  -1  -4  16  359.72   95.83   1
   1  -4 -16  216.05   63.30   2
  -1   4  16  337.68   74.65   1
  -1   4  15  421.00   80.19   1
  -1  -4  15  400.14   95.23   1
   1  -4 -15  385.57   86.42   2
   1   4 -15  181.15   76.86   3
   1  -4 -15  360.42   83.00   1
  -1   4  15  263.11   56.93   4
   1   4 -15  350.51   65.79   2
  -1  -4  14   41.41   35.00   1
  -1   4  14  -10.12    9.76   1
   1   4 -14   -3.35    9.26   2
   1   4 -14    3.64   17.62   3
  -1   4  14   15.52   12.33   4
   1  -4 -14    9.65   21.93   1
  -1  -4  14   21.71   21.02   2
   1  -4 -14   -9.99   22.71   2
   1   4 -14    8.86    8.73   1
   1   4 -13   -7.25   13.07   2
   1  -4 -13  -15.76   22.41   1
  -1   4  13   -2.22   13.84   1
  -1  -4  13   -5.97    5.36   2
  -1   4  13   19.71   20.60   4
   1  -4 -13  -11.58   18.44   2
   1   4 -13   14.85   24.31   1
   1   4 -13   58.55   57.68   3
  -1  -4  13  -15.26   18.62   1
   1   4 -12   22.13   18.22   2
  -1   4  12   11.53   15.47   1
   1  -4 -12  -10.72   19.71   2
  -1   4  12   -8.21   16.88   4
  -1  -4  12   -8.69   11.03   1
   1   4 -12   -6.15   21.83   3
   1   4 -12   16.03   22.29   1
  -1  -4  12    1.55    6.62   2
   1  -4 -12   -3.35   12.15   1
   1  -4 -11 1486.96  134.56   1
  -1   4  11 1533.85  123.73   4
   1   4 -11 1285.27  140.11   1
  -1  -4  11 1549.47  159.20   1
  -1  -4  11 1280.70  107.92   2
  -1   4  11 1484.93  116.85   1
   1   4 -11 1406.86  188.03   3
   1  -4 -11 1223.42  128.87   2
   1   4 -11 1309.78  102.87   2
   1  -4 -10 2332.58  170.14   2
   1  -4 -10 2215.40  150.89   1
  -1  -4  10 2082.36  127.49   2
  -1   4  10 2195.68  142.96   4
  -1  -4  10 2447.50  191.43   1
  -1   4  10 2315.93  132.63   1
   1   4 -10 2253.17  125.87   2
   1   4 -10 1998.35  214.56   3
   1   4 -10 2005.41  167.55   1
   1   4  -9 5753.29  185.26   2
   1  -4  -9 6021.80  260.68   2
   1  -4  -9 5675.46  225.36   1
   1   4  -9 5142.93  254.04   1
  -1  -4   9 5089.53  180.82   2
  -1   4   9 5843.96  224.72   4
  -1   4   9 5127.64  320.34   3
  -1   4   9 5819.78  194.43   1
  -1   4   9 5382.42  253.50   2
  -1  -4   9 5526.46  269.26   1
  -1   4   8 9503.11  406.72   3
  -1   4   8 9718.26  281.80   4
   1  -4  -8 9285.57  260.40   4
   1  -4  -8 9989.64  275.69   1
  -1  -4   8 9503.25  326.24   1
   1   4  -8 9782.53  326.66   1
   1   4  -8 9924.82  221.65   2
   1  -4  -810030.12  317.96   2
   1  -4  -8 9984.32  229.14   1
  -1  -4   8 9046.02  396.44   3
  -1  -4   8 9150.08  219.38   2
   1   4  -8 9960.95  430.93   3
  -1   4   8 9616.33  313.08   2
   1  -4  -7   -8.25    8.11   2
   1  -4  -7    0.48    1.84   1
   1   4  -7    3.09   16.47   3
   1  -4  -7    2.07    4.77   4
   1   4  -7    5.49   13.00   1
  -1   4   7   19.22   13.88   2
  -1   4   7  -11.22    6.50   3
  -1  -4   7    4.38    3.21   2
  -1  -4   7   18.37   22.98   3
   1   4  -7   -2.50    5.49   2
  -1   4   7   -6.29    9.23   4
  -1  -4   7    5.53    9.29   1
   1  -4  -7   -3.02    3.99   1
  -1   4   6    6.85    7.31   3
   1  -4  -6   -2.43    4.26   1
  -1   4   6   17.44    9.30   4
   1   4  -6   -3.46   17.64   3
  -1  -4   6    2.44    4.96   2
   1  -4  -6   -5.71    5.52   2
   1   4  -6    1.45    3.28   2
   1  -4  -6    6.20    7.56   1
  -1   4   6   13.85   13.07   2
  -1  -4   6   -4.54   10.87   1
  -1  -4   6   -3.18    6.54   3
   1  -4  -6   -4.20    3.51   4
   1   4  -6   -9.95   13.20   1
   1   4  -5 9329.43  256.66   1
  -1   4   5 9219.59  266.43   2
  -1  -4   5 9250.58  275.64   1
   1  -4  -5 9351.76  252.45   4
  -1  -4   5 9645.54  144.53   2
  -1   4   5 9295.97  250.96   4
   1   4  -5 9749.09  347.83   3
  -1  -4   5 9243.25  319.34   3
   1  -4  -5 9460.06  271.13   2
  -1   4   5 9420.28  317.08   3
   1   4  -5 9521.08  148.89   2
   1  -4  -5 9343.35  189.29   1
   1   4  -418852.24  348.36   1
  -1   4   419295.24  356.45   4
   1  -4  -419475.54  365.27   4
  -1   4   419324.20  255.07   1
   1  -4  -419389.76  285.93   1
  -1  -4   419075.42  367.46   1
  -1   4   419241.94  363.49   2
  -1   4   419180.20  406.62   3
   1  -4  -419727.99  384.01   2
   1   4  -419347.79  449.45   3
  -1  -4   419214.67  413.08   3
  -1   4   3  273.57   42.60   3
  -1   4   3  210.25   36.86   4
   1   4  -3  289.26   42.97   1
   1  -4  -3  239.05   41.74   4
  -1   4   3  225.87   37.35   2
  -1  -4   3  255.01   46.82   4
  -1   4   3  310.44   36.30   1
   1  -4  -3  310.93   45.34   2
   1   4  -3  294.13   49.33   3
  -1  -4   3  234.81   38.32   1
   1  -4  -3  276.91   37.00   1
  -1  -4   3  277.61   43.86   3
  -1  -4   2  383.79   45.07   3
  -1   4   2  458.85   51.32   1
   1  -4  -2  461.12   55.85   2
   1  -4  -2  503.51   58.98   4
  -1   4   2  387.47   48.66   2
  -1  -4   2  443.47   36.36   2
   1   4  -2  460.68   54.29   3
  -1  -4   2  467.30   59.80   4
  -1  -4   2  379.90   48.11   1
   1  -4  -2  405.23   50.64   1
  -1   4   2  389.00   48.40   4
   1   4  -2  387.69   49.58   1
  -1  -4   1   25.53   10.05   2
  -1  -4   1   15.27    9.43   3
  -1  -4   1   22.74   11.24   1
  -1   4   1   16.40   13.38   1
  -1   4   1   33.50   15.69   2
   1   4  -1   12.49    9.14   3
  -1  -4   1   26.85   14.01   4
   1   4  -1   26.16   12.20   4
   1  -4  -1   20.09   14.26   4
   1  -4  -1   28.28   18.54   1
   1   4  -1   13.34    6.93   1
  -1   4   1   36.37   16.65   4
   1   4   0 2897.80  134.90   4
   1  -4   0 2925.25  160.20   1
   1  -4   0 2779.62  136.02   4
  -1  -4   0 2827.55   91.43   3
  -1  -4   0 2578.40  131.83   4
  -1   4   0 2791.09  126.16   4
  -1   4   0 2903.84  157.31   1
   1   4   0 2676.24   94.49   3
  -1  -4   0 2572.09  140.26   1
   1   4   0 2647.36  118.60   2
  -1  -4   0 2704.09  140.09   1
  -1  -4   0 2640.70  116.97   2
  -1  -4  -1  753.02   84.85   1
   1   4   1  813.58   82.54   1
   1   4   1  780.68   73.54   2
   1  -4   1  737.83   88.05   1
  -1   4  -1  764.45   86.26   1
   1   4   1  768.81   68.70   4
  -1   4  -1  777.42   66.37   4
   1   4   1  710.56   46.47   3
   1  -4   1  848.85   74.37   4
  -1  -4  -1  761.38   69.24   2
  -1  -4  -1  710.58   66.21   4
  -1   4  -225418.48  546.29   1
   1   4   225174.76  501.18   1
   1  -4   225600.92  411.78   4
  -1  -4  -225250.44  523.45   1
  -1  -4  -226101.07  433.83   2
  -1  -4  -225315.54  388.27   4
   1  -4   226460.13  312.93   3
   1  -4   224967.05  553.04   1
  -1   4  -226559.70  394.91   4
  -1   4  -226216.26  334.42   3
   1   4   226142.58  454.88   2
   1   4   226383.85  390.21   4
  -1   4  -3 1210.99   85.56   4
   1  -4   3 1006.03  117.99   1
   1   4   3 1156.44  100.96   2
   1   4   3 1053.58  112.52   1
  -1  -4  -3 1026.59   74.05   4
  -1   4  -3 1014.10   79.11   3
   1  -4   3  943.00   81.26   4
   1   4   3 1084.57   77.37   4
  -1  -4  -3  888.40  104.68   1
  -1  -4  -3 1031.02   93.58   2
  -1   4  -3 1120.46  123.66   1
   1  -4   3 1236.68   84.62   3
  -1   4  -414024.72  341.62   3
   1   4   414122.27  383.41   2
  -1  -4  -414517.86  370.52   2
   1   4   413902.91  274.52   4
   1  -4   414617.21  329.85   4
   1  -4   414917.64  486.74   1
  -1   4  -415484.33  488.06   1
  -1   4  -414316.89  312.97   4
  -1  -4  -414174.42  265.45   4
  -1  -4  -413657.88  440.37   1
   1   4   415230.97  446.75   1
   1  -4   414323.13  333.04   3
   1  -4   514830.67  340.21   4
  -1   4  -513901.83  327.56   4
  -1  -4  -513997.03  248.31   4
  -1  -4  -513937.78  386.02   2
  -1   4  -513707.36  484.69   1
  -1   4  -514273.89  384.63   3
  -1  -4  -513894.44  473.12   1
   1  -4   513872.41  495.96   1
   1   4   513414.84  444.28   1
   1  -4   514263.37  377.56   3
   1   4   513910.85  273.17   4
   1  -4   6 2600.24  178.78   3
   1   4   6 2655.51  119.21   4
  -1   4  -6 2495.20  217.51   1
  -1   4  -6 2372.26  145.19   4
  -1  -4  -6 2894.14  184.24   2
   1   4   6 2997.56  222.14   1
  -1   4  -6 2645.43  170.77   2
  -1  -4  -6 2620.48  100.57   4
  -1  -4  -6 2752.68  222.39   1
   1  -4   6 2509.88  219.91   1
  -1   4  -6 2908.72  188.72   3
   1   4   6 2818.64  190.06   2
   1  -4   6 2521.58  143.30   4
   1   4   7 1040.23   75.45   4
  -1  -4  -7 1106.85   63.08   4
  -1   4  -7 1190.85  121.05   2
  -1   4  -7  942.47   94.54   4
  -1   4  -7 1241.98  136.28   3
   1   4   7 1224.04  134.77   2
   1  -4   7 1080.73   95.89   4
  -1  -4  -7 1061.20  147.05   1
   1  -4   7 1152.98  129.45   3
   1   4   7 1041.37  136.26   1
  -1   4  -7  948.56  139.16   1
  -1  -4  -7  783.37  100.64   2
   1  -4   7 1188.52  156.23   1
  -1  -4  -8 1508.57  183.55   1
  -1   4  -8 1451.11  139.31   2
  -1  -4  -8 1485.87   78.88   4
   1   4   8 1351.17   87.45   4
   1   4   8 1360.80  163.64   1
  -1   4  -8 1406.67  153.73   3
   1  -4   8 1313.46  151.22   3
  -1   4  -8 1385.59  173.59   1
  -1  -4  -8 1735.72  155.27   2
   1  -4   8 1527.16  186.20   1
   1  -4   8 1381.74  112.20   4
  -1   4  -9 3121.18  213.09   2
   1   4   9 3347.32  263.37   1
  -1   4  -9 2945.41  233.74   3
   1  -4   9 3375.46  286.65   1
   1   4   9 3301.26  141.14   4
   1  -4   9 3626.58  187.70   4
   1  -4   9 3474.76  262.41   3
  -1  -4  -9 3171.56  221.92   2
  -1   4 -10  589.64  108.73   3
  -1  -4 -10  529.69   93.03   2
   1   4  10  557.07   58.75   4
   1  -4  10  483.51  109.98   1
   1  -4  10  562.84   76.59   4
  -1   4 -10  610.85   98.79   2
   1   4  10  364.78   90.38   1
   1  -4  11  798.93  153.38   1
   1   4  11  744.71  134.31   1
  -1   4 -11  531.46   92.04   2
  -1   4 -11  716.04  127.50   3
   1   4  11  833.45   74.44   4
   1  -4  11  718.90   89.00   4
  -1  -4 -11  617.51  103.02   2
   1  -4  12   -5.67   22.02   1
  -1   4 -12   22.05   26.54   3
  -1   4 -12   -7.80    7.89   2
  -1  -4 -12   -3.50    4.68   2
   1   4  12  -18.37   27.79   1
   1  -4  12    9.36   17.61   4
   1   4  12   23.35   14.48   4
  -1   4 -13  -28.16   22.29   2
   1  -4  13   -6.22   10.47   4
  -1  -4 -13   11.35   26.72   2
  -1   4 -13   -2.26   29.14   3
   1  -4  13   10.02   24.35   1
   1   4  13    0.58    6.11   4
   1   4  13   33.59   32.80   1
  -1   4 -14   12.22   33.72   3
  -1   4 -14    1.60   19.19   2
   1   4  14   -6.17   21.22   1
   1   4  14   -4.92    7.78   4
   1  -4  14   -0.65   24.22   1
  -1  -4 -14    0.99   16.15   2
   1  -4  14    4.52   21.96   4
   1   4  15    4.47   13.13   1
   1  -4  15   86.76   41.26   4
  -1   4 -15    6.87   32.27   2
  -1   4 -15   15.85   32.22   3
   1   4  15   37.05   19.00   4
   1  -4  15   56.22   56.13   1
  -1  -4 -15   38.05   37.61   2
   1  -4  16 1793.42  163.94   4
   1  -4  16 1735.72  264.12   1
  -1   4 -16 1876.29  201.03   2
   1   4  16 1731.63  126.00   4
  -1  -4 -16 1834.69  209.48   2
  -1   4 -16 1933.15  252.23   3
   1   4  16 1781.59  249.31   1
   1   4  17  219.90   89.32   1
  -1   4 -17  370.70   94.50   2
   1  -4  17  253.25  117.53   1
   1   4  17  352.41   58.58   4
   1  -4  17  317.79   69.09   4
  -1  -4 -17  405.08  100.25   2
   1   4  18  212.23   89.53   1
   1  -4  18  200.45   60.44   4
   1   4  18  211.03   45.10   4
  -1   4 -18  274.67   79.83   2
   1  -4  18  318.77  122.42   1
  -1  -4 -18  251.08   86.62   2
   1   4  19  -40.63   46.72   1
   1  -4  19   30.26   25.45   4
  -1  -4 -19   53.76   47.99   2
  -1   4 -19    4.16   18.08   2
   1  -4  19   -2.65   24.86   1
   1  -4  20   33.77   69.81   1
  -1   4 -20   16.25    6.93   2
   1  -4  20   51.82   34.35   4
   1   4  20   39.62   58.44   1
  -1  -4 -20  -33.87   36.27   2
   1   4  21   32.13   48.82   1
  -1  -4 -21  148.03   65.55   2
  -1   4 -21   18.93   17.73   2
   1  -4  21   49.27   70.41   1
   1  -4  21   34.94   35.63   4
   1   4  22  143.91   92.20   1
  -1  -4 -22   91.84   55.44   2
   1  -4  22  102.14   70.44   1
   1  -4  22  185.38   68.47   4
  -1   4 -22  129.95   66.07   2
   1   4  23    0.91   34.56   1
  -1   4 -23   73.06   42.32   2
  -1  -4 -23   33.88   47.72   2
   1  -4  23  143.63  118.73   1
  -1  -4 -24   80.00   65.93   2
  -1   4 -24   25.01   40.40   2
   1   4  24   96.28   88.00   1
   1  -4  24  -16.94   52.11   1
   1  -4  25  128.81   97.47   1
  -1   4 -25  -54.43   59.49   2
  -1  -4 -25   17.17   41.38   2
   1   4  25  -32.11   50.43   1
  -1  -4 -26   -1.86   29.90   2
  -1   4 -26  -15.53   11.08   2
  -1   4 -27  135.40   89.49   2
  -1  -4 -27   23.67   44.55   2
  -1  -4 -28   65.08   65.22   2
  -1  -4 -29   57.18   63.20   2
   1  -5 -30  -56.72   56.48   2
   1  -5 -28  -58.26   51.64   2
   1  -5 -27   95.72   71.31   2
   1  -5 -26   46.40   54.05   2
   1  -5 -25   62.85   70.01   2
   1   5 -25   49.92   74.61   3
   1   5 -24  -17.27   35.15   3
  -1  -5  24   34.16   37.46   4
   1  -5 -24   -6.47   31.16   2
   1   5 -24   21.15   19.57   2
   1  -5 -23   55.95   55.02   2
   1   5 -23  132.75  105.27   3
  -1  -5  23   99.01   47.84   4
   1   5 -23   34.06   37.00   2
   1   5 -22   14.81   29.86   2
   1   5 -22  106.19  110.62   3
  -1  -5  22   78.86   52.16   1
   1  -5 -22   13.15   22.08   2
   1  -5 -21  991.98  169.76   2
   1   5 -21  948.52  138.39   2
  -1   5  21  928.34  142.75   1
  -1  -5  21 1295.53  219.20   1
   1   5 -21 1065.89  237.64   3
   1  -5 -20  955.10  160.92   2
   1   5 -20  953.74  134.27   2
  -1  -5  20  739.91  157.08   1
  -1   5  20  676.70  118.95   1
   1   5 -20  674.94  187.61   3
   1  -5 -19   36.16   31.29   2
   1   5 -19   70.50   48.77   3
  -1   5  19   98.51   45.87   1
  -1  -5  19   34.36   39.01   1
   1   5 -19  121.13   48.42   2
   1   5 -18  -13.23   40.08   3
   1   5 -18    5.81   27.02   2
  -1  -5  18  -13.74   30.79   1
  -1   5  18    6.22   19.35   1
   1  -5 -18    1.72   19.88   2
  -1   5  17 1534.03  143.29   4
   1  -5 -17 1493.71  179.39   2
  -1   5  17 1739.94  174.47   1
   1   5 -17 1535.37  150.37   2
   1  -5 -17 1137.16  161.86   1
   1   5 -17 1533.56  252.06   3
  -1  -5  17 1519.97  205.35   1
   1  -5 -16 2417.43  225.94   1
  -1  -5  16 2402.83  247.82   1
   1  -5 -16 2349.49  220.20   2
   1   5 -16 2088.45  166.39   2
  -1   5  16 1926.45  156.47   4
   1   5 -16 1989.51  273.69   3
  -1   5  16 2303.75  192.74   1
   1   5 -15   15.58   26.80   3
   1  -5 -15  -11.74   13.13   2
   1   5 -15   13.71   17.82   2
   1  -5 -15   31.76   29.17   1
  -1  -5  15   17.01   16.07   2
  -1  -5  15   68.43   44.55   1
  -1   5  15   -4.78   11.46   4
  -1   5  15    3.16   15.16   1
   1  -5 -14  -11.50   18.19   1
  -1   5  14   17.91   21.14   4
   1  -5 -14    7.67    7.91   2
  -1  -5  14  -11.63   20.03   2
   1   5 -14    8.11    5.78   2
  -1  -5  14   -5.14    9.68   1
  -1   5  14    6.62   19.84   1
   1   5 -14   12.31   26.40   3
   1   5 -14   -4.92   14.75   1
  -1   5  13  666.90   82.48   4
  -1  -5  13  799.13  130.55   1
  -1  -5  13  655.11   86.67   2
   1  -5 -13  725.75  110.69   2
  -1   5  13  785.96   93.55   1
   1   5 -13  789.90   89.69   2
   1  -5 -13  533.68   90.86   1
   1   5 -13  733.98  119.20   1
   1   5 -13  606.38  134.81   3
   1  -5 -1211974.38  413.23   1
   1  -5 -1212089.21  431.55   2
   1   5 -1212611.92  479.69   1
  -1  -5  1212236.96  352.31   2
   1   5 -1212474.22  331.28   2
  -1   5  1212481.58  351.46   4
  -1   5  1213231.15  371.74   1
  -1  -5  1213021.78  504.86   1
   1   5 -1212655.70  591.00   3
  -1  -5  11 6657.65  342.10   1
   1  -5 -11 6127.26  281.73   1
  -1   5  11 6587.29  247.26   4
  -1  -5  11 6062.56  229.24   2
   1   5 -11 6191.16  318.09   1
   1   5 -11 6477.08  220.10   2
  -1   5  11 6502.07  242.69   1
   1   5 -11 6880.95  421.58   3
   1  -5 -11 6503.36  306.68   2
  -1  -5  10   15.48   16.95   1
   1   5 -10   22.44   18.94   1
   1   5 -10   15.16   12.83   2
   1  -5 -10   17.70   13.22   2
   1  -5 -10   48.44   27.25   1
   1   5 -10   73.18   41.90   3
  -1  -5  10    6.40    9.05   2
  -1   5  10   51.35   24.70   4
  -1  -5   9 5164.06  271.19   1
  -1   5   9 5058.28  202.50   4
   1   5  -9 4799.74  320.15   3
  -1   5   9 4969.02  248.03   2
   1  -5  -9 5126.86  223.13   1
   1  -5  -9 4803.20  180.82   1
   1   5  -9 5040.08  262.32   1
   1   5  -9 5338.46  167.34   2
   1  -5  -9 4915.07  241.50   2
  -1  -5   9 5113.58  174.27   2
  -1   5   8  598.75   67.57   4
  -1  -5   8  686.61   57.06   2
  -1  -5   8  692.96  109.07   3
   1   5  -8  743.38   94.32   1
   1  -5  -8  650.02   71.91   1
   1   5  -8  699.27   54.20   2
  -1  -5   8  575.89   84.77   1
   1  -5  -8  641.36   66.86   4
  -1   5   8  919.20  126.39   3
  -1   5   8  814.52   94.81   2
   1  -5  -8  666.90   84.62   2
   1   5  -8  563.68   97.79   3
   1  -5  -8  609.84   60.39   1
  -1  -5   7 9565.45  182.61   2
   1   5  -7 8543.42  300.15   1
  -1   5   7 9258.44  372.40   3
   1  -5  -7 9477.97  305.63   2
   1  -5  -710248.53  269.58   4
  -1   5   7 9823.43  264.69   4
  -1   5   710289.56  320.45   2
  -1  -5   7 9492.89  383.06   3
   1  -5  -710130.31  228.86   1
  -1  -5   7 9778.96  340.16   1
   1  -5  -710345.73  260.16   1
   1   5  -710000.05  174.87   2
  -1  -5   6 3778.83  222.50   3
  -1   5   6 3691.39  160.17   4
  -1   5   6 3547.06  214.20   3
   1  -5  -6 3627.48  182.73   2
   1   5  -6 3708.02  186.06   1
  -1  -5   6 3590.72  195.77   1
   1  -5  -6 3891.40  163.74   4
   1   5  -6 3611.66  228.93   3
   1  -5  -6 4359.03  153.48   1
  -1  -5   6 3581.65   92.79   2
   1  -5  -6 3700.37  134.93   1
  -1   5   6 3500.43  178.38   2
  -1   5   5 5270.44  211.54   2
   1  -5  -5 4994.89  161.87   1
  -1  -5   5 5071.72  227.14   1
   1   5  -5 4977.95  253.40   3
   1   5  -5 5013.35  205.23   1
  -1   5   5 5060.86  183.66   4
   1  -5  -5 5087.25  187.91   4
  -1  -5   5 4967.95  233.52   3
  -1   5   5 5065.64  231.11   3
  -1   5   5 4926.48  149.49   1
   1  -5  -5 4666.82  198.84   2
  -1   5   433354.19  505.78   2
  -1  -5   431980.13  517.42   1
   1  -5  -431538.65  421.32   1
  -1   5   431748.51  457.64   4
   1   5  -431965.42  588.56   3
   1  -5  -432659.65  476.76   4
  -1   5   432314.38  388.53   1
   1  -5  -430039.28  496.13   2
   1   5  -431535.74  487.98   1
  -1  -5   431780.68  539.46   3
  -1  -5   335523.74  513.12   3
  -1  -5   333674.04  512.18   1
  -1   5   333085.20  451.18   4
  -1   5   333236.24  487.59   2
  -1   5   332988.08  435.30   1
   1   5  -333707.59  540.00   3
   1  -5  -332166.71  477.70   4
   1  -5  -333702.07  505.64   2
   1   5  -331750.04  494.66   1
   1  -5  -334219.07  465.55   1
  -1   5   2  128.44   29.66   1
   1   5  -2  132.36   30.39   1
  -1  -5   2  144.54   31.37   1
   1  -5  -2  149.45   33.58   1
   1  -5  -2   96.31   25.12   2
  -1  -5   2  132.00   32.12   4
  -1   5   2  134.77   28.38   4
   1   5  -2  132.43   30.79   3
  -1  -5   2   90.27   16.22   2
  -1  -5   2   92.06   22.05   3
  -1   5   2  171.72   34.69   2
   1  -5  -2  119.21   28.34   4
  -1  -5   110909.29  210.49   3
   1  -5  -110943.79  307.61   1
  -1  -5   110468.32  275.43   1
   1   5  -110919.99  217.26   2
  -1  -5   110742.78  206.36   2
  -1   5   110972.76  255.25   4
  -1   5   110690.79  297.05   1
   1   5  -110588.16  232.54   3
  -1  -5   110005.00  270.73   4
   1   5  -110897.53  289.67   1
  -1   5   110849.11  272.17   2
   1  -5  -110987.19  272.43   4
  -1  -5   0  977.16   57.62   3
  -1   5   0 1012.23  100.98   1
  -1   5   0 1035.87   40.99   3
  -1  -5   0 1022.61   93.00   1
   1  -5   0  945.37   97.00   1
  -1   5   0  977.80   74.93   4
  -1  -5   0  988.17   82.65   4
  -1  -5   0  989.07   90.38   1
  -1   5   0 1045.10   86.64   2
  -1  -5   0 1081.91   74.06   2
   1   5   0 1009.29   75.24   2
   1   5   0 1021.19   63.39   3
   1  -5   0 1039.37   83.78   4
   1  -5   110912.76  140.31   3
   1   5   111317.85  199.12   3
   1   5   110457.03  255.32   4
  -1  -5  -110847.74  258.80   2
  -1  -5  -110799.14  268.23   4
  -1  -5  -111167.15  326.75   1
  -1   5  -110920.54  348.93   1
  -1   5  -110745.03  180.18   3
  -1  -5  -110506.17  307.39   1
   1  -5   110895.38  352.25   1
  -1   5  -111135.98  258.56   4
   1   5   111462.40  280.22   2
  -1  -5  -2  711.49   89.49   1
  -1  -5  -2  695.87   71.67   2
   1   5   2  693.34   75.41   2
  -1  -5  -2  608.78   61.79   4
  -1   5  -2  647.69   55.81   3
  -1   5  -2  607.10   62.02   4
  -1   5  -2  658.32   90.09   1
   1   5   2  642.25   81.40   1
   1  -5   2  671.46   68.09   4
   1  -5   2  613.25   47.49   3
   1  -5   2  503.54   80.50   1
   1   5   2  659.18   61.97   4
   1   5   396837.58 1043.45   1
  -1  -5  -398225.89 1118.06   1
   1   5   399539.91  976.43   2
  -1   5  -399999.00 1178.35   1
   1  -5   398285.94  757.69   3
  -1  -5  -395133.71  891.79   2
  -1   5  -398330.82  807.18   3
  -1   5  -395410.37  797.34   4
   1  -5   486153.13  825.47   4
   1   5   486551.87  960.80   2
   1   5   488719.12 1093.03   1
  -1  -5  -487940.03 1125.29   1
  -1   5  -485490.76  856.04   3
  -1  -5  -487112.68  907.58   2
   1  -5   489693.07 1224.39   1
   1   5   486072.10  668.13   4
  -1   5  -488641.92  824.71   4
   1  -5   486162.17  815.74   3
  -1   5  -484242.77 1154.24   1
   1  -5   5  486.51   95.04   1
   1   5   5  571.40   53.13   4
   1   5   5  644.47   97.90   1
  -1   5  -5  735.66   88.08   3
  -1  -5  -5  602.62   80.62   2
  -1   5  -5  711.20   76.46   4
  -1   5  -5  748.80  115.46   1
  -1  -5  -5  709.16   58.09   4
  -1  -5  -5  621.97   98.60   1
   1   5   5  507.68   80.12   2
   1  -5   5  551.65   68.85   4
   1  -5   5  486.53   69.20   3
   1   5   6  293.35   37.75   4
   1  -5   6  206.78   74.21   1
  -1  -5  -6  290.04   33.13   4
  -1  -5  -6  386.43   68.78   2
  -1   5  -6  206.37   45.63   4
  -1  -5  -6  231.07   68.45   1
   1   5   6  326.50   77.24   1
  -1   5  -6  322.56   62.92   3
   1   5   6  223.72   55.23   2
   1  -5   6  252.22   56.79   3
  -1   5  -6  197.86   62.44   1
   1  -5   6  291.80   49.60   4
  -1   5  -7 2243.71  182.15   3
   1  -5   7 2019.05  212.27   1
  -1   5  -7 2115.64  159.39   2
   1  -5   7 2022.52  136.12   4
   1  -5   7 1996.76  167.87   3
  -1  -5  -7 2087.60  166.24   2
   1   5   7 2177.91  196.24   1
  -1   5  -7 2231.34  217.01   1
   1   5   7 2288.93  107.73   4
  -1  -5  -7 2176.67  208.92   1
  -1  -5  -7 2321.83   87.14   4
   1   5   7 1975.54  171.21   2
   1  -5   8 6370.60  248.68   4
  -1  -5  -8 5514.45  283.03   2
   1   5   8 6150.59  178.03   4
   1   5   8 5944.45  339.23   1
  -1  -5  -8 6059.13  369.54   1
   1  -5   8 6010.40  378.32   1
  -1  -5  -8 6063.00  145.57   4
  -1   5  -8 6083.91  321.87   3
   1  -5   8 6962.49  340.32   3
  -1   5  -8 6178.67  285.72   2
  -1   5  -9   20.62   26.03   3
  -1   5  -9   31.93   19.54   2
   1  -5   9   58.29   24.43   4
   1   5   9   60.45   35.70   1
   1  -5   9  -20.98   13.84   1
  -1  -5  -9    0.43   13.59   2
   1   5   9   11.88    4.69   4
   1  -5   9   85.22   50.36   3
   1  -5  10  320.45   93.27   1
  -1  -5 -10  226.32   61.28   2
  -1   5 -10  204.96   58.82   2
  -1   5 -10  431.23   94.30   3
   1   5  10  331.42   85.39   1
   1  -5  10  222.03   49.59   4
   1   5  10  271.58   40.02   4
   1  -5  11   -0.11    6.13   4
   1   5  11    3.48    6.07   4
   1   5  11   25.90   31.82   1
  -1   5 -11   -8.45    5.29   2
  -1   5 -11   -0.87   34.77   3
  -1  -5 -11    3.65   18.97   2
   1  -5  11   -4.38    6.77   1
   1  -5  12    0.87   20.96   1
  -1  -5 -12   -1.42   14.90   2
   1   5  12   -1.70   17.05   1
  -1   5 -12    8.40   19.29   2
   1   5  12    2.23    3.49   4
  -1   5 -12  -15.13   29.46   3
   1  -5  12    1.61    6.89   4
  -1   5 -13   20.70   40.99   3
   1   5  13   20.46   15.34   4
   1  -5  13   17.25   20.21   4
  -1   5 -13    7.03   25.48   2
   1   5  13  -22.14   29.07   1
   1  -5  13   35.95   46.45   1
  -1  -5 -13   -6.83   14.72   2
   1   5  14  137.81   67.18   1
  -1   5 -14   97.76   62.05   3
   1  -5  14  180.65   90.12   1
   1   5  14  213.21   41.02   4
  -1  -5 -14  291.94   83.50   2
  -1   5 -14  199.48   64.21   2
   1  -5  14  181.54   49.29   4
   1   5  15 2078.05  128.82   4
  -1   5 -15 1945.32  198.43   2
   1  -5  15 1805.89  265.80   1
  -1   5 -15 1981.35  246.72   3
  -1  -5 -15 1854.16  207.00   2
   1   5  15 2039.31  252.68   1
   1  -5  15 1923.41  166.15   4
  -1   5 -16   -4.69   25.60   2
   1  -5  16   54.02   52.90   1
  -1   5 -16   22.91   39.38   3
  -1  -5 -16    3.44   29.68   2
   1   5  16   16.74   18.48   4
   1  -5  16   24.76   23.85   4
   1   5  16   19.47   27.66   1
  -1   5 -17    9.53   35.42   3
  -1   5 -17   39.99   37.30   2
   1   5  17   78.53   55.56   1
   1  -5  17   72.65   58.78   1
  -1  -5 -17   90.96   35.11   2
   1  -5  17  115.42   51.48   4
   1   5  17   32.63   19.75   4
  -1   5 -18  355.91   93.62   2
  -1  -5 -18  321.95   90.67   2
   1   5  18  498.88  137.28   1
  -1   5 -18  501.27  138.16   3
   1  -5  18  151.38   71.15   1
   1   5  18  382.20   58.95   4
   1  -5  18  508.89   93.14   4
   1  -5  19   -8.11   28.81   1
   1   5  19  114.56   63.24   1
   1  -5  19  143.71   52.60   4
  -1  -5 -19  140.91   73.12   2
  -1   5 -19   32.63   32.53   2
   1  -5  20  -40.23   50.39   1
   1   5  20  -10.55   11.85   1
   1  -5  20   -0.36   19.18   4
  -1   5 -20    1.67   27.86   2
   1  -5  21   55.21   39.04   4
   1  -5  21  -16.31   25.47   1
  -1  -5 -21   91.18   61.01   2
   1   5  21   86.05   82.72   1
  -1   5 -21   83.11   45.89   2
  -1  -5 -22    3.86   26.00   2
   1  -5  22   54.61   27.48   4
   1  -5  22  -10.86   10.45   1
   1   5  22   14.19   23.41   1
  -1   5 -22   18.31   31.38   2
   1  -5  23   44.31   35.50   4
   1  -5  23  227.82  108.47   1
  -1   5 -23  111.02   65.56   2
   1   5  23   73.37   73.35   1
  -1  -5 -23  213.47   76.87   2
  -1  -5 -24    0.35   21.19   2
   1   5  24  -12.18   29.94   1
   1  -5  24   20.14   58.21   1
  -1   5 -25   15.96   47.23   2
  -1  -5 -25   86.10   58.53   2
   1  -5  25   -6.35   35.00   1
   1   5  25  147.38   95.82   1
  -1  -5 -26  -46.53   59.72   2
  -1  -5 -27   20.46   51.71   2
  -1   5 -27   54.95   59.01   2
  -1  -5 -28  103.48   71.60   2
   1  -6 -30  131.48   79.14   2
   1  -6 -29  182.43   95.94   2
   1  -6 -28  -47.26   51.69   2
   1  -6 -27  -10.47   21.59   2
   1   6 -26  -17.49   51.29   3
   1  -6 -26  120.10   76.50   2
   1  -6 -25    7.86   23.87   2
   1   6 -25  -30.26   38.87   3
  -1  -6  24   27.80   34.12   4
   1   6 -24  -38.23   23.43   3
   1  -6 -24    8.47   22.63   2
   1  -6 -23   -1.50   24.60   2
   1   6 -23  -25.30   46.47   3
   1   6 -23   14.86   14.60   2
  -1  -6  23    2.64   20.60   4
  -1  -6  22   12.53   37.98   1
   1   6 -22   35.66   46.90   3
   1   6 -22   22.53   27.18   2
   1  -6 -22   -8.35   20.16   2
   1   6 -21   65.22   81.12   3
  -1   6  21  204.99   71.35   1
   1   6 -21   96.18   45.19   2
   1  -6 -21  103.20   58.61   2
  -1  -6  21  125.00   79.11   1
   1  -6 -20   30.36   31.94   2
   1   6 -20    9.25   22.42   3
  -1   6  20   25.62   11.88   1
  -1  -6  20   16.49   40.13   1
   1   6 -20   34.81   38.12   2
  -1   6  19   -2.43    6.25   1
  -1  -6  19   17.29   27.02   1
   1   6 -19  101.85   46.65   2
   1   6 -19  113.76   67.48   3
   1  -6 -19   44.97   38.48   2
  -1  -6  18  385.03  112.50   1
   1   6 -18  691.41  103.10   2
   1  -6 -18  666.56  130.08   2
   1   6 -18  483.71  145.29   3
   1   6 -17  295.74   65.15   2
   1   6 -17  303.46  105.91   3
   1  -6 -17  261.98   82.64   1
   1  -6 -17  353.88   90.04   2
  -1  -6  17  374.05  114.02   1
  -1   6  17  331.51   72.50   1
   1  -6 -16  107.61   57.35   1
   1   6 -16  206.43   52.26   2
  -1   6  16  122.09   44.14   1
   1   6 -16  155.29   74.71   3
  -1  -6  16  284.81   85.96   1
  -1   6  16   90.60   32.39   4
   1  -6 -16  208.84   65.27   2
   1  -6 -15  411.75   92.26   2
  -1  -6  15  173.10   61.84   1
  -1  -6  15  284.29   62.55   2
   1   6 -15  435.48   69.43   2
   1  -6 -15  360.53   86.28   1
   1   6 -15  265.02   97.63   3
  -1   6  15  353.00   69.93   1
  -1   6  15  291.84   58.03   4
   1  -6 -14  518.40   99.62   2
  -1   6  14  423.77   64.72   4
  -1  -6  14  390.95   68.51   2
   1   6 -14  531.91  130.72   3
   1   6 -14  327.18   57.47   2
   1  -6 -14  344.18   81.08   1
  -1   6  14  347.94   68.71   1
  -1  -6  14  475.43  106.23   1
  -1   6  13  942.02  105.00   1
   1   6 -13  991.45   95.54   2
   1   6 -13  832.00  129.30   1
  -1  -6  13  994.95  103.64   2
   1   6 -13  986.04  174.97   3
   1  -6 -13  987.12  126.14   1
  -1   6  13  889.07   92.57   4
   1  -6 -13 1130.46  140.11   2
  -1  -6  13  952.12  147.10   1
   1  -6 -12 4115.10  247.46   1
   1   6 -12 3969.62  179.36   2
  -1  -6  12 3987.46  287.20   1
   1   6 -12 3799.02  269.88   1
  -1  -6  12 3688.37  187.19   2
  -1   6  12 3675.07  181.00   4
   1  -6 -12 3942.90  253.71   2
   1   6 -12 3858.41  331.70   3
   1  -6 -11   -2.29   12.84   1
  -1  -6  11    8.81   26.17   1
   1  -6 -11    0.26   10.17   1
   1   6 -11  -11.77   25.39   3
   1  -6 -11  -12.47   14.12   2
  -1   6  11  -10.02   10.20   4
   1   6 -11    2.65    8.86   2
   1   6 -11   22.89   27.84   1
  -1  -6  11    8.18    9.72   2
   1   6 -1018288.67  321.81   2
  -1  -6  1017273.52  343.41   2
   1  -6 -1017709.63  461.80   1
   1   6 -1016632.75  635.50   3
  -1   6  1017293.74  371.40   4
   1  -6 -1016871.26  479.44   2
  -1  -6  1017744.56  550.03   1
   1  -6 -1017013.26  379.69   1
   1  -6  -910232.05  323.62   1
   1   6  -910628.75  393.53   1
   1  -6  -910653.12  365.38   2
  -1   6   910105.38  276.58   4
   1   6  -910601.18  218.64   2
   1  -6  -910069.74  261.23   4
   1  -6  -910034.89  273.84   1
  -1  -6   9 9718.71  383.62   1
  -1  -6   910188.07  236.43   2
   1  -6  -8 4888.95  184.67   4
  -1   6   8 4580.84  229.42   2
   1  -6  -8 4987.59  181.04   1
   1   6  -8 5031.18  256.49   1
  -1   6   8 4531.13  181.35   4
  -1  -6   8 5087.59  269.21   1
   1   6  -8 4954.22  131.28   2
   1  -6  -8 5220.24  211.65   1
   1  -6  -8 4514.29  229.32   2
   1   6  -8 4888.60  310.52   3
  -1  -6   8 4831.22  143.16   2
  -1   6   8 4471.46  275.29   3
   1  -6  -7 4514.65  171.01   1
   1   6  -7 4630.35  104.59   2
  -1  -6   7 4544.89  115.79   2
   1   6  -7 4730.38  240.00   1
   1  -6  -7 4626.10  183.34   1
  -1   6   7 4549.89  177.88   4
  -1  -6   7 4684.57  266.96   3
  -1  -6   7 4334.92  238.45   1
  -1   6   7 4157.01  249.43   3
  -1   6   7 4561.21  222.44   2
   1  -6  -7 4611.83  221.51   2
   1  -6  -7 5051.63  192.59   4
   1   6  -7 5117.24  298.31   3
   1  -6  -614577.35  301.72   1
  -1   6   613015.90  407.25   3
  -1   6   613291.02  363.13   2
   1  -6  -612728.89  355.72   2
  -1  -6   613257.62  416.77   3
   1  -6  -613967.16  294.22   1
  -1   6   613529.16  300.79   4
  -1  -6   613336.70  402.78   1
   1  -6  -612969.82  306.92   4
   1   6  -614673.63  398.98   1
   1   6  -612334.20  434.12   3
   1  -6  -5 8968.16  250.47   1
  -1   6   5 9152.76  242.29   4
   1  -6  -5 9269.59  291.66   2
  -1   6   5 9627.28  300.81   2
  -1  -6   5 8695.03  320.09   1
  -1  -6   5 9336.50  322.93   3
   1   6  -5 8914.15  292.70   1
   1  -6  -5 9236.05  258.03   4
  -1   6   5 9128.73  226.29   1
  -1   6   4 3204.97  164.76   2
  -1  -6   4 2959.34  172.61   1
   1   6  -4 2898.54  179.29   3
  -1  -6   4 3279.46  176.84   3
   1   6  -4 2995.37  162.41   1
   1  -6  -4 2962.12  161.17   2
  -1   6   4 2897.22  133.21   4
   1  -6  -4 3182.36  149.32   1
  -1   6   4 3011.37  134.12   1
   1  -6  -4 3066.86  149.76   4
  -1  -6   317756.05  409.35   1
   1  -6  -317062.12  368.80   1
   1  -6  -317173.64  377.43   2
  -1   6   318034.23  357.89   1
   1  -6  -317516.32  359.13   4
   1   6  -317308.14  397.02   3
  -1  -6   317390.55  359.13   3
  -1   6   317826.36  371.88   2
  -1   6   317436.51  321.91   4
   1   6  -317663.53  386.16   1
   1  -6  -213885.94  313.25   4
  -1  -6   215164.94  295.93   3
   1   6  -214081.80  345.42   1
  -1   6   214246.31  339.66   1
   1   6  -214265.70  218.29   2
   1  -6  -213928.36  331.27   2
  -1   6   214960.76  298.54   4
  -1  -6   213953.74  194.23   2
  -1   6   215506.08  347.18   2
   1   6  -214380.76  324.27   3
   1  -6  -213663.84  351.35   1
  -1  -6   214033.47  349.18   1
  -1  -6   110746.87  302.59   1
  -1   6   111193.88  324.80   1
   1  -6  -111420.93  338.71   1
  -1  -6   111117.07  222.15   3
   1   6  -111078.04  226.72   2
   1  -6  -110721.47  275.97   4
  -1   6   110497.89  249.75   4
  -1  -6   110707.30  204.37   2
   1   6  -110864.23  309.36   1
  -1   6   111339.68  292.50   2
  -1  -6   110774.31  293.62   4
   1  -6  -110955.39  294.33   2
   1   6  -110655.33  247.67   3
   1  -6   0 3766.16  205.38   1
   1   6   0 4333.83  159.16   2
  -1  -6   0 4006.96  142.13   2
   1   6   0 4309.89  200.93   1
   1   6   0 4064.44  136.18   3
  -1   6   0 4276.37  217.11   1
  -1  -6   0 4280.61  176.25   4
  -1  -6   0 4701.84  135.75   3
  -1   6   0 4164.31  157.33   4
  -1   6   0 4220.85  176.64   2
   1  -6   0 3902.05  166.86   4
  -1   6   0 4310.65   97.93   3
  -1  -6   0 4078.45  190.09   1
  -1  -6  -1   30.32   15.70   1
   1  -6   1   29.66   15.14   4
   1   6   1   11.50    6.98   3
  -1  -6  -1   31.19   11.81   1
  -1   6  -1   36.99   14.05   4
   1  -6   1   45.95    9.88   3
  -1   6  -1   -4.78   10.73   1
   1   6   1   31.01   15.79   2
  -1   6  -1   11.77    5.85   3
  -1  -6  -1   18.88   12.11   4
   1  -6   1   43.20   22.87   1
  -1  -6  -1    8.43    4.95   2
  -1   6  -220625.34  379.27   4
  -1  -6  -221182.93  469.30   1
  -1  -6  -220685.09  388.87   2
  -1  -6  -220792.16  491.93   1
   1  -6   221848.98  404.40   4
   1  -6   221118.90  275.00   3
   1   6   220315.30  411.79   2
  -1  -6  -220842.86  366.65   4
  -1   6  -221402.60  537.60   1
  -1   6  -221213.26  336.37   3
   1  -6   220644.80  538.13   1
   1   6   372908.97  843.98   2
  -1   6  -373348.00  736.50   4
  -1  -6  -372132.94  785.25   2
   1  -6   377212.23  784.95   4
   1  -6   373181.64  642.13   3
   1   6   373281.52  633.82   4
  -1  -6  -373026.77  655.14   4
   1   6   370833.48  914.04   1
   1  -6   367467.87 1031.59   1
  -1   6  -372342.65  714.96   3
  -1  -6  -371879.27  975.23   1
  -1   6  -374617.44 1056.00   1
   1  -6   410854.01  300.79   4
   1   6   410629.50  233.66   4
   1  -6   411251.16  446.03   1
  -1   6  -410222.57  305.87   3
   1  -6   411328.28  298.70   3
   1   6   411650.95  355.30   2
  -1   6  -411269.40  311.45   4
  -1  -6  -410704.03  397.60   1
  -1   6  -411081.12  426.08   1
   1   6   410714.86  374.24   1
  -1  -6  -410795.19  242.51   4
  -1  -6  -4 9664.87  309.06   2
  -1   6  -5 1778.21  178.18   1
   1  -6   5 2036.92  200.80   1
   1   6   5 2109.29  101.01   4
  -1  -6  -5 1687.19  136.23   2
   1  -6   5 1715.63  122.78   4
  -1  -6  -5 2000.97   96.35   4
  -1  -6  -5 2051.05  184.01   1
  -1   6  -5 1841.35  142.76   3
   1   6   5 1811.01  150.34   2
   1  -6   5 2007.01  142.40   3
  -1   6  -5 2077.38  139.67   4
   1   6   5 1805.18  164.86   1
  -1   6  -6 2920.84  176.42   4
   1   6   6 2690.36  214.13   1
  -1  -6  -6 2649.61  219.60   1
   1   6   6 2926.72  198.25   2
  -1  -6  -6 2881.01  106.21   4
  -1  -6  -6 2493.20  177.26   2
  -1   6  -6 2920.86  194.99   3
   1   6   6 2968.63  116.36   4
  -1   6  -6 2744.14  230.52   1
   1  -6   6 2887.06  185.06   3
   1  -6   6 2554.56  234.67   1
   1  -6   6 3084.61  170.86   4
  -1   6  -7 1461.50  146.35   3
   1  -6   7 1506.15  122.45   4
   1   6   7 1499.75   82.09   4
   1   6   7 1566.45  167.53   1
  -1   6  -7 1536.06  136.85   2
  -1  -6  -7 1641.14   70.46   4
  -1  -6  -7 1601.31  181.66   1
   1  -6   7 1575.44  189.88   1
  -1   6  -7 1191.27  158.29   1
   1  -6   7 1708.74  154.46   3
  -1  -6  -7 1523.74  142.18   2
  -1  -6  -8   68.26   28.86   2
   1   6   8  108.89   42.34   1
   1  -6   8   78.99   24.63   4
  -1   6  -8   89.85   39.41   3
  -1   6  -8   65.42   26.69   2
   1  -6   8  100.80   43.35   3
   1   6   8   63.12   17.59   4
   1  -6   8   79.06   51.70   1
  -1  -6  -8  140.04   20.53   4
   1   6   9 1793.88  192.19   1
   1   6   9 1891.81   93.83   4
   1  -6   9 1793.56  176.95   3
  -1   6  -9 1806.36  158.19   2
   1  -6   9 2052.47  150.44   4
  -1   6  -9 2029.42  197.37   3
   1  -6   9 1913.99  222.03   1
  -1  -6  -9 1741.12  165.26   2
   1   6  10 3270.45  126.28   4
  -1   6 -10 3147.05  259.59   3
   1  -6  10 3862.74  329.50   1
  -1  -6 -10 3432.71  243.91   2
   1   6  10 3059.79  261.33   1
   1  -6  10 3178.60  193.30   4
  -1   6 -11  194.22   71.44   3
  -1   6 -11  340.57   74.25   2
  -1  -6 -11  213.05   62.36   2
   1   6  11  198.35   69.97   1
   1   6  11  266.56   37.63   4
   1  -6  11  314.23   60.76   4
   1   6  12  260.16   81.70   1
   1   6  12  255.17   37.67   4
  -1   6 -12  333.25   90.43   3
  -1   6 -12  370.07   76.87   2
  -1  -6 -12  262.67   72.65   2
   1  -6  12  278.88   63.74   4
   1  -6  12  273.53   94.45   1
   1  -6  13   52.40   12.51   1
  -1  -6 -13  277.78   74.37   2
   1   6  13  200.19   36.45   4
  -1   6 -13  212.75   71.53   3
   1   6  13  181.95   70.28   1
  -1   6 -13  157.67   48.24   2
   1  -6  13  168.40   48.89   4
  -1   6 -14   -2.24   17.90   3
  -1   6 -14   38.94   26.59   2
   1  -6  14   -4.31   19.30   4
   1   6  14   22.55   12.84   4
   1   6  14   -5.23   28.22   1
  -1  -6 -14   28.35   35.24   2
   1  -6  14   22.31   26.90   1
   1  -6  15  527.10  145.16   1
   1   6  15  293.68   44.47   4
  -1   6 -15  213.15   63.93   2
  -1  -6 -15  513.25  112.91   2
   1   6  15  167.50   80.51   1
  -1   6 -15  310.59   97.38   3
   1  -6  15  442.18   84.39   4
   1  -6  16  122.83   45.76   4
   1  -6  16   35.18   15.46   1
  -1   6 -16   29.88   32.40   2
   1   6  16   66.31   51.70   1
   1   6  16   51.73   19.24   4
  -1   6 -16   82.78   68.55   3
  -1  -6 -16   85.98   49.23   2
  -1   6 -17   -6.86   37.32   3
   1   6  17   38.23   20.13   4
  -1  -6 -17   43.34   52.75   2
   1  -6  17   74.04   35.41   4
  -1   6 -17    9.83   21.20   2
   1  -6  17   85.92   64.16   1
   1   6  17   95.19   55.21   1
   1   6  18   27.84   49.62   1
  -1   6 -18   26.21   23.48   2
  -1  -6 -18   27.39   27.67   2
  -1   6 -18  -17.24   26.47   3
   1  -6  18   26.88   30.10   4
   1  -6  18   65.75   67.87   1
   1  -6  19   19.99   24.78   4
   1  -6  19   74.91  103.76   1
  -1  -6 -19    0.28   17.80   2
  -1   6 -19   -8.12   22.11   2
  -1   6 -19  -25.80   51.05   3
   1  -6  20  497.51   99.00   4
  -1  -6 -20  547.63  140.57   2
   1   6  20  430.75  138.69   1
   1  -6  20  302.41  117.58   1
  -1   6 -20  261.20   81.70   2
  -1  -6 -21  126.63   60.80   2
   1  -6  21  196.07   68.34   4
  -1   6 -21   64.52   43.59   2
   1  -6  21  142.77   84.69   1
   1   6  21  188.63   98.04   1
   1  -6  22   84.33   40.17   4
   1   6  22  121.34   69.52   1
  -1   6 -22   31.03   31.07   2
  -1  -6 -22    1.63   25.08   2
   1  -6  22   67.17   83.50   1
  -1   6 -23   81.06   56.02   2
   1  -6  23   37.25   33.32   4
  -1  -6 -23   24.17   28.37   2
   1   6  23   45.29   57.46   1
   1  -6  23   53.30   67.56   1
   1  -6  24   11.39   55.80   1
  -1   6 -24    1.45   24.56   2
  -1  -6 -24    3.90   55.23   2
   1   6  24   -8.78   44.31   1
   1   6  25   82.24   69.69   1
  -1  -6 -25   84.78   62.28   2
  -1   6 -25  129.08   60.32   2
   1  -6  25   68.55   69.40   1
  -1   6 -26   38.30   35.63   2
   1  -6  26   96.63   74.21   1
  -1  -6 -26   23.15   54.87   2
   1  -6  27   83.16   89.15   1
  -1  -6 -27  101.96   63.89   2
  -1  -6 -28   51.07   47.31   2
   1  -7 -30   -3.79   10.43   2
   1  -7 -29   33.11   63.49   2
   1  -7 -28  -32.44   48.28   2
   1  -7 -27   31.02   43.04   2
   1   7 -26   70.52   88.40   3
   1  -7 -26   30.28   32.03   2
  -1  -7  25   54.57   40.62   4
   1  -7 -25  -33.63   45.09   2
   1   7 -25   35.36   68.00   3
   1   7 -24   84.49   91.67   3
   1  -7 -24   35.76   38.39   2
  -1  -7  24   26.90   26.45   4
  -1  -7  23    4.37   13.90   1
   1  -7 -23    2.13   26.34   2
   1   7 -23   81.76  118.02   3
  -1  -7  23    8.49   17.04   4
   1   7 -23   -5.15   26.80   2
   1  -7 -22   52.14   41.00   2
   1   7 -22   82.80   47.66   2
  -1  -7  22   53.99   48.30   1
   1   7 -22   92.20   70.82   3
   1   7 -21  691.86  205.03   3
   1   7 -21  780.77  119.04   2
   1  -7 -21  599.18  130.20   2
  -1  -7  21  716.44  166.95   1
  -1   7  20   97.04   46.31   1
   1   7 -20  121.54   74.11   3
   1   7 -20   28.99   10.11   2
  -1  -7  20   47.97   47.92   1
   1  -7 -20  114.99   63.30   2
   1   7 -19   86.54   81.45   3
   1  -7 -19   15.15   19.28   2
  -1  -7  19   -8.61   10.20   1
   1   7 -19   26.37   22.13   2
  -1   7  19   40.11   31.31   1
   1  -7 -18    8.78   30.71   2
  -1   7  18   70.23   41.05   1
  -1  -7  18   76.86   50.34   1
   1   7 -18  133.66   84.48   3
   1   7 -18   93.76   35.97   2
   1   7 -17   20.02   40.45   3
  -1   7  17    0.96   16.83   1
   1  -7 -17  -17.14   21.81   2
   1   7 -17   14.91   11.23   2
  -1  -7  17    0.29   19.75   1
  -1  -7  16 1330.58  140.57   2
   1  -7 -16 1614.47  189.24   2
   1   7 -16 1761.24  149.04   2
   1   7 -16 1539.55  242.65   3
   1  -7 -16 1690.16  193.18   1
  -1  -7  16 1861.04  234.29   1
  -1   7  16 1702.51  130.99   4
   1   7 -15  203.24   90.83   3
   1  -7 -15  107.83   46.98   1
  -1   7  15   87.67   29.73   4
   1   7 -15  164.65   43.62   2
   1  -7 -15  136.05   61.95   2
  -1  -7  15  209.43   75.62   1
  -1  -7  15   29.49   21.60   2
  -1  -7  14  146.81   60.46   1
   1  -7 -14  197.42   49.59   1
  -1   7  14  124.76   33.05   4
   1   7 -14  208.43   91.58   3
   1  -7 -14  189.46   53.40   1
   1  -7 -14  294.07   75.83   2
  -1  -7  14  213.56   50.74   2
   1   7 -14  181.06   44.14   2
  -1   7  13    8.71   12.78   4
   1   7 -13  -14.45   39.89   3
  -1  -7  13  -10.35   12.36   2
   1  -7 -13   -0.76    4.80   1
   1  -7 -13    1.45   12.40   1
   1  -7 -13  -15.66   16.76   2
   1   7 -13   11.84   18.42   2
  -1  -7  13    2.86   17.38   1
   1   7 -12 5415.42  396.46   3
  -1  -7  12 5604.54  221.01   2
  -1   7  12 5861.61  218.05   4
   1   7 -12 6049.34  349.51   1
   1  -7 -12 5991.57  308.35   1
   1   7 -12 5955.70  210.35   2
   1  -7 -12 5890.27  249.86   1
   1  -7 -12 6049.16  316.18   2
  -1  -7  12 5739.95  352.80   1
   1  -7 -11   72.45   25.06   1
   1   7 -11   87.54   24.19   2
   1  -7 -11   83.07   34.57   1
   1  -7 -11   51.83   29.46   2
   1   7 -11   86.69   40.52   1
   1   7 -11  102.83   68.43   3
  -1  -7  11   97.38   48.55   1
  -1  -7  11   95.74   27.54   2
  -1   7  11   85.65   30.94   4
   1  -7 -10 3861.56  185.27   1
   1  -7 -10 3705.51  215.79   1
  -1   7  10 3583.99  162.78   4
   1   7 -10 3667.38  297.65   3
   1   7 -10 3473.90  242.98   1
   1   7 -10 3895.84  138.68   2
  -1  -7  10 4144.51  272.22   1
   1  -7 -10 3363.02  217.75   2
  -1  -7  10 3395.24  143.86   2
   1  -7  -9 4786.37  227.46   1
   1  -7  -9 5050.67  184.24   4
   1   7  -9 4799.14  135.36   2
  -1  -7   9 4735.37  280.27   1
   1  -7  -9 5020.80  200.53   1
   1   7  -9 5202.41  283.30   1
  -1   7   9 4750.03  183.57   4
   1   7  -9 5337.05  347.27   3
   1  -7  -9 4297.80  238.41   2
  -1  -7   9 4760.12  150.88   2
   1  -7  -8  783.44   85.37   1
   1   7  -8  811.14  106.83   1
   1   7  -8  724.53   44.95   2
   1  -7  -8  798.94   74.92   4
  -1   7   8  553.80   96.50   3
   1   7  -8  540.15  104.42   3
   1  -7  -8  614.59   85.27   2
  -1  -7   8  765.08   50.87   2
  -1  -7   8  822.26  112.04   1
  -1   7   8  614.82   65.43   4
   1  -7  -8  810.83   79.14   1
   1   7  -712462.28  406.41   1
  -1  -7   711344.44  412.48   3
   1  -7  -711756.45  303.15   1
   1  -7  -711351.54  291.76   1
   1  -7  -710462.36  275.57   4
   1   7  -711683.00  452.83   3
  -1  -7   711490.43  408.98   1
  -1   7   711064.03  406.00   3
  -1   7   710756.29  349.64   2
  -1   7   710905.63  267.66   4
   1  -7  -711753.05  363.36   2
  -1  -7   6   87.77   38.30   1
  -1   7   6   86.31   25.28   1
  -1   7   6   79.76   22.48   4
   1   7  -6  125.80   47.20   3
   1   7  -6  143.42   42.12   1
   1  -7  -6  100.55   28.20   1
   1  -7  -6  117.72   29.60   4
  -1   7   6   43.39   23.02   2
   1  -7  -6   56.79   24.25   2
  -1  -7   6  100.11   37.08   3
  -1   7   510458.56  324.87   2
  -1  -7   510304.12  358.70   1
   1  -7  -510475.06  290.86   1
  -1  -7   511314.16  358.70   3
   1  -7  -510070.20  276.96   4
   1  -7  -5 9336.60  304.14   2
  -1   7   510402.36  264.07   1
   1   7  -511007.12  343.08   1
   1   7  -510816.16  387.50   3
  -1   7   510487.35  250.76   4
  -1  -7   4  187.43   47.39   1
  -1   7   4  148.73   36.54   2
   1   7  -4   91.81   33.42   1
  -1   7   4  175.49   31.51   4
   1  -7  -4  117.47   31.60   1
   1  -7  -4  130.00   37.05   2
  -1  -7   4  198.65   44.08   3
   1  -7  -4  168.13   35.18   4
  -1   7   4  108.82   28.80   1
   1   7  -4  202.66   47.96   3
  -1  -7   3   -1.73    3.40   1
   1  -7  -3   23.78   16.61   4
  -1   7   3   -5.28    7.63   4
   1  -7  -3    8.23   13.88   1
   1   7  -3   23.74   19.73   3
  -1  -7   3    9.73    2.98   3
  -1   7   3   30.32   19.49   1
   1   7  -3   12.12   14.56   1
   1  -7  -3   -1.96    6.82   2
  -1   7   2   79.98   26.93   2
  -1  -7   2   85.54   23.40   3
   1   7  -2  111.27   20.51   2
  -1  -7   2  104.13   32.36   1
   1   7  -2   94.71   27.98   3
  -1   7   2   72.89   26.25   1
  -1  -7   2  103.37   17.22   2
   1  -7  -2  108.99   35.40   1
   1  -7  -2   57.90   19.69   4
  -1   7   2   60.01   17.94   4
   1  -7  -2   86.24   29.81   2
   1   7  -2   46.88   22.99   1
   1  -7  -1 1990.80  130.93   2
   1  -7  -1 2155.90  126.00   4
  -1  -7   1 2242.22  103.80   3
   1   7  -1 1966.09   99.29   2
  -1  -7   1 2081.15   92.36   2
  -1   7   1 2242.66  133.65   2
   1   7  -1 2042.80  114.61   3
  -1   7   1 1987.17   70.43   3
  -1   7   1 2080.87  112.07   4
   1  -7  -1 2317.65  163.78   1
   1   7  -1 2115.47  144.76   1
  -1  -7   1 2070.35  143.61   1
  -1   7   1 2030.60  146.23   1
  -1  -7   0 1174.93   95.70   4
   1  -7   0 1117.92   91.40   4
   1   7   0 1211.00   85.48   2
  -1   7   0 1047.21   80.40   4
  -1  -7   0 1225.05   81.04   2
  -1   7   0 1258.71  122.37   1
  -1   7   0 1169.22   96.75   2
   1  -7   0 1141.80  120.37   1
  -1  -7   0 1294.47   76.19   3
  -1   7   0 1171.47   57.95   3
   1   7   0 1093.49   75.80   3
   1   7   0 1145.46  108.13   1
  -1  -7   0 1131.37  104.75   1
  -1  -7  -1 2068.55  151.69   1
  -1   7  -1 2436.38  128.80   4
   1  -7   1 2341.59   75.49   3
  -1   7  -1 2257.28   97.25   3
  -1  -7  -1 2288.99  126.82   4
   1   7   1 2438.31  134.02   2
   1  -7   1 2165.95  171.12   1
   1   7   1 2371.09  104.92   3
  -1   7  -1 2377.13  139.19   2
  -1   7  -1 2615.04  185.98   1
   1  -7   1 2408.13  136.14   4
  -1  -7  -1 2255.91  154.46   1
  -1  -7  -1 2231.40  119.70   2
  -1  -7  -249360.11  774.12   1
  -1   7  -247863.50  858.83   1
   1   7   247607.37  633.57   2
   1  -7   247540.74  840.92   1
   1   7   246480.24  472.96   3
  -1   7  -247394.75  597.52   4
   1  -7   248093.73  424.94   3
  -1  -7  -247893.68  601.54   2
  -1   7  -247775.11  525.59   3
  -1  -7  -247668.65  734.44   1
  -1  -7  -248371.30  572.63   4
  -1  -7  -3  723.91   92.69   1
  -1  -7  -3  763.82   83.81   2
   1  -7   3  752.53   80.28   4
  -1   7  -3  627.74   74.04   4
   1  -7   3  682.32   63.17   3
  -1  -7  -3  513.61   56.46   4
   1   7   3  570.88   74.82   2
   1  -7   3  772.24  115.12   1
  -1   7  -3  775.20  111.65   1
  -1   7  -3  642.13   70.64   3
  -1  -7  -3  661.90   96.43   1
  -1   7  -413418.28  355.53   3
  -1  -7  -413735.22  284.70   4
  -1  -7  -412844.38  359.09   2
  -1   7  -413029.98  479.28   1
   1  -7   413712.08  504.61   1
   1   7   412530.31  373.00   2
  -1  -7  -413492.03  457.21   1
   1   7   412544.18  417.42   1
   1  -7   412773.26  339.55   4
   1  -7   413708.84  326.35   3
  -1   7  -413170.91  351.70   4
   1  -7   5 1913.96  136.12   4
  -1  -7  -5 2073.36  154.63   2
   1   7   5 1760.09  160.60   1
  -1  -7  -5 2160.24  103.70   4
  -1   7  -5 2027.85  144.10   4
  -1   7  -5 2003.93  194.14   1
   1   7   5 2201.93  101.78   4
   1  -7   5 1965.81  199.41   1
  -1   7  -5 1917.01  147.49   3
   1   7   5 2079.28  159.65   2
   1  -7   5 1966.00  141.18   3
  -1  -7  -5 1951.64  181.53   1
  -1  -7  -613111.87  400.44   2
   1   7   613421.65  238.47   4
  -1  -7  -613174.63  234.45   4
   1   7   612737.33  421.20   2
   1  -7   613162.31  363.26   4
   1   7   613847.32  466.93   1
  -1  -7  -612478.93  484.84   1
  -1   7  -612429.91  407.53   3
   1  -7   613186.52  542.18   1
  -1   7  -613041.50  519.51   1
   1  -7   7 1137.10  111.29   4
   1   7   7 1019.05   64.01   4
  -1  -7  -7 1030.34  119.19   2
  -1  -7  -7 1043.37   56.40   4
   1  -7   7 1159.44  128.41   3
  -1   7  -7 1434.09  147.98   3
  -1  -7  -7  827.63  129.34   1
   1   7   7  858.35  123.71   1
   1  -7   7 1230.41  166.75   1
  -1   7  -8  123.04   43.82   3
   1  -7   8   73.57   33.12   3
   1  -7   8   44.95   21.24   4
  -1  -7  -8   60.10   11.78   4
   1   7   8   31.06   22.73   1
  -1  -7  -8   50.13   25.52   2
   1   7   8   83.03   17.70   4
   1  -7   8   95.93   52.13   1
  -1   7  -8  146.03   43.96   2
  -1   7  -9 2182.31  206.28   3
  -1   7  -9 2849.75  201.24   2
  -1  -7  -9 2912.09  215.11   2
   1  -7   9 1234.64  123.64   4
   1  -7   9 2469.71  210.50   3
   1   7   9 2319.26   91.60   4
   1   7   9  742.40  129.96   1
   1  -7   9 2949.13  287.22   1
   1  -7  10   35.27   31.87   1
  -1  -7 -10   44.07   24.00   2
   1  -7  10   -6.15   19.14   4
   1   7  10   -9.84    5.18   1
  -1   7 -10   -5.79   11.67   2
  -1   7 -10  -15.88   19.73   3
   1   7  10    9.18    8.22   4
  -1  -7 -11   13.15   28.51   2
   1   7  11   16.49    8.80   4
  -1   7 -11   14.76   15.96   2
   1  -7  11    9.54   11.86   4
  -1   7 -11   46.71   41.17   3
   1  -7  11  -14.98   32.52   1
   1   7  11   13.29   19.45   1
  -1  -7 -12   26.90   23.34   2
  -1   7 -12   -0.25   14.52   3
   1   7  12    2.88   22.10   1
  -1   7 -12    6.85   31.19   2
   1  -7  12   46.00   45.28   1
   1  -7  12    3.60    4.50   4
   1   7  12   19.22    8.97   4
  -1   7 -13    3.65   15.71   2
  -1   7 -13  -15.75   34.93   3
   1   7  13   18.05   31.59   1
   1   7  13    9.32    7.20   4
   1  -7  13   -3.31    7.48   1
  -1  -7 -13  -16.09   21.43   2
   1  -7  13   26.05   21.09   4
   1  -7  14  781.70  111.29   4
  -1   7 -14  695.40  152.36   3
   1   7  14  306.08   98.35   1
   1  -7  14  530.81  142.74   1
  -1  -7 -14  729.77  127.15   2
  -1   7 -14  537.25  102.10   2
  -1   7 -15   75.11   48.99   3
  -1   7 -15   56.80   38.97   2
  -1  -7 -15  115.97   60.75   2
   1   7  15   61.27   17.48   4
   1   7  15   68.20   63.04   1
   1  -7  15   44.35   24.77   4
   1  -7  15   36.77   25.74   1
   1  -7  16  666.35  104.58   4
   1   7  16 1035.31  182.98   1
   1  -7  16  861.40  189.97   1
   1   7  16  649.42   56.77   4
  -1   7 -16  669.53  118.90   2
  -1   7 -16 1020.04  192.11   3
  -1  -7 -16 1018.18  161.20   2
  -1   7 -17 1429.94  177.83   2
   1   7  17 1459.19  217.89   1
  -1  -7 -17 2100.66  240.66   2
  -1   7 -17 1678.07  253.21   3
   1  -7  17 2175.39  193.56   4
   1  -7  17 1193.00  227.95   1
  -1  -7 -18   23.73   28.77   2
  -1   7 -18  -19.70   34.82   2
   1  -7  18   -0.86    5.19   4
   1   7  18   32.40   12.56   1
  -1   7 -18  -16.74   37.60   3
   1  -7  18   58.38   74.77   1
  -1  -7 -19   -1.16   32.25   2
  -1   7 -19  -30.90   37.93   2
  -1   7 -19   38.57   58.19   3
   1  -7  19   23.78   27.12   4
   1  -7  19  -14.88   40.15   1
   1   7  19   41.23   63.63   1
   1  -7  20  100.83   77.81   1
   1   7  20  115.76   71.41   1
  -1   7 -20   27.24   24.46   2
   1  -7  20   78.84   38.59   4
  -1  -7 -20   94.32   62.24   2
  -1   7 -20  103.21   83.85   3
   1  -7  21  -44.47   46.45   1
   1   7  21   72.38   65.17   1
  -1   7 -21    1.22   24.77   2
  -1  -7 -21  -29.40   11.52   2
   1  -7  21   24.17   28.40   4
   1   7  22   91.59   71.16   1
   1  -7  22  102.93   67.06   1
  -1   7 -22   65.20   54.91   2
   1  -7  22   54.29   29.26   4
  -1  -7 -22   93.91   53.26   2
   1   7  23   58.40   39.59   1
   1  -7  23   35.44   27.60   4
  -1   7 -23   83.94   47.87   2
   1  -7  23   38.24   63.80   1
  -1  -7 -23   59.28   57.47   2
   1   7  24  -43.34   51.49   1
   1  -7  24   29.13   70.16   1
  -1  -7 -24    4.32   30.47   2
  -1   7 -24    9.09   24.52   2
  -1   7 -25   -8.74   14.93   2
   1   7  25   29.03   19.20   1
  -1  -7 -25  -17.67   28.18   2
   1  -7  25   25.88   68.27   1
  -1  -7 -26   10.18   25.34   2
   1  -7  26   31.12   63.22   1
   1  -7  27   57.40   83.79   1
  -1  -7 -27  101.83   69.47   2
  -1  -7 -28  118.57   69.49   2
   1  -8 -29  206.46  104.71   2
   1  -8 -28  143.71  100.11   2
   1   8 -27  -10.04   23.42   3
   1  -8 -27   24.24   39.03   2
   1  -8 -26   52.40   46.34   2
   1   8 -26  107.84  103.59   3
   1   8 -25   -6.69   44.75   3
  -1  -8  25  166.41   71.01   4
   1  -8 -25   42.91   60.29   2
  -1  -8  24   87.81   50.70   4
   1   8 -24  187.54  102.63   3
   1  -8 -24   85.49   66.78   2
   1   8 -23  182.99  121.24   3
   1  -8 -23   79.03   51.79   2
  -1  -8  23  230.44  100.65   1
  -1  -8  23  151.92   69.11   4
   1   8 -22   69.84   27.97   2
   1   8 -22    6.33   44.29   3
   1  -8 -22   10.38   10.39   2
  -1  -8  22   89.68   71.28   1
   1  -8 -21  430.34   93.21   1
   1  -8 -21  474.97  121.27   2
   1   8 -21  362.20   80.45   2
  -1  -8  21  537.91  152.14   1
   1   8 -21  286.89  132.73   3
  -1  -8  20   15.32   38.56   1
   1  -8 -20   53.66   36.39   1
   1   8 -20   72.94   57.14   3
   1  -8 -20   22.45   39.89   2
   1   8 -20   17.41   24.17   2
   1  -8 -19  456.00  117.38   2
   1   8 -19  282.35  118.54   3
   1   8 -19  235.36   60.47   2
   1  -8 -19  140.09   50.61   1
  -1  -8  19  226.57   97.89   1
   1  -8 -18   44.75   34.07   1
  -1  -8  18   56.90   48.51   1
   1  -8 -18   98.22   51.28   2
   1   8 -18  106.37   41.50   2
   1   8 -18  110.91   75.86   3
   1   8 -17    7.17   40.46   3
   1  -8 -17   28.09   27.47   1
   1   8 -17   48.64   22.87   2
   1  -8 -17   90.11   45.24   2
  -1  -8  17   56.07   57.24   1
  -1   8  16  120.11   32.62   4
   1   8 -16   94.01   34.44   2
   1  -8 -16  124.30   49.75   2
  -1  -8  16   85.79   55.06   1
   1  -8 -16  220.68   74.25   1
   1   8 -16  155.80   89.06   3
  -1  -8  16  131.88   44.76   2
   1  -8 -16  137.44   46.38   1
   1  -8 -15   71.35   42.41   1
  -1  -8  15   28.52   12.59   2
   1  -8 -15   26.68   29.07   1
  -1   8  15   21.66    9.73   4
   1   8 -15  122.46   79.32   3
   1   8 -15   49.51   23.25   2
  -1  -8  15   69.95   41.84   1
   1  -8 -15    8.20   37.50   2
   1   8 -14  206.73   83.49   3
  -1  -8  14  220.40   47.89   2
  -1  -8  14  294.99   89.86   1
  -1   8  14  304.95   49.99   4
   1   8 -14  241.94   45.38   2
   1  -8 -14  232.01   77.58   2
   1  -8 -14  246.59   55.70   1
   1  -8 -14  226.00   64.06   1
  -1  -8  13    0.43    8.30   2
   1   8 -13   10.25   12.71   2
   1   8 -13   36.49   34.75   3
  -1  -8  13   -6.11   16.46   1
  -1   8  13   -9.88    6.84   4
   1  -8 -13   11.02   16.48   1
   1  -8 -13   13.70    4.24   1
   1  -8 -13   33.50   36.56   2
   1   8 -12 1299.45  197.35   3
  -1  -8  12 1400.49  179.24   1
  -1  -8  12 1227.15   98.99   2
   1  -8 -12 1344.20  152.20   2
   1  -8 -12 1413.23  154.77   1
  -1   8  12 1260.56   95.86   4
   1   8 -12 1527.10  100.48   2
   1  -8 -12 1389.15  125.30   1
   1   8 -11  172.72   65.89   3
   1   8 -11   90.53   22.76   2
  -1  -8  11  106.08   53.66   1
   1  -8 -11   76.27   30.44   1
   1  -8 -11   95.83   37.08   1
   1  -8 -11   20.04    6.93   2
   1   8 -11   64.60   37.78   1
  -1   8  11   63.84   21.03   4
  -1   8  10 3355.09  150.16   4
   1  -8 -10 3706.95  220.77   1
   1   8 -10 3714.21  257.23   1
   1   8 -10 3573.01  296.87   3
  -1  -8  10 3202.39  249.13   1
   1  -8 -10 3578.74  230.40   2
   1  -8 -10 3647.26  153.70   4
   1   8 -10 3504.55  123.21   2
   1  -8 -10 3227.22  174.31   1
   1   8  -9   45.14   44.99   3
  -1   8   9  210.16   36.07   4
   1  -8  -9  112.35   36.47   1
   1  -8  -9  191.20   37.30   4
   1   8  -9  232.56   27.18   2
   1  -8  -9  167.72   49.65   2
   1   8  -9  195.80   58.33   1
  -1  -8   9  132.37   47.81   1
   1  -8  -9  168.50   39.43   1
  -1   8   8  154.87   31.67   4
   1   8  -8  236.38   73.57   3
   1  -8  -8  195.00   40.80   1
   1  -8  -8  263.81   52.61   1
   1  -8  -8  233.16   55.10   2
   1   8  -8  245.92   61.26   1
  -1  -8   8  155.43   54.42   1
   1  -8  -8  168.39   34.76   4
   1   8  -7  207.41   59.75   3
   1   8  -7  272.39   70.44   1
  -1   8   7  214.84   36.25   4
   1  -8  -7  292.21   46.22   4
   1  -8  -7  334.06   55.04   1
   1  -8  -7  283.08   59.99   2
  -1  -8   7  264.67   64.68   1
   1  -8  -7  229.72   46.24   1
   1   8  -6  319.68   74.54   3
  -1  -8   6  350.12   70.92   1
   1  -8  -6  308.69   57.26   2
   1  -8  -6  386.09   56.12   4
  -1   8   6  305.77   52.38   1
  -1   8   6  379.18   47.16   4
   1   8  -6  524.49   85.96   1
  -1   8   6  407.16   68.35   2
   1  -8  -6  529.92   73.20   1
  -1  -8   6  419.69   74.40   3
   1  -8  -5  979.37   87.83   4
   1  -8  -5  947.61   94.39   1
  -1   8   5 1037.77   88.99   1
   1   8  -5  861.14  101.13   1
  -1  -8   5 1054.88  110.19   3
  -1   8   5  953.92  100.37   2
  -1   8   5  898.42   72.42   4
   1  -8  -5 1008.84  103.77   2
  -1  -8   5  767.90  104.60   1
   1   8  -5 1089.72  124.77   3
  -1   8   4   57.35   22.50   2
   1  -8  -4   55.81   26.44   2
  -1   8   4   48.46   16.41   4
  -1   8   4   20.05    8.12   1
   1   8  -4   21.57   13.06   1
   1   8  -4   11.82   14.08   3
  -1  -8   4   61.98   25.27   3
   1  -8  -4   57.32   22.81   1
  -1  -8   4   13.52   14.49   1
   1  -8  -4   22.88   12.68   4
   1   8  -3  265.54   27.73   2
   1  -8  -3  241.33   49.45   1
   1  -8  -3  223.75   45.92   2
  -1  -8   3  190.13   52.96   1
   1  -8  -3  193.33   38.19   4
  -1   8   3  257.33   47.21   2
  -1   8   3  200.38   34.40   4
  -1  -8   3  216.47   21.93   2
   1   8  -3  183.95   43.67   3
  -1   8   3  184.83   40.59   1
  -1  -8   3  284.65   46.88   3
   1   8  -3  232.73   51.47   1
   1  -8  -2 5896.00  212.82   4
  -1  -8   2 6016.14  141.86   2
  -1  -8   2 6143.18  198.98   3
   1   8  -2 6017.81  156.26   2
   1   8  -2 5121.04  206.86   3
  -1   8   2 6005.21  191.70   4
  -1   8   2 6082.33  251.69   1
   1   8  -2 5466.61  242.09   1
   1  -8  -2 5985.14  263.10   1
   1  -8  -2 5810.37  233.21   2
  -1  -8   2 5867.17  262.50   1
  -1   8   2 5989.09  228.59   2
  -1   8   1  549.64   59.78   4
  -1   8   1  595.12   41.34   3
   1  -8  -1  466.21   65.41   2
  -1   8   1  493.37   74.03   1
   1   8  -1  544.18   53.55   2
  -1  -8   1  536.60   49.08   2
   1  -8  -1  488.91   80.02   1
  -1  -8   1  631.06   58.07   3
   1   8  -1  360.08   49.61   3
  -1   8   1  555.15   68.87   2
   1   8  -1  627.12   83.35   1
  -1  -8   1  442.51   73.92   1
   1  -8  -1  431.02   58.22   4
   1   8   0   24.60   17.51   1
   1  -8   0   43.73   25.79   1
  -1  -8   0   36.63   27.76   1
  -1   8   0   30.46   10.07   3
  -1   8   0   45.02   18.13   2
   1   8   0   23.20   12.42   3
  -1   8   0   56.69   19.46   4
  -1  -8   0   41.18   14.91   3
  -1  -8   0   35.77   15.12   2
   1   8   0   42.78   18.40   2
  -1   8   0   42.30   25.25   1
   1  -8   0   45.25   20.62   4
  -1  -8  -1   25.81   11.11   2
   1   8   1   43.54   23.49   1
  -1   8  -1   12.06   15.33   2
  -1   8  -1   50.40   20.86   4
   1  -8   1   18.78   24.21   1
  -1   8  -1   21.33   22.41   1
   1  -8   1   22.86   14.24   4
   1  -8   1   46.42   11.86   3
  -1  -8  -1   49.41   23.31   1
  -1  -8  -1   23.21   12.23   4
   1   8   1   40.03   16.67   2
  -1   8  -1   42.53   14.04   3
   1   8   1   29.06   13.81   3
   1   8   2    9.07   10.85   3
  -1  -8  -2   15.58   11.31   4
  -1  -8  -2   -0.11   11.62   1
  -1  -8  -2   13.81    6.65   1
   1   8   2   -0.74    5.11   2
  -1   8  -2   22.32   14.84   1
  -1   8  -2   13.13    4.69   4
   1  -8   2    9.04    1.14   4
  -1  -8  -2   -1.18    4.98   2
   1  -8   2    0.90   15.23   1
  -1   8  -2   -2.32    7.29   3
   1  -8   2   -2.18    2.11   3
   1   8   337327.02  607.29   2
  -1   8  -336296.55  798.34   1
  -1  -8  -334428.01  493.58   4
  -1  -8  -337033.06  579.27   2
   1  -8   334576.91  779.79   1
   1  -8   338053.88  586.84   4
  -1  -8  -337014.68  684.19   1
  -1  -8  -334062.97  694.20   1
  -1   8  -335357.38  588.07   4
   1  -8   335844.81  447.71   3
  -1   8  -336838.52  553.45   3
  -1  -8  -4 2159.25  149.69   2
  -1   8  -4 2488.77  161.50   4
  -1  -8  -4 2320.70  118.60   4
   1  -8   4 2467.91  152.07   4
  -1  -8  -4 2329.21  195.79   1
   1   8   4 2504.07  171.15   2
  -1   8  -4 2331.42  209.43   1
   1  -8   4 2626.21  145.11   3
  -1  -8  -4 2523.89  187.18   1
  -1   8  -4 2582.32  160.82   3
   1  -8   4 2644.83  226.46   1
   1   8   5  354.09   73.42   1
  -1  -8  -5  359.30   44.40   4
   1  -8   5  231.97   49.87   3
  -1  -8  -5  309.38   74.79   1
   1   8   5  331.63   63.94   2
  -1  -8  -5  245.32   52.31   2
  -1   8  -5  368.23   66.77   3
  -1   8  -5  293.24   75.22   1
   1  -8   5  309.10   56.69   4
   1  -8   5  429.72   96.27   1
   1  -8   6 1417.90  122.69   4
  -1  -8  -6 1284.60  126.30   2
  -1   8  -6 1378.79  138.45   3
   1  -8   6 1244.00  167.40   1
  -1  -8  -6 1410.06  164.28   1
  -1  -8  -6 1486.21   81.41   4
   1   8   6 1379.73  151.52   1
   1  -8   6 1352.05  125.16   3
  -1   8  -714859.70  488.72   3
   1  -8   715816.58  623.37   1
  -1  -8  -715230.25  457.81   2
   1  -8   715111.84  411.90   4
   1  -8   714989.57  454.01   3
   1   8   714699.04  503.61   1
  -1  -8  -714913.41  218.29   4
  -1   8  -8  362.01   70.04   2
   1  -8   8  341.07   99.36   1
   1  -8   8  360.73   64.63   4
  -1  -8  -8  298.80   25.20   4
  -1   8  -8  205.08   59.89   3
  -1  -8  -8  318.78   69.20   2
   1   8   8  334.62   78.60   1
   1  -8   8  436.96   83.91   3
  -1  -8  -9   29.13   23.68   2
  -1   8  -9   67.87   36.25   3
  -1   8  -9   60.93   27.28   2
   1  -8   9   40.52   29.83   1
   1  -8   9   11.40   19.25   4
   1   8   9   51.57   32.18   1
  -1   8 -10  543.00  107.48   3
  -1   8 -10  511.82   87.90   2
   1  -8  10  499.79  122.99   1
   1   8  10  614.11  115.00   1
  -1  -8 -10  682.99  110.86   2
   1  -8  10  603.57   89.07   4
   1  -8  11   -6.19   12.35   4
   1  -8  11  -13.16   15.47   1
   1   8  11    8.43   31.79   1
  -1   8 -11    9.35   18.16   3
  -1  -8 -11   38.32   27.83   2
  -1   8 -11   55.71   35.30   2
  -1  -8 -12  104.39   47.63   2
  -1   8 -12   55.44   38.44   3
   1  -8  12   63.08   28.60   4
  -1   8 -12   16.25   30.26   2
   1   8  12   36.03   35.28   1
   1  -8  12   10.98   34.70   1
   1   8  13  196.43   74.24   1
   1  -8  13   60.79   29.42   4
  -1  -8 -13   81.75   38.44   2
  -1   8 -13   36.69   32.45   2
   1  -8  13   46.27   51.26   1
  -1   8 -13   29.10   45.66   3
  -1   8 -14  100.86   45.14   2
  -1  -8 -14  163.14   59.84   2
   1   8  14  176.92   77.66   1
   1  -8  14  242.88   61.70   4
   1  -8  14   20.30   40.46   1
  -1   8 -14   63.07   52.77   3
  -1   8 -15  158.34   75.33   3
  -1  -8 -15  232.42   72.61   2
   1  -8  15   80.88   63.12   1
   1  -8  15  119.42   47.06   4
  -1   8 -15  317.49   78.92   2
   1   8  15  204.40   85.62   1
   1   8  16  177.17   85.42   1
  -1   8 -16  128.30   58.49   3
   1  -8  16  113.91   44.83   4
  -1  -8 -16  196.69   72.36   2
  -1   8 -16  156.92   51.87   2
   1  -8  16  128.34   81.32   1
  -1  -8 -17   63.45   42.33   2
   1   8  17   33.95   57.27   1
  -1   8 -17   -3.90   33.23   3
   1  -8  17   61.29   63.51   1
   1  -8  17   19.20   27.91   4
  -1   8 -17  -13.83   11.98   2
   1  -8  18  305.53   80.06   4
   1   8  18  315.50  106.78   1
  -1  -8 -18  352.44  102.20   2
  -1   8 -18  401.40  126.04   3
   1  -8  18  260.26   98.68   1
  -1   8 -18  209.36   73.00   2
   1  -8  19  167.33   93.93   1
   1   8  19  108.16   68.20   1
  -1  -8 -19  208.20   89.18   2
  -1   8 -19   68.69   38.65   2
  -1   8 -19  190.27   96.02   3
   1  -8  19   95.35   42.80   4
  -1  -8 -20  136.44   57.89   2
   1  -8  20  108.35   42.24   4
  -1   8 -20  121.89   81.21   3
  -1   8 -20  132.86   63.09   2
   1  -8  20  350.93  138.50   1
   1   8  20  304.57  109.07   1
   1   8  21  288.67  110.91   1
   1  -8  21  176.58   66.58   4
  -1  -8 -21  167.89   73.05   2
  -1   8 -21  172.03   63.87   2
  -1   8 -21   48.44   42.77   3
   1  -8  21   95.20  100.86   1
  -1  -8 -22   87.94   63.43   2
   1  -8  22  175.76   62.88   4
   1  -8  22  188.61   98.29   1
   1   8  22  112.28   75.75   1
  -1   8 -22  140.08   66.00   2
  -1  -8 -23    6.70   27.37   2
   1  -8  23   70.99   44.38   4
  -1   8 -23  -26.57   25.76   2
   1   8  23   10.99   12.82   1
   1  -8  23   82.39   80.47   1
   1  -8  24  127.00   85.01   1
  -1  -8 -24  122.68   76.84   2
   1  -8  24   27.87   27.58   4
   1   8  24  112.04   75.03   1
   1   8  25   11.26   15.10   1
   1  -8  25  -16.01   29.19   1
  -1  -8 -25   -9.16   17.26   2
   1  -8  26   82.41   81.80   1
  -1  -8 -26   30.26    9.86   2
   1  -8  27   41.82   66.03   1
  -1  -8 -27  115.28   85.99   2
   1  -9 -29  -24.16   37.84   2
   1  -9 -28   66.01   37.96   2
   1  -9 -27   31.73   45.61   2
   1   9 -27  120.19  121.88   3
   1   9 -26   54.41  104.54   3
   1  -9 -26   -8.50   25.62   2
   1  -9 -25  173.42   92.35   2
   1   9 -25  140.44   91.23   3
  -1  -9  25  191.15   82.63   4
  -1  -9  24    4.10   15.53   4
   1   9 -24  -72.02   73.07   3
   1  -9 -24   20.87   33.15   2
  -1  -9  23   96.41   52.39   4
   1   9 -23   36.72   23.54   3
  -1  -9  23  113.13   81.38   1
   1  -9 -23  108.47   60.24   2
  -1  -9  22  138.43   80.97   1
   1   9 -22  -44.13   43.01   3
   1  -9 -22  192.34   85.40   2
   1   9 -21   26.49   75.88   3
   1   9 -21   26.42   33.14   2
  -1  -9  21  113.02   73.88   1
   1  -9 -21   47.92   27.69   1
   1  -9 -21  200.96   80.34   2
   1  -9 -20  400.08   88.94   1
   1   9 -20  452.92  158.36   3
   1   9 -20  544.08   92.74   2
   1  -9 -20  518.61  127.81   2
  -1  -9  20  445.10  139.34   1
   1  -9 -19  182.40   61.23   1
   1  -9 -19  273.82   83.60   2
   1   9 -19  193.93   53.95   2
  -1  -9  19  212.05   82.90   1
   1   9 -19  244.60  107.48   3
   1   9 -18  106.96   73.84   3
   1   9 -18  117.23   39.52   2
  -1  -9  18   87.92   48.36   1
   1  -9 -18   60.30   33.05   2
   1  -9 -18  128.34   41.34   1
  -1  -9  17 1836.88  247.84   1
   1   9 -17 1548.05  136.91   2
   1  -9 -17 1299.44  150.15   1
   1  -9 -17 1294.93  175.52   2
   1   9 -17 1394.85  245.58   3
  -1  -9  16 1815.11  245.31   1
   1   9 -16 2135.97  296.58   3
   1  -9 -16 1928.71  177.33   1
   1  -9 -16 2377.51  234.39   2
  -1   9  16 1654.07  105.28   4
   1   9 -16 2105.69  150.59   2
   1  -9 -15   10.42   14.13   1
   1  -9 -15   84.82   44.57   1
   1   9 -15   66.48   23.94   2
   1   9 -15   85.80   65.68   3
  -1   9  15   50.81   18.39   4
  -1  -9  15  112.35   69.18   1
   1  -9 -15  124.77   56.63   2
  -1   9  14  642.49   64.86   4
   1  -9 -14  645.55  118.57   1
   1   9 -14  752.35   77.85   2
   1  -9 -14  653.71   94.61   1
  -1  -9  14  748.62  147.14   1
   1  -9 -14  499.31  100.25   2
   1   9 -14  615.17  149.21   3
   1   9 -13 1561.91  105.12   2
  -1   9  13 1373.93   94.21   4
   1  -9 -13 1677.14  178.71   1
  -1  -9  13 1568.16  199.77   1
   1  -9 -13 1691.75  181.09   2
   1  -9 -13 1553.92  141.60   1
   1   9 -13 1573.85  227.79   3
   1  -9 -12   43.14   27.87   2
   1   9 -12    5.10   11.10   3
   1  -9 -12   -0.16   10.46   1
   1   9 -12   31.56   13.57   2
   1  -9 -12   30.16   22.20   1
  -1   9  12   29.64   13.40   4
  -1  -9  12   26.18   38.44   1
   1  -9 -11  253.97   63.59   1
   1  -9 -11  345.09   75.60   2
  -1   9  11  285.17   41.70   4
  -1  -9  11  217.37   69.63   1
   1   9 -11  323.19   97.05   3
   1   9 -11  347.17   40.23   2
   1  -9 -11  252.69   51.76   1
   1  -9 -10 1984.38  146.16   1
   1  -9 -10 2207.62  184.09   2
   1  -9 -10 2080.79  115.92   4
   1   9 -10 2067.37  202.91   1
  -1  -9  10 2178.13  215.92   1
   1   9 -10 2081.44   87.13   2
   1   9 -10 2040.54  231.14   3
  -1   9  10 2094.72  108.69   4
   1  -9 -10 2263.30  177.74   1
   1  -9  -9 1249.10  124.80   1
   1   9  -9 1408.20   58.44   2
   1   9  -9 1174.96  167.73   3
  -1  -9   9 1362.45  162.77   1
   1  -9  -9 1378.26   97.00   4
   1  -9  -9 1722.71  134.33   1
  -1   9   9 1396.52   88.27   4
   1   9  -9 1467.31  175.48   1
   1  -9  -9 1434.15  144.30   2
  -1   9   812934.94  269.40   4
   1  -9  -813285.29  312.98   4
   1  -9  -812713.25  371.21   1
  -1  -9   813368.47  510.42   1
   1  -9  -812422.89  412.95   2
   1   9  -813075.04  465.54   1
   1   9  -814190.98  544.39   3
   1  -9  -813193.44  366.09   1
   1  -9  -7  314.75   57.55   1
   1  -9  -7  279.61   61.56   2
   1  -9  -7  410.64   56.95   4
  -1   9   7  404.01   47.25   4
   1   9  -7  285.92   71.32   1
   1   9  -7  445.45   90.69   3
  -1  -9   7  342.09   78.78   1
   1   9  -6   29.60   27.42   1
  -1   9   6   66.57   26.83   1
   1  -9  -6   85.26   32.90   2
  -1   9   6   62.87   21.08   4
   1  -9  -6   81.87   26.53   4
   1   9  -6   75.29   37.91   3
  -1  -9   6   70.77   31.00   1
  -1   9   5  551.40   55.87   4
   1   9  -5  590.70   89.69   1
  -1  -9   5  591.30   95.30   1
   1   9  -5  455.22   83.05   3
   1  -9  -5  564.58   77.27   1
   1  -9  -5  600.06   82.70   2
   1  -9  -5  570.25   72.60   4
  -1   9   5  430.46   70.34   2
  -1  -9   5  505.79   76.05   3
  -1   9   5  564.59   72.27   1
   1  -9  -4 6366.40  229.17   4
  -1  -9   4 6377.81  298.61   1
   1  -9  -4 6583.69  275.07   1
  -1   9   4 6387.66  192.69   4
   1   9  -4 6752.88  293.51   3
  -1   9   4 6313.43  255.80   2
  -1  -9   4 6367.35  248.64   3
   1  -9  -4 6169.76  261.34   2
  -1   9   4 6484.40  249.64   1
   1   9  -4 6689.73  291.40   1
  -1  -9   3  284.05   74.14   1
   1  -9  -3  210.91   61.43   1
  -1  -9   3  491.06   62.89   3
  -1  -9   3  431.49   33.94   2
   1  -9  -3  328.19   51.11   4
  -1   9   3  352.40   46.24   4
  -1   9   3  377.78   62.24   1
   1  -9  -3  259.25   52.79   2
   1   9  -3  439.45   37.56   2
   1   9  -3  452.77   71.48   3
  -1   9   3  358.33   59.76   2
   1   9  -3  448.16   74.08   1
  -1   9   2   -5.38    6.23   4
  -1  -9   2   -1.88    3.47   2
  -1  -9   2    0.24   13.62   1
   1  -9  -2   15.13   15.57   2
  -1   9   2  -13.99   11.78   2
   1   9  -2    6.44   12.52   3
   1   9  -2   11.10   24.88   1
   1  -9  -2    2.63    7.99   4
   1  -9  -2   -3.54    7.51   1
   1   9  -2   -0.84    4.01   2
  -1   9   2    1.31   12.09   1
  -1  -9   2   22.40   12.53   3
  -1   9   1  949.66   56.97   3
  -1   9   1 1048.06   86.72   4
   1  -9  -1  923.41  116.46   1
   1  -9  -1  809.58   82.62   4
  -1   9   1  951.91  108.06   1
   1   9  -1  921.31   72.33   2
  -1  -9   1  743.28   96.76   1
   1   9  -1  960.31  107.02   1
   1   9  -1  771.29   77.72   3
  -1  -9   1  910.11   72.05   3
  -1   9   1  964.35   94.31   2
  -1  -9   1  930.83   67.84   2
   1  -9  -1  842.05   90.35   2
   1   9   0  362.69   49.07   2
   1  -9   0  426.68   82.94   1
   1   9   0  410.09   50.94   3
  -1   9   0  399.58   74.33   1
  -1  -9   0  381.59   48.35   2
   1   9   0  449.56   76.32   1
  -1   9   0  412.94   40.94   3
   1  -9   0  422.46   59.56   4
  -1   9   0  465.93   63.76   2
  -1  -9   0  478.36   77.95   1
  -1  -9   0  394.70   46.71   3
  -1   9   0  468.38   59.30   4
   1   9   1 7606.69  246.26   2
   1   9   1 6767.18  299.56   1
   1  -9   1 7739.25  159.55   3
  -1   9  -1 8210.98  271.09   2
   1  -9   1 7853.59  264.30   4
   1   9   1 6214.75  189.12   3
   1  -9   1 8031.80  365.35   1
  -1  -9  -1 7687.75  235.65   2
  -1   9  -1 7964.20  353.25   1
  -1  -9  -1 7768.22  315.26   1
  -1   9  -1 7896.02  206.14   3
  -1   9  -1 7364.27  252.48   4
   1  -9   2  624.92  104.21   1
   1   9   2  820.59   86.37   2
  -1   9  -2  832.64  118.29   1
   1  -9   2  733.93   82.10   4
  -1   9  -2  766.60   83.96   4
   1   9   2  694.68   63.08   3
  -1  -9  -2  683.03   71.65   4
  -1  -9  -2  617.29   92.78   1
   1  -9   2  743.02   56.23   3
  -1  -9  -2  661.33   73.79   2
  -1  -9  -2  818.62  104.25   1
  -1   9  -2  688.12   69.91   3
  -1   9  -2  688.07   81.07   2
  -1  -9  -3  102.49   27.09   4
  -1   9  -3   82.98   25.54   4
   1  -9   3   43.77   23.26   4
  -1  -9  -3  144.74   43.89   1
  -1  -9  -3  132.51   36.87   2
  -1   9  -3   88.21   41.67   1
   1   9   3  128.97   36.95   2
   1  -9   3   81.10   21.95   3
  -1  -9  -3  156.35   47.38   1
  -1   9  -3  141.39   34.88   3
   1  -9   3   66.63   38.66   1
  -1  -9  -4  811.62   73.58   4
   1  -9   4  887.34   95.36   4
   1  -9   4  955.33   86.70   3
  -1   9  -4  797.29   94.10   4
  -1  -9  -4  653.49   97.19   1
  -1  -9  -4  742.31  110.99   1
  -1   9  -4  741.49  122.62   1
  -1  -9  -4  904.59   96.63   2
   1  -9   4  748.37  125.62   1
  -1   9  -4  986.99  103.37   3
   1   9   4  777.69   95.43   2
   1   9   5  306.10   62.67   2
  -1  -9  -5  330.83   76.55   1
  -1  -9  -5  376.68   74.54   1
  -1  -9  -5  368.67   66.30   2
   1  -9   5  292.20   55.90   4
   1  -9   5  199.87   61.61   1
   1  -9   5  284.46   51.87   3
  -1   9  -5  313.81   61.48   3
  -1  -9  -5  295.82   40.98   4
  -1  -9  -6  308.41   39.35   4
   1  -9   6  343.69   62.61   4
  -1   9  -6  359.31   71.08   3
  -1  -9  -6  315.87   63.55   2
   1  -9   6  291.05   82.30   1
   1  -9   6  280.48   55.57   3
  -1  -9  -7 1778.91  159.76   2
   1  -9   7 1530.33  135.05   4
   1  -9   7 1781.70  153.77   3
  -1  -9  -7 1620.61   77.49   4
   1  -9   7 1563.69  201.82   1
  -1   9  -7 1727.55  168.03   3
   1   9   7 1686.47  173.04   1
   1  -9   8  241.63   84.81   1
   1   9   8  436.51   92.87   1
  -1  -9  -8  421.47   28.22   4
   1  -9   8  444.56   74.29   4
   1  -9   8  406.03   79.91   3
  -1   9  -8  291.73   74.25   3
  -1  -9  -8  391.57   77.68   2
  -1   9  -9   20.73   20.24   2
   1  -9   9   -6.94    7.93   1
   1  -9   9    2.71   12.94   4
   1   9   9   21.71    7.27   1
  -1   9  -9   14.61    6.73   3
   1  -9  10  423.23   77.08   4
  -1   9 -10  541.33  111.07   3
  -1   9 -10  319.40   68.44   2
  -1  -9 -10  520.58   97.52   2
   1   9  10  390.10   93.18   1
   1  -9  10  608.46  139.80   1
  -1   9 -11  434.89  105.10   3
  -1   9 -11  443.76   83.83   2
   1   9  11  394.80   98.68   1
   1  -9  11  565.42  132.73   1
   1  -9  11  388.00   75.63   4
  -1  -9 -11  412.60   91.81   2
  -1   9 -12  369.92   81.67   2
  -1   9 -12  284.90   95.73   3
  -1  -9 -12  410.52   94.21   2
   1  -9  12  342.39  110.51   1
   1   9  12  342.36   92.07   1
   1  -9  12  248.04   60.52   4
  -1   9 -13   34.74   31.65   3
  -1  -9 -13   65.10   38.85   2
  -1   9 -13   48.68   33.30   2
   1  -9  13   39.45   29.40   4
   1   9  13   60.70   37.80   1
   1  -9  13  167.92   92.55   1
  -1   9 -14  291.12   83.29   2
  -1   9 -14  423.18  115.80   3
  -1  -9 -14  398.28  101.55   2
   1   9  14  394.64  108.87   1
   1  -9  14  200.23   57.56   4
   1  -9  14  609.70  158.09   1
  -1   9 -15 2404.46  218.01   2
  -1   9 -15 2179.09  275.79   3
   1  -9  15 2684.08  215.74   4
  -1  -9 -15 2412.44  247.11   2
   1   9  15 2296.19  264.58   1
   1  -9  15 2538.34  338.90   1
  -1  -9 -16  -11.74   16.71   2
   1  -9  16  163.75   52.55   4
   1   9  16  130.49   79.68   1
  -1   9 -16   52.32   34.78   3
   1  -9  16  103.80   67.13   1
  -1   9 -17   84.64   65.09   3
  -1   9 -17  103.44   49.58   2
   1  -9  17   21.81   25.91   4
   1   9  17  -10.13   29.31   1
  -1  -9 -17  -10.81   19.69   2
   1  -9  17   40.19   41.44   1
  -1   9 -18   -4.59   11.60   3
  -1   9 -18  -14.16   25.86   2
   1  -9  18   -9.28   30.81   4
   1   9  18  -30.98   37.98   1
   1  -9  18   40.56   27.25   1
  -1  -9 -18    6.24   31.64   2
  -1   9 -19 1933.06  216.93   2
   1   9  19 1817.96  257.37   1
  -1   9 -19 2024.18  292.41   3
   1  -9  19 1862.71  196.35   4
  -1  -9 -19 2578.17  289.90   2
   1  -9  19 2615.64  362.63   1
  -1   9 -20  -26.16   11.47   3
  -1  -9 -20  117.11   72.19   2
   1  -9  20   -9.39   11.48   4
   1   9  20  109.35   70.07   1
   1  -9  20   99.20   90.92   1
  -1   9 -20   -5.02   20.48   2
   1  -9  21   92.35   49.71   4
   1   9  21  -23.95   32.37   1
   1  -9  21    1.60   36.55   1
  -1  -9 -21   27.82   24.31   2
  -1   9 -21    1.35   46.52   3
  -1   9 -21   38.78   39.73   2
   1  -9  22   11.80   24.10   1
  -1   9 -22   61.81   43.85   2
   1  -9  22   53.87   28.36   4
  -1  -9 -22   46.96   56.50   2
  -1   9 -22  -29.69   33.88   3
   1   9  22  -42.27   38.50   1
  -1  -9 -23    9.31   16.19   2
   1  -9  23   26.59   41.79   4
   1  -9  23   22.29   45.15   1
  -1   9 -23    7.05   22.86   2
   1   9  24  -40.46   46.95   1
  -1   9 -24   62.84   45.99   2
   1  -9  24   70.26   82.84   1
   1  -9  24   -5.98   20.46   4
  -1  -9 -24  -17.58   20.71   2
   1  -9  25  -78.79   70.65   1
   1   9  25   23.19   43.11   1
  -1  -9 -25  -33.02   54.82   2
   1  -9  26   -3.24   45.90   1
  -1  -9 -26   92.04   57.24   2
  -1  -9 -27  -52.82   30.88   2
   1  -9  27   65.88   81.82   1
   1 -10 -29    6.06   27.34   2
   1 -10 -28   79.70   72.06   2
   1  10 -27   36.20   23.91   3
   1 -10 -27  172.25   86.03   2
   1  10 -26   96.71   78.39   3
   1 -10 -26   36.05   44.06   2
  -1 -10  26   67.74   42.59   4
   1 -10 -25   36.09   25.53   2
  -1 -10  25   38.89   43.67   4
   1  10 -25   42.84   70.04   3
   1 -10 -24  124.45   64.53   2
  -1 -10  24  472.95  116.94   4
   1  10 -24  595.02  209.72   3
  -1 -10  23  139.48   83.15   1
  -1 -10  23  119.72   60.52   4
   1 -10 -23  272.93   95.63   2
   1  10 -23   49.59   68.71   3
   1  10 -22  246.47  150.43   3
   1 -10 -22   85.48   58.27   2
  -1 -10  22  162.80   98.44   1
   1  10 -21  380.18  155.38   3
   1 -10 -21   90.70   58.43   2
  -1 -10  21  352.23  123.05   1
   1 -10 -21  149.31   60.65   1
   1 -10 -20  145.03   60.56   1
   1 -10 -20  303.96   95.57   2
  -1 -10  20  478.87  144.09   1
   1  10 -20  343.86  134.44   3
   1  10 -20  257.04   61.20   2
   1  10 -19  119.61   78.00   3
   1 -10 -19   56.58   49.36   2
   1  10 -19   60.15   28.09   2
   1 -10 -19   73.67   39.55   1
  -1 -10  19  165.02   89.36   1
   1 -10 -18   92.49   44.12   1
   1  10 -18   21.49   43.43   3
   1  10 -18  126.70   43.41   2
  -1 -10  18  141.55   77.60   1
   1 -10 -18   82.74   50.36   2
   1  10 -17  454.76  148.92   3
   1  10 -17  426.05   69.64   2
   1 -10 -17  436.94  107.87   2
   1 -10 -17  408.91   88.86   1
  -1 -10  17  505.18  130.96   1
   1  10 -16  495.50  144.36   3
   1  10 -16  486.08   67.35   2
  -1 -10  16  264.96   98.86   1
   1 -10 -16  628.53  122.18   2
   1 -10 -16  398.65   82.97   1
   1  10 -15   47.77   62.18   3
   1 -10 -15   11.75   13.24   2
  -1  10  15   17.51    9.02   4
  -1 -10  15   14.29   35.75   1
   1 -10 -15    6.00   17.56   1
   1  10 -15   14.75   15.15   2
   1 -10 -15  102.78   56.07   1
   1 -10 -14  165.09   55.95   2
  -1 -10  14  185.76   73.37   1
   1  10 -14  283.41   47.17   2
   1 -10 -14  348.70   72.54   1
   1 -10 -14  216.71   68.43   1
  -1  10  14  229.99   34.17   4
   1  10 -13    2.08   11.50   2
   1  10 -13   21.61   36.91   3
  -1 -10  13    9.49   10.69   1
   1 -10 -13   44.38   28.48   1
  -1  10  13   10.63    8.83   4
   1 -10 -13    6.62   27.74   2
   1 -10 -13   64.71   36.47   1
   1  10 -12  435.38  119.25   3
  -1 -10  12  296.52   89.18   1
   1 -10 -12  326.01   79.25   2
  -1  10  12  328.61   40.35   4
   1 -10 -12  215.54   64.55   1
   1  10 -12  409.97   45.34   2
   1 -10 -12  373.41   68.24   1
   1  10 -11 2377.63   98.00   2
  -1 -10  11 2163.31  227.59   1
   1 -10 -11 2307.06  195.14   1
   1 -10 -11 2181.10  115.18   4
   1  10 -11 2120.12  245.26   3
   1 -10 -11 2364.95  170.36   1
   1 -10 -11 2040.31  187.47   2
  -1  10  11 2296.80  106.29   4
  -1  10  10 2977.26  122.32   4
  -1 -10  10 2576.87  239.91   1
   1 -10 -10 3049.07  222.42   2
   1 -10 -10 2966.75  141.57   4
   1  10 -10 2896.85   92.54   2
   1 -10 -10 3295.62  221.28   1
   1 -10 -10 3002.30  190.25   1
   1  10 -10 3086.71  284.09   3
   1 -10  -9 1696.18  140.69   1
   1  10  -9 1668.61  199.15   3
  -1 -10   9 1463.29  174.73   1
   1 -10  -9 1473.93  141.05   1
  -1  10   9 1458.28   85.57   4
   1 -10  -9 1483.66  149.72   2
   1 -10  -9 1475.70  103.41   4
   1 -10  -8  203.54   49.55   1
   1  10  -8  218.22   69.28   1
   1 -10  -8   85.42   35.60   2
  -1 -10   8  136.93   53.55   1
   1 -10  -8  163.99   35.75   4
  -1  10   8  153.74   28.33   4
   1 -10  -8  143.21   41.94   1
   1  10  -8  101.13   45.04   3
   1 -10  -717787.30  454.74   1
   1 -10  -717305.99  486.73   2
  -1 -10   716549.26  558.97   1
   1 -10  -717843.98  383.12   4
  -1  10   717616.80  311.27   4
  -1  10   716845.98  430.66   1
   1  10  -718259.41  603.22   3
   1 -10  -6 5013.08  208.00   4
   1  10  -6 5141.26  298.52   3
  -1  10   6 5293.63  172.15   4
  -1 -10   6 5097.53  301.70   1
   1  10  -6 5575.34  295.11   1
  -1  10   6 5055.80  228.83   1
   1 -10  -6 5153.30  254.96   2
   1 -10  -5  632.05   76.85   4
   1  10  -5  515.66   90.29   3
   1 -10  -5  615.31   86.84   2
   1 -10  -5  548.71   83.34   1
  -1  10   5  520.03   55.38   4
  -1 -10   5  456.91   91.82   1
   1  10  -5  492.68   87.01   1
  -1  10   5  518.99   72.53   1
  -1 -10   4  267.52   65.32   1
   1 -10  -4  236.32   55.26   1
   1 -10  -4  297.08   59.91   2
   1  10  -4  240.73   56.43   3
  -1 -10   4  241.56   22.54   2
  -1  10   4  230.96   53.17   1
  -1  10   4  298.47   57.25   2
   1  10  -4  274.39   62.19   1
  -1 -10   4  184.51   43.36   3
   1  10  -4  262.22   25.18   2
  -1  10   4  240.23   39.00   4
   1 -10  -4  293.57   48.75   4
   1 -10  -3   41.92   22.80   1
  -1 -10   3   10.96    3.57   1
   1  10  -3   18.56   21.16   3
  -1  10   3   21.72   15.65   2
  -1  10   3   32.57   16.46   4
   1 -10  -3   21.09   19.57   2
  -1  10   3   21.69   15.42   1
   1  10  -3   21.08    8.88   2
   1  10  -3   71.07   30.92   1
  -1 -10   3   32.20   14.25   3
  -1 -10   3   18.89    7.84   2
   1 -10  -3   32.75   19.36   4
   1  10  -2   25.45   21.15   1
   1 -10  -2   57.68   36.48   1
  -1  10   2   22.31   10.58   4
   1 -10  -2   18.55   17.34   4
   1 -10  -2   35.36   21.10   2
  -1 -10   2   50.13   28.66   1
   1  10  -2   16.36   14.13   3
  -1  10   2   32.49   16.66   1
  -1 -10   2   21.67    8.84   2
   1  10  -2   40.34   12.97   2
  -1  10   2   22.16    9.09   3
  -1 -10   2   33.80   16.41   3
  -1  10   2   49.06   23.14   2
   1 -10  -1 1057.73   96.86   4
  -1  10   1 1014.23  117.34   1
  -1  10   1 1122.61  103.77   2
   1  10  -1 1023.91   78.21   2
   1 -10  -1 1218.48  138.13   1
  -1  10   1 1053.72   91.51   4
  -1 -10   1 1034.15   80.26   3
  -1  10   1 1108.04   66.31   3
   1 -10  -1 1161.25  109.84   2
  -1 -10   1 1166.89   80.15   2
   1  10  -1  976.80   91.17   3
  -1 -10   1  947.84  117.55   1
   1  10  -1 1203.27  126.91   1
  -1  10   0 7762.18  343.33   1
  -1  10   0 7848.89  264.95   4
  -1  10   0 7860.57  273.36   2
  -1 -10   0 7363.83  327.05   1
   1 -10   0 8212.84  272.25   4
   1 -10   0 7558.74  355.93   1
  -1 -10   0 7886.37  228.75   2
  -1 -10   0 8292.81  224.85   3
  -1  10   0 8091.19  197.58   3
   1  10   0 7804.77  233.47   3
   1  10   0 7825.07  327.84   1
  -1  10  -1  154.61   30.31   3
  -1 -10  -1  141.75   44.87   1
  -1 -10  -1  198.40   40.09   2
   1 -10   1   91.90   58.03   1
  -1  10  -1  125.59   34.05   4
   1  10   1  201.45   35.45   3
   1  10   1  185.82   38.92   2
   1  10   1  126.07   43.06   1
  -1  10  -1   54.37   35.75   1
  -1  10  -1  173.95   42.31   2
   1 -10   1  183.72   42.30   4
   1 -10   1  139.88   23.30   3
   1 -10   2 3521.77  185.37   4
   1  10   2 3605.74  187.11   2
  -1 -10  -2 4020.29  183.93   4
  -1  10  -2 3501.78  255.23   1
  -1 -10  -2 3744.83  184.23   2
  -1  10  -2 3461.78  192.03   4
   1 -10   2 3890.04  133.84   3
  -1  10  -2 3702.28  168.97   3
   1 -10   2 4028.32  276.58   1
  -1  10  -2 3627.43  186.62   2
  -1 -10  -2 4376.52  245.62   1
   1  10   2 3260.74  140.97   3
   1 -10   314475.13  543.40   1
  -1  10  -315101.63  541.05   1
  -1 -10  -315788.24  479.58   1
   1  10   315275.00  408.34   2
  -1 -10  -314679.73  331.76   4
   1 -10   314777.00  293.72   3
  -1  10  -314413.05  410.71   4
  -1 -10  -315502.40  396.05   2
  -1  10  -315072.23  376.88   3
  -1  10  -315186.47  395.85   2
  -1 -10  -313795.56  466.04   1
   1 -10   315320.88  399.89   4
  -1 -10  -4  501.61   59.92   4
  -1 -10  -4  537.11   77.24   2
   1  10   4  490.87   77.90   2
   1 -10   4  689.84  119.82   1
  -1 -10  -4  470.27   92.61   1
   1 -10   4  603.24   67.67   3
  -1  10  -4  582.51   80.20   3
   1 -10   4  508.17   75.64   4
  -1 -10  -4  549.52   94.23   1
   1 -10   5 2916.57  183.41   4
   1  10   5 2519.64  185.35   2
   1 -10   5 2733.36  252.99   1
  -1 -10  -5 2717.53  182.76   2
  -1 -10  -5 2534.13  204.36   1
   1 -10   5 2657.36  160.09   3
  -1 -10  -5 2889.78  134.84   4
  -1  10  -5 2854.68  192.54   3
   1 -10   6 1071.72  110.19   3
  -1 -10  -6  806.45  104.00   2
  -1  10  -6  846.23  113.19   3
  -1 -10  -6  764.67   64.51   4
   1 -10   6  812.36  144.68   1
   1 -10   6  953.58  107.44   4
  -1 -10  -6 1034.74  131.41   1
  -1 -10  -715174.16  251.49   4
  -1  10  -715187.26  512.08   3
   1 -10   715690.97  461.80   3
  -1 -10  -714726.60  516.58   1
   1 -10   715745.66  444.83   4
  -1 -10  -715787.63  482.62   2
   1  10   8  381.63   90.83   1
  -1  10  -8  345.32   81.99   3
   1 -10   8  148.11   42.83   4
   1 -10   8  271.07   88.91   1
  -1 -10  -8  320.88   76.19   2
   1 -10   8  271.66   63.87   3
  -1  10  -9 2285.25  221.52   3
   1  10   9 2930.46  246.79   1
   1 -10   9 2911.34  201.08   4
   1 -10   9 3115.34  306.42   1
  -1  10  -9 3000.41  205.11   2
  -1 -10  -9 2831.89  223.68   2
   1  10  10    8.79   17.44   1
  -1  10 -10   36.07   31.67   3
   1 -10  10  -14.11   23.20   1
  -1 -10 -10   32.80   29.82   2
   1 -10  10    6.12   21.26   4
  -1  10 -10    5.82   18.72   2
  -1  10 -11   10.44   22.74   3
  -1 -10 -11   20.03   26.87   2
  -1  10 -11    4.81   14.25   2
   1  10  11    3.11   19.93   1
   1 -10  11   14.69    6.61   4
   1 -10  12   29.20   54.28   1
  -1  10 -12   -1.11   22.31   2
   1  10  12   17.42   13.66   1
   1 -10  12   50.93   26.92   4
  -1 -10 -12   -8.69   17.22   2
  -1  10 -13    5.60   12.98   3
  -1 -10 -13   26.65   19.09   2
  -1  10 -13   45.09   37.76   2
   1  10  13    6.96    2.51   1
   1 -10  13   31.44   29.09   1
   1 -10  13   -4.05   17.24   4
  -1  10 -14   77.81   55.08   3
  -1  10 -14  -17.55   32.37   2
  -1 -10 -14   32.89   32.43   2
   1 -10  14   -0.98   10.79   4
   1  10  14   38.34   37.44   1
   1 -10  14   74.75   58.80   1
   1 -10  15  885.42  127.28   4
  -1  10 -15  528.83  102.13   2
   1  10  15  805.53  155.06   1
  -1 -10 -15  949.79  160.64   2
   1 -10  15  552.03  156.16   1
  -1  10 -15  794.35  172.95   3
  -1  10 -16  597.13  149.32   3
  -1 -10 -16  967.65  169.82   2
   1  10  16  886.29  169.33   1
  -1  10 -16  495.53   99.19   2
   1 -10  16  596.97  164.33   1
   1 -10  16  749.27  118.90   4
   1  10  17   44.45   44.88   1
  -1  10 -17   69.00   65.83   3
  -1 -10 -17   -3.84   31.47   2
   1 -10  17   86.81   43.34   4
   1 -10  17  110.83   90.33   1
  -1  10 -17   65.97   44.28   2
   1  10  18   33.86   49.36   1
   1 -10  18   96.15   53.73   1
  -1  10 -18  149.24   94.68   3
   1 -10  18  112.35   47.15   4
  -1 -10 -18  135.25   75.22   2
  -1  10 -18  198.34   67.65   2
  -1  10 -19   91.67   50.92   2
   1 -10  19  251.30  111.15   1
   1 -10  19  276.82   84.82   4
   1  10  19  231.06   95.23   1
  -1  10 -19  236.00  101.54   3
  -1 -10 -19  223.48   85.84   2
  -1  10 -20   64.31   67.18   3
  -1  10 -20   93.95   54.58   2
   1 -10  20  -14.38   38.85   1
   1 -10  20    9.06    9.52   4
  -1 -10 -20    1.27   15.73   2
   1  10  20  101.76   68.18   1
  -1  10 -21  123.09   67.90   3
  -1 -10 -21  174.56   80.31   2
   1 -10  21  140.18   85.44   1
   1 -10  21   92.30   49.50   4
  -1  10 -21  164.26   64.82   2
   1  10  21  163.47   89.66   1
   1 -10  22   14.06   26.04   4
  -1 -10 -22   -5.58   20.84   2
   1  10  22   -8.41   23.94   1
   1 -10  22   25.02   22.26   1
  -1  10 -22   22.29   26.55   2
  -1  10 -23   15.43   14.47   2
   1  10  23    0.84   33.00   1
   1 -10  23    3.49   18.14   4
  -1 -10 -23   63.39   37.55   2
  -1  10 -23   97.76   68.07   3
   1 -10  23   68.74   86.50   1
   1  10  24   30.53   39.18   1
   1 -10  24   -2.58   22.01   4
  -1 -10 -24   56.26   53.51   2
  -1 -10 -25   88.09   71.63   2
   1 -10  25   77.17   82.98   1
  -1 -10 -26   72.08   62.17   2
   1 -10  26  -95.27   93.13   1
   1 -10  27  -22.38   58.56   1
  -1 -10 -27   99.48   69.94   2
   1 -11 -28   80.42   60.21   2
   1  11 -27  -41.65   35.77   3
   1 -11 -27   16.65   29.60   2
   1  11 -26  -22.03   56.86   3
   1 -11 -26   28.71   31.37   2
  -1 -11  26   25.15   45.42   4
  -1 -11  25  145.86   65.32   4
   1 -11 -25   21.12   41.71   2
   1  11 -24   62.28   71.33   3
  -1 -11  24   72.49   53.42   4
   1 -11 -24   37.69   53.16   2
  -1 -11  23  265.96  122.00   1
  -1 -11  23  455.14  111.56   4
   1 -11 -23  463.11  127.62   2
   1  11 -23  324.66  152.59   3
  -1 -11  22  110.06   72.05   1
   1 -11 -22  130.70   56.13   2
   1  11 -22  240.55  103.65   3
   1 -11 -21  408.40   99.59   1
  -1 -11  21  285.58  106.97   1
   1  11 -21  267.77  125.70   3
   1 -11 -21  241.51   96.89   2
   1 -11 -20  423.57   97.82   1
   1 -11 -20  516.54  127.87   2
   1  11 -20  353.99  133.11   3
   1  11 -19  313.43  117.60   3
   1 -11 -19  406.29  111.01   2
  -1 -11  19  136.69   65.30   1
   1 -11 -19  274.68   71.99   1
   1  11 -19  429.73   74.38   2
   1  11 -18   55.02   51.72   3
   1  11 -18  165.56   42.46   2
  -1 -11  18   57.38   60.04   1
   1 -11 -18   92.99   47.99   2
   1 -11 -18   89.62   44.33   1
   1  11 -17  169.42   89.81   3
   1 -11 -17  127.56   50.33   1
   1  11 -17  108.49   32.80   2
  -1 -11  17   21.29   29.03   1
   1 -11 -17   72.16   52.44   2
   1  11 -16  316.36  120.49   3
   1  11 -16  324.62   53.05   2
  -1 -11  16  221.03   96.61   1
   1 -11 -16  217.53   63.18   1
   1 -11 -16  212.18   72.00   2
   1  11 -15  449.31  134.75   3
   1  11 -15  733.55   76.19   2
  -1  11  15  504.11   36.59   4
   1 -11 -15  793.89  134.57   2
  -1 -11  15  603.08  143.06   1
   1 -11 -15  767.93  109.98   1
   1 -11 -14  319.42   67.80   1
   1  11 -14  249.87   96.82   3
  -1 -11  14  283.06   93.84   1
   1  11 -14  364.02   49.62   2
   1 -11 -14  381.69   93.88   2
  -1  11  14  247.88   29.55   4
   1  11 -13  268.48   37.63   2
   1  11 -13  193.12   81.29   3
  -1  11  13  200.68   28.64   4
   1 -11 -13  116.72   45.96   1
   1 -11 -13  194.18   65.84   2
  -1 -11  13  302.52   95.24   1
   1 -11 -13  290.42   63.55   1
   1 -11 -12  455.92   91.28   1
   1  11 -12  457.18   44.25   2
  -1 -11  12  425.28  105.41   1
   1 -11 -12  347.41   82.63   2
   1 -11 -12  550.53   90.57   1
   1  11 -12  465.28  119.44   3
  -1  11  12  391.66   39.71   4
   1  11 -11  439.96  113.35   3
   1 -11 -11  522.66   55.05   4
  -1 -11  11  738.55  138.69   1
   1 -11 -11  687.43  109.76   1
  -1  11  11  535.03   48.24   4
   1 -11 -11  637.00  106.47   2
   1 -11 -11  637.50   93.26   1
   1 -11 -10 1970.59  162.39   1
  -1  11  10 1763.73   90.46   4
  -1 -11  10 1838.29  208.22   1
   1 -11 -10 1889.28  173.87   1
   1 -11 -10 1713.37  172.09   2
   1 -11 -10 1938.44  115.84   4
   1  11 -10 1952.75  226.76   3
   1 -11  -9 1020.98  114.19   1
   1 -11  -9  964.79  124.83   2
   1 -11  -9 1066.72  121.83   1
   1 -11  -9  987.98   87.79   4
  -1  11   9 1088.71   72.29   4
  -1 -11   9  931.65  145.98   1
   1  11  -9 1069.87  162.06   3
   1 -11  -8  325.98   64.94   1
  -1  11   8  380.82   43.78   4
  -1 -11   8  414.88   97.21   1
   1 -11  -8  498.49   81.45   1
   1 -11  -8  531.07   65.64   4
   1 -11  -8  389.03   75.28   2
   1  11  -8  481.90  107.18   3
  -1  11   7  159.82   47.21   1
   1 -11  -7  225.00   56.29   2
   1 -11  -7  180.90   42.73   4
   1  11  -7  195.34   59.65   3
   1 -11  -7  154.35   48.31   1
  -1  11   7  232.87   35.98   4
  -1 -11   7  200.50   61.43   1
   1  11  -6 7221.32  348.14   1
  -1 -11   6 6385.23  352.22   1
   1 -11  -6 6346.56  239.02   4
  -1  11   6 6096.24  267.81   1
   1 -11  -6 6269.05  292.33   2
   1 -11  -6 7002.53  308.28   1
  -1  11   6 6498.72  193.36   4
   1  11  -6 6294.95  337.86   3
   1  11  -5 2600.70  204.59   3
   1 -11  -5 2521.31  152.92   4
  -1  11   5 2517.95  125.19   4
  -1 -11   5 2226.03  215.14   1
   1 -11  -5 2562.74  182.00   2
   1 -11  -5 2346.97  179.66   1
   1  11  -5 2481.82  198.72   1
  -1  11   5 2305.48  162.76   1
  -1  11   413464.64  300.42   4
   1 -11  -413693.56  410.22   2
   1 -11  -413352.87  345.89   4
   1  11  -412848.32  426.57   3
   1  11  -413316.89  201.04   2
  -1  11   412908.18  399.01   1
  -1 -11   413034.73  189.87   2
  -1 -11   413606.75  485.34   1
   1  11  -412849.45  446.64   1
   1 -11  -413134.91  436.57   1
  -1 -11   3  170.93   25.43   2
  -1  11   3  172.14   45.32   1
   1  11  -3   91.27   35.07   1
   1  11  -3  147.48   41.86   3
   1  11  -3  127.72   23.00   2
  -1 -11   3  120.43   51.40   1
  -1  11   3  164.72   34.58   4
   1 -11  -3  162.27   42.95   2
  -1 -11   3  173.88   36.27   3
  -1  11   3  191.39   45.51   2
   1 -11  -3  114.98   34.01   4
   1 -11  -3  145.53   47.59   1
   1  11  -2  144.25   40.47   3
  -1 -11   2  166.04   28.61   2
  -1  11   2  213.55   42.18   4
  -1  11   2  176.04   53.41   1
   1  11  -2  185.33   56.26   1
  -1 -11   2  168.35   34.99   3
   1 -11  -2  140.05   37.75   2
  -1 -11   2  177.53   52.95   1
   1 -11  -2  162.97   55.30   1
   1  11  -2  241.82   36.13   2
  -1  11   2  182.64   29.09   3
  -1  11   2  169.99   42.09   2
   1 -11  -2  250.72   48.28   4
   1  11  -1   -7.02    9.00   2
  -1 -11   1   -4.95   14.25   1
  -1 -11   1    3.08    4.60   2
   1  11  -1    2.00    6.46   1
  -1  11   1   -5.54   17.86   1
   1 -11  -1   -6.69    7.02   1
   1  11  -1    6.12    5.15   3
  -1  11   1    1.92    1.37   2
  -1  11   1    4.91   11.19   4
  -1  11   1    4.94    7.48   3
  -1 -11   1    9.47    7.86   3
   1 -11  -1    5.98   10.62   2
   1 -11  -1  -12.06   17.02   4
   1  11   0  542.60   65.13   2
   1 -11   0  506.93   74.71   2
  -1  11   0  614.34   76.93   4
   1 -11   0  527.32   72.64   4
   1 -11   0  568.64  106.42   1
   1  11   0  547.96   64.14   3
  -1  11   0  544.78   94.30   1
  -1 -11   0  542.89   61.25   2
   1  11   0  670.62   96.74   1
  -1  11   0  558.00   76.50   2
  -1 -11   0  399.30   50.80   3
  -1 -11   0  568.15   94.50   1
  -1  11   0  470.37   50.80   3
   1 -11   1 1326.60  115.97   4
  -1  11  -1 1524.00  173.64   1
   1 -11   1 1445.62  172.28   1
   1  11   1 1446.97  100.34   3
   1  11   1  902.51   91.17   2
   1  11   1 1556.92  154.61   1
   1 -11   1 1438.60   78.36   3
  -1 -11  -1 1417.85  107.14   2
  -1 -11  -1 1354.54  142.99   1
  -1  11  -1 1605.51  104.07   3
  -1  11  -1 1494.06  122.59   2
  -1  11  -1 1516.46  127.66   4
  -1 -11  -2 2175.57  182.84   1
   1 -11   2 2308.58  154.29   4
  -1  11  -2 1945.30  202.14   1
   1  11   2 2338.42  152.80   2
  -1  11  -2 1917.87  151.53   4
   1 -11   2 2186.32  212.34   1
   1 -11   2 2343.15  105.81   3
  -1  11  -2 2549.83  159.79   2
   1  11   2 2265.98  124.31   3
  -1 -11  -2 2588.52  155.88   2
   1  11   2 2268.71  193.22   1
  -1  11  -2 2116.32  135.45   3
  -1 -11  -3 3310.48  162.66   4
  -1  11  -3 3731.61  199.40   2
   1  11   3 3345.31  194.33   2
  -1 -11  -3 3250.34  226.61   1
  -1 -11  -3 3373.61  188.29   2
   1 -11   3 3236.74  266.38   1
   1  11   3 3472.61  155.02   3
   1 -11   3 3506.62  144.38   3
   1 -11   3 3398.90  194.52   4
  -1  11  -3 3593.18  190.54   3
   1 -11   4  139.18   60.80   1
   1 -11   4   65.98   25.88   4
  -1 -11  -4   98.65   37.66   2
   1 -11   4  185.10   48.64   3
   1  11   4   95.61   33.91   2
  -1 -11  -4  216.20   61.68   1
  -1 -11  -4   97.06   25.05   4
  -1  11  -4  127.92   39.19   3
   1 -11   5 2161.17  161.65   4
  -1 -11  -5 1958.43  116.85   4
   1 -11   5 1904.40  215.55   1
  -1  11  -5 1992.88  166.73   3
   1 -11   5 2084.85  139.46   3
  -1 -11  -5 2247.43  170.84   2
  -1 -11  -5 1816.83  174.87   1
  -1  11  -615323.18  487.40   3
   1 -11   616699.23  460.09   4
  -1 -11  -614764.22  461.17   2
   1 -11   614407.13  616.13   1
   1 -11   615970.99  431.71   3
  -1 -11  -615628.01  309.00   4
  -1 -11  -617523.36  556.63   1
  -1 -11  -7 4650.29  149.71   4
   1 -11   7 5583.03  272.04   4
  -1  11  -7 4535.36  285.08   3
   1 -11   7 4695.45  362.85   1
   1 -11   7 5031.92  257.21   3
  -1 -11  -7 5123.71  280.85   2
  -1 -11  -7 5239.16  311.77   1
   1 -11   8 3142.62  209.32   4
  -1 -11  -8 3234.46   95.83   4
  -1 -11  -8 3015.97  244.16   1
   1 -11   8 3537.42  328.89   1
  -1  11  -8 3287.50  256.53   3
  -1 -11  -8 3241.90  233.32   2
  -1 -11  -9  593.56  107.91   1
   1 -11   9  829.21  160.82   1
  -1 -11  -9  580.85  102.53   2
  -1  11  -9  823.43  135.58   3
   1 -11   9  825.39  111.59   4
  -1  11 -10  356.64   91.95   3
   1 -11  10  641.54   99.14   4
  -1 -11 -10  514.51  103.02   2
   1 -11  10  457.15  123.39   1
   1  11  10  615.56  117.98   1
  -1  11 -10  468.60   84.06   2
   1 -11  11  523.68   91.73   4
  -1  11 -11  856.10  150.46   3
   1  11  11  935.50  148.19   1
  -1  11 -11  882.15  119.78   2
   1 -11  11  857.61  169.41   1
  -1 -11 -11  816.84  129.96   2
   1 -11  12  236.91   60.22   4
   1 -11  12  475.87  137.71   1
   1  11  12  322.54   89.93   1
  -1  11 -12  172.59   68.88   3
  -1 -11 -12  337.27   91.50   2
  -1  11 -12  283.20   72.99   2
   1 -11  13   89.29   65.79   1
   1  11  13   27.66   25.26   1
  -1  11 -13   15.78   23.07   2
  -1 -11 -13   14.48   23.29   2
   1 -11  13  -22.37   26.36   4
  -1  11 -13   24.84   30.94   3
  -1  11 -14  294.44   72.77   2
   1  11  14  198.73   77.92   1
   1 -11  14  312.49  123.93   1
  -1  11 -14  188.98   72.35   3
   1 -11  14  314.89   75.35   4
  -1 -11 -14  369.22  106.94   2
  -1  11 -15 1356.16  164.36   2
   1  11  15 1531.84  213.97   1
  -1 -11 -15 1504.38  202.36   2
  -1  11 -15 1378.47  216.95   3
   1 -11  15 1515.32  168.87   4
   1 -11  15 1590.19  267.71   1
  -1  11 -16 1352.97  225.75   3
  -1  11 -16  931.21  138.91   2
  -1 -11 -16 1220.10  185.18   2
   1 -11  16  796.63  193.58   1
   1  11  16  786.02  156.15   1
   1 -11  16 1237.48  156.38   4
  -1  11 -17  166.34   74.61   3
   1  11  17    2.20   20.57   1
   1 -11  17  -27.14   30.84   1
   1 -11  17   30.57   28.09   4
  -1 -11 -17  223.41   89.57   2
  -1  11 -17   61.91   37.25   2
  -1 -11 -18   71.41   59.67   2
  -1  11 -18   93.21   54.61   3
   1 -11  18  151.74   58.12   4
  -1  11 -18   50.80   32.28   2
   1  11  18   11.25   37.83   1
   1 -11  18   92.88   76.35   1
  -1 -11 -19  185.85   80.39   2
   1 -11  19  201.34   71.45   4
   1 -11  19  116.80   90.66   1
  -1  11 -19  183.26   66.42   2
   1  11  19  180.39   87.35   1
  -1  11 -19  148.18   80.61   3
  -1  11 -20   36.74   49.00   3
   1 -11  20   13.13   40.07   1
  -1  11 -20   14.98   24.86   2
   1 -11  20    7.66   23.31   4
  -1 -11 -20  -23.94   43.87   2
  -1  11 -21  -10.91   24.03   2
  -1 -11 -21   30.50   37.98   2
   1 -11  21   72.93   45.66   4
  -1  11 -21   56.82   59.54   3
   1  11  21   -1.53   23.58   1
  -1 -11 -22   73.40   62.79   2
  -1  11 -22  -17.05   34.46   3
   1  11  22  -18.04   21.81   1
   1 -11  22   -8.17   17.69   4
   1 -11  22   74.46   65.48   1
  -1  11 -22   50.70   49.94   2
  -1  11 -23   -4.12   23.26   3
   1 -11  23   -9.34   13.98   4
  -1 -11 -23   53.34   58.59   2
   1 -11  23  -38.11   62.35   1
   1  11  23   22.68   37.00   1
  -1  11 -23  -14.67   15.55   2
  -1  11 -24   88.90   76.11   3
   1 -11  24   21.73   40.67   4
   1 -11  24  -33.60   37.90   1
  -1 -11 -24   10.06   16.13   2
   1  11  24  -88.33   69.31   1
   1 -11  25  -50.57   83.44   1
   1 -11  25  -20.31   23.02   4
  -1 -11 -25   91.38   75.80   2
   1 -11  26  -44.05   24.70   1
  -1 -11 -26  -11.33   13.21   2
   1 -11  27   28.48   48.64   1
  -1 -11 -27    3.60   38.55   2
   1 -12 -28  123.99   73.57   2
   1  12 -27   58.57   79.74   3
   1 -12 -27  120.41   81.43   2
  -1 -12  26    2.64   23.14   4
   1 -12 -26  -15.89   14.48   2
  -1 -12  25   45.12   36.63   4
   1 -12 -25   15.55   43.02   2
   1 -12 -24  213.20   86.57   2
   1  12 -24  338.88  157.39   3
  -1 -12  24  292.38   95.92   4
   1  12 -23   27.20   75.06   3
  -1 -12  23   97.82   79.43   1
   1 -12 -23   24.41   47.90   2
  -1 -12  23   36.50   46.44   4
   1 -12 -22  169.85   85.68   2
  -1 -12  22  362.81  130.21   1
   1  12 -22  291.36  126.38   3
  -1 -12  22  276.41   87.34   4
   1 -12 -21    3.14    5.19   1
  -1 -12  21  -22.87   19.14   1
   1 -12 -21  -26.69   42.31   2
   1 -12 -20  286.97   72.49   1
   1 -12 -20  484.43  124.63   2
  -1 -12  20  395.94  127.49   1
   1  12 -20  591.42  178.35   3
   1 -12 -19   45.34   14.70   2
   1  12 -19   36.57   57.75   3
  -1 -12  19   79.67   48.50   1
   1 -12 -19   84.65   43.35   1
  -1 -12  18   -0.75   24.40   1
   1  12 -18   79.44   72.11   3
   1 -12 -18   14.54   13.75   1
   1  12 -18   -3.31   11.20   2
   1 -12 -18   19.86   33.32   2
   1  12 -17   49.46   25.28   2
   1  12 -17  110.69   79.99   3
   1 -12 -17   -2.93   11.43   1
  -1 -12  17   62.61   56.85   1
   1 -12 -17   87.38   55.55   2
   1 -12 -16   -0.71   16.39   2
   1 -12 -16   30.89   27.48   1
   1  12 -16   -0.15    8.91   2
   1  12 -16  -10.07   47.47   3
  -1 -12  16  -10.43   17.68   1
   1 -12 -15   55.11   42.38   2
   1 -12 -15  119.84   52.23   1
  -1 -12  15   -9.22   36.90   1
   1  12 -15  195.50   95.49   3
   1  12 -15   76.30   24.61   2
   1  12 -14  256.02   38.97   2
   1 -12 -14  271.40   68.84   1
  -1  12  14  134.64   17.61   4
  -1 -12  14  214.06   87.94   1
   1 -12 -14  154.91   58.10   2
   1  12 -14  169.54   94.26   3
   1 -12 -13  356.75   77.44   1
   1  12 -13  340.24  108.23   3
  -1 -12  13  169.42   68.57   1
   1  12 -13  352.83   40.86   2
  -1  12  13  277.47   29.19   4
   1 -12 -13  361.43   88.57   2
  -1  12  12   20.79    8.22   4
   1 -12 -12   -7.19   21.42   1
  -1 -12  12  -21.15   25.99   1
   1  12 -12    0.13    4.61   2
   1  12 -12    7.64   28.48   3
   1 -12 -12   -3.17   16.99   2
   1 -12 -12   38.90   28.38   1
  -1 -12  11  290.50   85.98   1
   1 -12 -11  284.96   42.70   4
  -1  12  11  274.81   33.17   4
   1 -12 -11  292.07   73.86   1
   1 -12 -11  277.97   62.78   1
   1 -12 -11  255.65   69.69   2
   1  12 -11  235.49   81.38   3
   1 -12 -10 3371.63  223.54   1
   1  12 -10 2671.63  272.93   3
   1 -12 -10 3395.36  238.72   1
  -1 -12  10 2928.49  272.61   1
  -1  12  10 3152.82  118.00   4
   1 -12 -10 3152.53  237.39   2
   1 -12 -10 3318.77  154.19   4
   1 -12  -9 1258.71  134.91   1
   1 -12  -9 1234.73  100.37   4
  -1  12   9 1316.96   79.53   4
   1 -12  -9 1391.77  144.51   1
  -1 -12   9 1152.65  169.86   1
   1  12  -9 1198.34  176.18   3
   1 -12  -9 1445.56  156.43   2
  -1 -12   8 4078.33  308.09   1
   1 -12  -8 3731.28  180.81   4
   1 -12  -8 3907.78  239.12   1
   1  12  -8 4026.82  307.15   3
   1 -12  -8 4126.83  253.98   2
  -1  12   8 3943.82  145.60   4
   1 -12  -8 3902.06  237.43   1
  -1  12   7  173.04   56.75   1
   1 -12  -7  268.40   47.96   4
   1 -12  -7  303.72   69.67   2
  -1 -12   7  253.57   68.32   1
  -1  12   7  194.23   33.70   4
   1 -12  -7  192.41   56.39   1
   1  12  -7  229.94   68.08   3
   1 -12  -6    3.47   17.05   2
   1 -12  -6   17.97   18.47   4
  -1 -12   6    1.80    6.41   1
   1 -12  -6   16.40   15.39   1
  -1  12   6   22.33   20.64   1
  -1  12   6   38.84   16.02   4
   1 -12  -5 3573.84  185.74   4
   1 -12  -5 3113.98  217.15   1
  -1 -12   5 3550.84  265.73   1
   1  12  -5 3465.23   91.10   2
  -1  12   5 3462.01  154.40   4
   1 -12  -5 3370.94  216.40   2
  -1  12   5 3324.88  205.74   1
   1  12  -5 3652.14  244.85   3
   1 -12  -4   -7.09   15.47   1
  -1 -12   4   43.23   29.34   1
  -1 -12   4   48.17   13.76   2
  -1  12   4   41.72   25.89   1
   1 -12  -4   62.67   28.78   4
   1 -12  -4   26.82   25.27   2
   1  12  -4   37.27   12.16   2
   1  12  -4   41.03   21.79   3
  -1  12   4   49.33   19.53   4
  -1 -12   3 1213.68  152.69   1
   1 -12  -3 1260.59  108.41   4
   1  12  -3 1376.14   82.24   2
   1  12  -3 1371.99  133.72   3
  -1 -12   3 1262.69   74.17   2
   1 -12  -3 1331.48  129.35   2
  -1  12   3 1507.20  145.86   1
  -1  12   3 1355.48  104.65   4
   1 -12  -3 1483.54  160.83   1
   1 -12  -2 1920.13  153.05   2
  -1  12   2 1956.56  134.28   4
  -1 -12   2 2137.00  107.58   2
   1  12  -2 1975.46  110.25   2
   1  12  -2 1712.03  137.55   3
  -1  12   2 1983.69  151.02   2
  -1  12   2 1870.63   97.94   3
  -1  12   2 1931.58  178.38   1
   1 -12  -2 1798.72  131.19   4
  -1 -12   2 1748.89  177.94   1
   1 -12  -2 1975.46  190.39   1
  -1 -12   1 2981.58  227.59   1
  -1  12   1 3016.49  223.29   1
  -1  12   1 3080.44  127.05   3
   1  12  -1 3031.42  150.02   2
  -1 -12   1 2939.12  138.99   2
  -1  12   1 2989.44  173.63   4
   1 -12  -1 3001.74  171.87   4
  -1  12   1 3116.07  185.95   2
   1  12  -1 3195.71  174.17   3
   1 -12  -1 2837.59  183.31   2
   1 -12  -1 2869.08  237.75   1
   1 -12   0 3698.93  193.81   4
   1 -12   0 3524.75  205.47   2
   1 -12   0 3781.97  277.10   1
  -1  12   0 3576.68  196.51   2
  -1 -12   0 3642.61  166.75   2
  -1 -12   0 3366.52  239.17   1
   1  12   0 3343.74  166.65   3
  -1  12   0 3210.18  187.27   4
  -1  12   0 3548.53  147.89   3
  -1  12   0 3345.94  239.52   1
   1  12   0 3528.29  172.89   2
  -1 -12  -1  518.32   93.73   1
   1 -12   1  618.01   80.16   4
   1 -12   1  438.15   93.48   1
   1  12   1  678.74   81.35   2
   1 -12   1  531.26   51.13   3
  -1  12  -1  558.62   76.68   2
  -1  12  -1  467.79   99.63   1
  -1  12  -1  530.03   63.43   3
   1  12   1  523.16   63.98   3
  -1 -12  -1  623.27   73.71   2
  -1  12  -1  433.15   71.20   4
  -1  12  -2   22.85   13.23   3
  -1 -12  -2  100.85   42.57   1
   1 -12   2    4.18   12.29   4
   1  12   2   22.80   16.30   2
   1 -12   2   13.80    9.20   3
  -1 -12  -2   37.88   22.37   2
   1 -12   2   75.95   46.25   1
   1  12   2   69.23   19.37   3
  -1  12  -2   46.85   24.96   2
   1 -12   3 4212.22  313.11   1
  -1 -12  -3 4843.46  230.12   2
   1 -12   3 4380.66  225.97   4
  -1 -12  -3 4797.00  285.50   1
  -1  12  -3 4538.79  220.34   2
   1 -12   3 4223.37  160.09   3
   1  12   3 3794.11  167.53   3
  -1  12  -3 4282.70  214.28   3
   1  12   3 4106.41  221.61   2
  -1 -12  -4   18.06   19.91   2
   1 -12   4   -2.60   11.18   4
  -1  12  -4   -1.79   14.42   2
  -1  12  -4   -2.25   11.30   3
   1 -12   4    0.71    7.73   3
   1 -12   4   39.67   42.74   1
  -1 -12  -4   10.81   14.05   4
   1  12   4   11.32   21.17   2
  -1 -12  -4    8.37   29.02   1
  -1 -12  -5 5053.99  197.32   4
   1 -12   5 5161.56  255.87   4
  -1 -12  -5 5044.43  260.09   2
  -1 -12  -5 4460.13  283.93   1
   1 -12   5 5155.20  219.23   3
  -1  12  -5 5701.93  291.09   3
   1 -12   5 5145.28  358.84   1
  -1 -12  -6  732.73  116.40   1
  -1 -12  -6  582.93   96.24   2
   1 -12   6  514.54   83.73   4
   1 -12   6  660.59   85.81   3
  -1 -12  -6  662.46   67.50   4
   1 -12   6  566.14  122.02   1
  -1  12  -6  482.54   90.34   3
   1 -12   7  932.48  114.82   4
  -1 -12  -7  923.38  121.53   2
  -1 -12  -7  826.80   68.42   4
  -1  12  -7  917.39  129.86   3
  -1 -12  -7  789.71  126.01   1
   1 -12   7  638.51  134.28   1
  -1 -12  -8  927.25  127.40   2
  -1 -12  -8  797.49   53.32   4
   1 -12   8  867.43  166.32   1
   1 -12   8  963.28  118.84   4
  -1  12  -8  824.34  130.07   3
  -1 -12  -8  911.21  136.04   1
   1 -12   9 2183.53  183.97   4
  -1 -12  -9 2160.08  212.77   1
   1 -12   9 2244.92  272.49   1
  -1 -12  -9 2420.40  212.72   2
  -1  12  -9 2201.70  225.27   3
  -1  12 -10   25.54   20.49   3
   1 -12  10   17.00   11.67   1
   1 -12  10  -13.13   23.92   4
  -1 -12 -10   53.23   34.04   2
  -1  12 -10   12.99    3.26   2
  -1 -12 -10   31.16   32.20   1
  -1  12 -11  690.35  139.07   3
  -1  12 -11  866.54  119.62   2
   1 -12  11  726.66  161.98   1
  -1 -12 -11  905.42  140.04   2
   1 -12  11  958.22  127.71   4
  -1 -12 -11  829.83  141.14   1
  -1  12 -12   73.33   34.67   2
   1 -12  12  -18.88   26.46   1
  -1  12 -12   66.49   41.52   3
  -1 -12 -12   69.34   48.83   2
   1 -12  13 1007.97  134.46   4
  -1 -12 -13 1250.29  174.64   2
  -1  12 -13 1055.83  182.37   3
  -1  12 -13 1214.60  148.53   2
   1 -12  13 1109.61  220.91   1
   1 -12  14  -12.04   25.52   1
  -1  12 -14   75.67   27.26   2
   1 -12  14   15.25   19.13   4
  -1 -12 -14   52.91   20.81   2
  -1  12 -14   28.52   25.73   3
   1  12  15  447.02  117.00   1
   1 -12  15  332.29   75.89   4
  -1  12 -15  404.78  111.19   3
  -1  12 -15  666.77  117.44   2
   1 -12  15  301.01  108.33   1
  -1 -12 -16  939.50  168.38   2
  -1  12 -16  686.19  159.43   3
   1 -12  16  775.82  123.68   4
   1 -12  16  906.68  211.10   1
   1  12  16 1084.51  188.26   1
  -1  12 -16  921.72  140.32   2
   1 -12  17   85.38   27.11   4
   1  12  17  124.66   68.83   1
   1 -12  17  266.11  109.75   1
  -1 -12 -17  105.48   63.52   2
  -1  12 -17   91.16   68.22   3
  -1  12 -17   77.96   45.17   2
   1 -12  18   48.55   63.92   1
   1  12  18   62.04   39.02   1
   1 -12  18   88.33   53.43   4
  -1 -12 -18   20.53   38.28   2
  -1  12 -18  189.39   80.02   3
  -1  12 -18   44.47   35.52   2
  -1  12 -19    1.48    8.00   2
   1 -12  19   65.85   78.68   1
   1  12  19   -0.35   39.77   1
  -1  12 -19   61.41   63.05   3
  -1 -12 -19   14.37   28.41   2
   1 -12  20   48.86   26.29   4
  -1 -12 -20  124.79   66.80   2
  -1  12 -20   22.89   27.23   2
  -1  12 -20  -15.69   45.97   3
   1  12  20   75.49   79.82   1
   1 -12  20   72.76   83.24   1
  -1  12 -21   49.00   36.00   2
  -1  12 -21   25.97   68.82   3
   1  12  21   35.17   33.14   1
  -1 -12 -21   73.47   60.58   2
   1 -12  21   43.08   27.11   4
   1 -12  21   63.43   61.89   1
  -1 -12 -22   36.43   37.71   2
   1  12  22    2.02   42.69   1
   1 -12  22  126.95   69.63   4
  -1  12 -22   58.09   41.19   2
   1 -12  22  -22.26   35.52   1
  -1  12 -22   16.45   51.36   3
  -1  12 -23   65.00   54.87   3
   1 -12  23   14.67   22.61   4
   1 -12  23   77.55   90.57   1
  -1 -12 -23   40.75   44.14   2
   1 -12  24  132.74  120.61   1
  -1 -12 -24   59.19   47.65   2
   1 -12  24    3.33   30.89   4
  -1  12 -24   31.15   38.66   3
   1 -12  25  -29.44   25.30   1
   1 -12  25   73.86   52.41   4
  -1 -12 -25   -1.24   19.19   1
  -1 -12 -25  115.36   90.04   2
   1 -12  26  165.39  128.77   1
  -1 -12 -26    0.44   48.28   2
   1 -12  27   58.81   84.42   1
  -1 -13  27  -31.50   17.49   4
   1  13 -27   43.72   85.40   3
   1 -13 -27  148.76   98.52   2
   1 -13 -26   -6.12    8.24   2
  -1 -13  26   33.13   25.33   4
   1  13 -26  -52.92   76.73   3
   1  13 -25   61.90   48.51   3
  -1 -13  25   85.43   62.15   4
   1 -13 -25   31.15   49.78   2
   1 -13 -24  172.34   84.50   2
  -1 -13  24   76.26   40.80   4
   1  13 -24   79.25   83.81   3
   1 -13 -23   83.10   63.63   2
  -1 -13  23  100.49   79.66   1
  -1 -13  23   47.13   39.42   4
   1  13 -23  178.14  113.86   3
  -1 -13  22   21.51   32.20   4
   1  13 -22   49.74   77.99   3
   1 -13 -22   57.43   51.25   2
  -1 -13  22  -29.52   44.97   1
  -1 -13  21  -18.88   31.38   1
   1 -13 -21  -43.98   44.05   2
   1 -13 -20  888.25  168.23   2
   1  13 -20  585.19  184.63   3
   1 -13 -20  595.72  115.47   1
  -1 -13  20  542.19  159.61   1
   1 -13 -19  293.66   77.72   1
   1 -13 -19  527.25  132.17   2
  -1 -13  19  424.86  143.56   1
   1  13 -19  473.78  157.88   3
   1 -13 -18   86.76   58.76   2
   1 -13 -18   48.93   25.36   1
  -1 -13  18   65.53   31.78   1
   1  13 -18  129.90   65.91   3
   1 -13 -17  878.52  133.79   1
  -1 -13  17  617.08  156.23   1
   1  13 -17  873.08  202.07   3
   1 -13 -17  724.00  140.92   2
   1  13 -17  730.49   77.52   2
   1 -13 -16  524.96  102.08   1
   1  13 -16  305.83  117.62   3
  -1 -13  16  404.77  124.66   1
   1 -13 -16  562.12  123.89   2
   1  13 -16  524.58   61.36   2
   1  13 -15  602.32  165.00   3
   1 -13 -15  458.51   92.87   1
  -1 -13  15  451.80  123.77   1
   1 -13 -15  439.88  106.24   2
   1  13 -15  515.98   55.28   2
  -1 -13  14  275.44   93.94   1
   1  13 -14  507.71   49.58   2
   1  13 -14  515.54  138.07   3
   1 -13 -14  537.68   99.60   1
   1 -13 -13  113.92   44.33   1
   1 -13 -13  170.21   64.68   2
  -1  13  13   99.81   17.77   4
  -1 -13  13  125.08   69.13   1
   1  13 -13  116.34   75.80   3
   1  13 -12   65.00   60.97   3
   1 -13 -12  109.84   39.74   1
   1 -13 -12   58.31   18.89   4
  -1  13  12   53.76   13.94   4
   1  13 -12   39.09   10.44   2
   1 -13 -12   70.46   39.53   2
  -1 -13  12  173.38   72.45   1
   1 -13 -11  365.14   76.53   1
   1 -13 -11  519.67  104.82   2
  -1  13  11  477.51   44.99   4
  -1 -13  11  347.54   98.01   1
   1  13 -11  551.79  133.83   3
   1 -13 -11  516.48   57.26   4
   1 -13 -10 1070.24  131.85   1
  -1  13  10  837.95   63.24   4
   1 -13 -10  896.20  128.94   1
  -1 -13  10  900.78  156.01   1
   1  13 -10  792.41  150.68   3
   1 -13 -10  782.92  121.59   2
   1 -13 -10  870.29   81.59   4
   1  13  -9   37.73   39.17   3
   1 -13  -9   29.24   28.21   2
  -1 -13   9   20.46   33.97   1
   1 -13  -9    9.56   14.62   1
   1 -13  -9   13.77   15.50   4
  -1  13   9    4.78    8.36   4
   1 -13  -9   18.62   25.51   1
   1 -13  -8  407.08   82.64   1
   1 -13  -8  419.79   83.17   2
  -1 -13   8  338.93   89.68   1
   1 -13  -8  432.46   65.70   4
   1  13  -8  564.86  118.50   3
  -1  13   8  396.76   48.27   4
   1 -13  -7 4786.70  278.51   1
  -1  13   7 5051.24  182.31   4
   1 -13  -7 5279.48  227.70   4
   1  13  -7 4840.55  327.40   3
  -1 -13   7 5282.91  355.15   1
   1 -13  -7 4748.64  274.22   2
  -1  13   7 4958.45  266.59   1
   1  13  -6 3507.31  260.79   3
   1 -13  -6 3906.69  254.98   1
  -1  13   6 3437.78  157.99   4
  -1 -13   6 3707.29  298.34   1
   1 -13  -6 3545.71  188.92   4
   1 -13  -6 3361.05  225.77   2
  -1  13   6 3641.42  226.46   1
   1 -13  -5  947.78  131.13   1
  -1 -13   5  842.86  134.73   1
   1  13  -5  793.73   50.71   2
  -1  13   5  741.83   76.85   4
   1  13  -5  948.08  129.50   3
   1 -13  -5  820.28   89.95   4
   1 -13  -5  828.82  109.68   2
  -1  13   5  761.28  102.75   1
   1 -13  -4  757.79  115.37   1
  -1 -13   4  625.42   50.55   2
   1 -13  -4  536.27   72.65   4
   1  13  -4  649.52  103.57   3
  -1 -13   4  560.06  107.98   1
  -1  13   4  619.98   95.32   1
   1  13  -4  537.52   48.39   2
  -1  13   4  490.53   63.79   4
   1 -13  -4  436.87   79.35   2
   1 -13  -3  239.07   58.92   2
  -1 -13   3  219.03   33.60   2
  -1 -13   3  217.97   64.26   1
  -1  13   3  148.37   47.79   1
  -1  13   3  235.79   48.46   4
   1  13  -3  182.89   31.81   2
   1 -13  -3  284.95   71.50   1
  -1  13   3  210.16   35.76   3
   1 -13  -3  197.23   44.02   4
   1  13  -3  175.10   48.69   3
  -1  13   2 1080.29  135.86   1
  -1 -13   2 1037.60  146.08   1
  -1  13   2 1084.63  105.70   4
   1 -13  -2 1301.70  159.92   1
   1 -13  -2 1272.47  114.21   4
  -1  13   2 1169.72   80.57   3
   1  13  -2 1189.45  118.52   3
   1  13  -2 1144.13   87.68   2
  -1 -13   2 1165.26   83.76   2
   1 -13  -2 1188.55  124.08   2
   1 -13  -1  430.26   96.50   1
   1 -13  -1  423.59   65.89   4
  -1 -13   1  432.13   91.21   1
  -1  13   1  355.28   65.93   2
  -1 -13   1  443.50   56.85   2
   1  13  -1  424.05   58.07   2
   1 -13  -1  431.79   73.43   2
  -1  13   1  448.64   51.46   3
   1  13  -1  363.75   64.45   3
  -1  13   1  387.14   64.89   4
   1  13   0  460.60   65.40   2
  -1 -13   0  424.10   91.11   1
  -1  13   0  495.01   58.58   3
   1 -13   0  487.48  103.27   1
   1  13   0  561.77   71.19   3
  -1  13   0  549.60   79.30   2
  -1 -13   0  498.80   65.13   2
   1 -13   0  496.97   77.17   2
   1 -13   0  469.44   71.45   4
  -1  13   0  529.23   78.63   4
   1 -13   1  158.45   59.04   1
  -1 -13  -1  215.13   66.67   1
  -1  13  -1  149.53   37.68   3
   1 -13   1  189.59   47.68   4
   1  13   1  191.32   45.09   2
   1  13   1  177.99   40.05   3
  -1  13  -1  161.89   45.55   2
   1 -13   1  130.08   25.95   3
  -1 -13  -1  196.11   44.47   2
  -1 -13  -218438.18  434.88   2
  -1  13  -218156.63  451.18   2
   1 -13   217864.96  310.01   3
   1  13   218528.86  386.07   3
   1 -13   218726.62  464.76   4
  -1 -13  -217025.21  551.97   1
  -1  13  -218659.07  440.50   3
   1  13   218052.46  459.76   2
   1 -13   3 2028.83  112.20   3
   1  13   3 1976.29  162.21   2
  -1  13  -3 2259.28  158.00   2
   1 -13   3 2286.12  166.50   4
   1  13   3 1942.84  123.86   3
  -1 -13  -3 1988.39  192.26   1
  -1 -13  -3 2000.05  152.06   2
  -1  13  -3 2029.88  153.44   3
   1 -13   3 2004.19  219.75   1
   1 -13   4 1731.32  149.79   4
  -1 -13  -4 2157.88  165.38   2
  -1  13  -4 1875.77  159.20   3
   1 -13   4 1952.98  121.52   3
  -1 -13  -4 1759.63  124.89   4
  -1  13  -4 1787.60  143.81   2
   1 -13   4 1499.37  197.30   1
  -1 -13  -4 1949.53  189.50   1
   1  13   4 1715.83  119.42   3
   1 -13   5   55.40   51.91   1
  -1 -13  -5    9.90    3.99   1
  -1  13  -5   28.68   17.84   3
  -1 -13  -5   42.24   20.24   4
  -1 -13  -5   41.74   30.07   2
   1 -13   5   -0.25   11.55   4
   1 -13   5   42.40   19.34   3
  -1  13  -5   -0.11   14.96   2
   1 -13   6 2806.20  198.93   4
   1 -13   6 2854.13  179.02   3
  -1 -13  -6 2716.48  204.23   2
  -1 -13  -6 2760.78  143.35   4
  -1  13  -6 2813.64  220.16   3
   1 -13   6 3450.43  313.23   1
  -1 -13  -6 2902.37  237.60   1
   1 -13   7   17.49   13.35   4
   1 -13   7   17.02   29.92   1
  -1 -13  -7   26.45   30.66   1
  -1 -13  -7    7.65   10.13   2
  -1  13  -7   -1.60   24.22   3
  -1 -13  -7   39.56   17.90   4
   1 -13   8 1232.71  136.94   4
  -1 -13  -8 1206.94  146.19   2
  -1 -13  -8 1000.99   66.70   4
   1 -13   8 1207.37  202.90   1
  -1  13  -8  896.34  139.92   3
  -1 -13  -8  951.28  143.46   1
   1 -13   9 1224.50  140.98   4
  -1  13  -9 1312.96  174.69   3
  -1 -13  -9 1534.48  169.28   2
   1 -13   9 1340.08  210.89   1
  -1 -13  -9 1376.08  171.30   1
  -1  13 -10  797.91  111.74   2
  -1 -13 -10  560.74  113.80   1
  -1 -13 -10  818.31  128.12   2
   1 -13  10  782.85  117.35   4
   1 -13  10  610.98  146.03   1
  -1  13 -10  745.48  138.70   3
  -1 -13 -11   43.79   37.41   1
  -1  13 -11    4.00   10.08   2
   1 -13  11   35.60   17.31   4
  -1  13 -11   -5.62   13.67   3
   1 -13  11   62.44   67.95   1
  -1 -13 -11   18.30   26.71   2
   1 -13  12  -11.08   22.85   1
  -1 -13 -12   34.50   27.48   2
  -1  13 -12    5.55   21.91   3
  -1 -13 -12   22.92   37.15   1
  -1  13 -12    8.70   34.06   2
   1 -13  12   -5.63   15.70   4
  -1 -13 -13  205.93   85.52   1
  -1  13 -13   97.80   54.82   3
  -1 -13 -13  318.26   89.70   2
   1 -13  13  192.96   98.20   1
  -1  13 -13  129.56   54.91   2
   1 -13  13  158.63   57.90   4
  -1 -13 -14  562.63  131.17   1
   1 -13  14  505.45   99.66   4
  -1  13 -14  971.88  179.17   3
  -1 -13 -14  660.75  131.44   2
  -1  13 -14  609.14  105.49   2
   1 -13  14 1115.73  231.73   1
  -1 -13 -15  448.41  118.27   1
  -1 -13 -15  454.80  111.60   2
  -1  13 -15  507.64   98.28   2
  -1  13 -15  472.16  129.06   3
   1 -13  15  467.94   97.35   4
   1 -13  15  399.22  136.97   1
  -1  13 -16  453.45  131.29   3
   1 -13  16  236.77   73.40   4
  -1  13 -16  380.69   85.69   2
  -1 -13 -16  243.99   82.38   2
   1 -13  16  441.68  143.13   1
  -1 -13 -16  337.17  103.07   1
   1 -13  17   36.18   65.92   1
  -1  13 -17   97.43   50.13   2
  -1  13 -17  276.14  107.09   3
   1 -13  17  134.87   56.90   4
  -1 -13 -17  116.52   58.59   2
  -1  13 -18  265.82  108.50   3
   1 -13  18  202.66   72.63   4
  -1  13 -18  133.06   51.55   2
   1 -13  18  -23.96   27.74   1
  -1 -13 -18   49.40   31.69   2
  -1  13 -19  279.07   83.50   2
  -1 -13 -19  310.28  100.89   2
   1 -13  19   94.32   72.44   1
   1 -13  19  390.32   94.70   4
  -1  13 -19  535.44  155.17   3
  -1  13 -20   54.97   51.35   3
  -1 -13 -20  150.42   69.41   2
   1 -13  20   31.84   28.82   1
   1 -13  20   87.98   38.82   4
  -1 -13 -20  128.52   78.09   1
  -1  13 -20   34.07   31.02   2
  -1 -13 -21    7.42   43.47   1
  -1  13 -21  -18.75   34.71   3
   1 -13  21  -26.95   24.13   4
  -1  13 -21  -33.32   40.14   2
   1 -13  21   73.83   84.21   1
  -1 -13 -21  -16.85   46.12   2
  -1 -13 -22  -41.34   37.49   1
  -1  13 -22   51.04   70.41   3
   1 -13  22   42.28   46.90   4
   1 -13  22  167.28  114.01   1
  -1 -13 -22   46.68   52.27   2
  -1 -13 -23  -14.26   38.94   1
  -1 -13 -23   86.58   73.32   2
  -1  13 -23   43.83   42.69   3
   1 -13  23  -14.65   29.54   4
   1 -13  23   92.28   87.55   1
  -1 -13 -24   37.59   48.50   1
  -1  13 -24   44.13   60.04   3
  -1 -13 -24   85.20   64.80   2
   1 -13  24   -5.47   15.67   4
   1 -13  24   69.83   89.22   1
   1 -13  25   36.78   71.21   1
  -1 -13 -25   27.63   11.54   2
  -1  13 -25  -14.53   72.40   3
  -1 -13 -25  -59.13   64.79   1
   1 -13  25  -43.86   52.32   4
   1 -13  26  -28.20   28.50   1
  -1 -13 -26  125.84   80.87   2
   1 -13  27   36.33  103.59   1
   1 -14 -27  -40.22   37.49   2
  -1 -14  27   80.47   63.31   4
  -1 -14  26  164.37   75.58   4
   1 -14 -26   40.50   21.10   2
   1  14 -26  109.49   65.78   3
   1  14 -25   30.00   33.76   3
   1 -14 -25   83.81   70.56   2
  -1 -14  25  101.04   57.35   4
  -1 -14  24   14.65   50.50   4
   1  14 -24  -39.94   46.80   3
   1 -14 -24   -0.76   21.39   2
   1  14 -23  358.68  167.53   3
  -1 -14  23  343.60  109.13   4
   1 -14 -23  355.12  127.97   2
  -1 -14  23  217.81  110.26   1
   1 -14 -22  158.78   66.50   2
   1  14 -22  173.42  105.78   3
  -1 -14  22   50.09   36.08   4
  -1 -14  22   99.68   78.95   1
   1  14 -21  123.71   97.71   3
   1 -14 -21   -0.33   14.08   2
  -1 -14  21   74.53   54.34   1
   1 -14 -20  391.33  122.52   2
  -1 -14  20  227.40  104.36   1
   1 -14 -20  284.08   80.52   1
   1  14 -20  194.72  118.90   3
   1 -14 -19   -5.71   10.91   1
   1  14 -19   44.90   33.45   3
  -1 -14  19   57.39   52.97   1
   1 -14 -19   -8.27   22.55   2
   1  14 -18   61.82   65.05   3
  -1 -14  18   29.04   65.22   1
   1 -14 -18    3.70   23.48   1
   1 -14 -18   14.85   16.02   2
   1 -14 -17   83.62   37.34   1
   1 -14 -17   18.86   27.37   2
   1  14 -17  122.79   76.31   3
  -1 -14  17   37.23   37.81   1
   1  14 -16  613.00   61.31   2
   1  14 -16  584.31  163.21   3
  -1 -14  16  535.30  142.44   1
   1 -14 -16  478.15  111.56   2
   1 -14 -16  595.78  110.71   1
   1 -14 -15 1666.92  183.05   1
   1  14 -15 1467.49   86.24   2
   1 -14 -15 1446.26  193.18   2
  -1 -14  15 1497.52  233.54   1
   1  14 -15 1563.58  255.83   3
   1 -14 -14 1224.15  169.60   2
   1  14 -14  997.52  191.50   3
  -1 -14  14 1443.71  222.52   1
   1 -14 -14 1291.20  157.30   1
   1  14 -13 1766.18  250.83   3
   1 -14 -13 2236.03  228.84   2
  -1 -14  13 2083.66  259.86   1
  -1 -14  12  124.31   56.55   1
   1 -14 -12  189.45   64.36   2
   1 -14 -12   97.53   37.99   1
   1 -14 -12   55.69   17.26   4
   1  14 -12  121.14   71.54   3
   1 -14 -11 3512.03  251.29   1
  -1  14  11 3656.75  133.83   4
   1  14 -11 3917.81  350.33   3
   1 -14 -11 4082.48  289.25   2
   1 -14 -11 3788.25  160.63   4
   1 -14 -10   65.30   23.37   4
   1  14 -10   26.09   49.42   3
   1 -14 -10  116.47   47.49   1
  -1  14  10   22.70   12.15   4
  -1 -14  10   89.60   61.61   1
   1 -14 -10   36.61   31.99   2
   1 -14  -9  166.38   55.69   1
   1 -14  -9  121.01   36.51   4
  -1  14   9  136.15   27.89   4
  -1 -14   9  161.05   71.26   1
   1  14  -9  104.28   55.46   3
   1 -14  -9   98.65   48.55   2
   1 -14  -8 1034.96  102.41   4
   1 -14  -8  811.08  125.69   1
   1  14  -8  945.17  154.76   3
  -1  14   8  903.17   79.49   4
   1 -14  -8  788.63  120.61   2
  -1 -14   8 1253.28  177.77   1
   1 -14  -7  460.81   90.34   1
   1 -14  -7  354.66   74.59   2
  -1  14   7  412.27   55.32   4
  -1 -14   7  245.13   81.72   1
   1 -14  -7  357.27   62.01   4
   1  14  -7  255.82   74.45   3
   1 -14  -6 3015.74  234.36   1
  -1  14   6 2707.50  149.10   4
   1  14  -6 2684.57   82.36   2
   1 -14  -6 2747.27  170.15   4
   1 -14  -6 2745.45  210.80   2
   1  14  -6 2753.30  235.13   3
  -1 -14   6 2927.03  269.73   1
   1 -14  -5  123.58   46.91   2
  -1 -14   5  113.45   49.42   1
   1  14  -5   96.47   20.35   2
   1 -14  -5  116.45   46.66   1
   1 -14  -5  106.47   30.29   4
   1  14  -5  103.50   42.35   3
  -1  14   5  111.81   33.12   4
  -1 -14   4  296.62   82.10   1
   1 -14  -4  271.01   75.91   1
  -1  14   4  192.73   44.03   4
   1 -14  -4  250.02   58.63   2
   1 -14  -4  231.27   47.94   4
   1  14  -4  240.71   66.08   3
   1  14  -4  222.28   34.45   2
  -1 -14   4  214.18   31.85   2
  -1 -14   3  767.45  129.24   1
   1 -14  -3  745.23   90.95   4
  -1  14   3  706.50   66.53   3
  -1 -14   3  653.90   60.88   2
   1 -14  -3  760.65  104.02   2
   1 -14  -3  580.54  106.94   1
   1  14  -3  762.46  105.41   3
  -1  14   3  575.44   77.37   4
   1  14  -3  716.57   66.68   2
   1 -14  -2 4626.46  252.45   2
  -1  14   2 4864.43  175.67   3
  -1 -14   2 4974.95  183.94   2
   1 -14  -2 4423.61  303.61   1
  -1  14   2 4452.56  221.75   4
   1 -14  -2 5065.31  235.30   4
   1  14  -2 5192.43  195.22   2
  -1 -14   2 4308.32  304.49   1
   1  14  -2 4865.48  249.89   3
  -1 -14   1 1996.93  207.66   1
   1 -14  -1 2057.13  152.96   4
  -1 -14   1 2140.75  129.34   2
  -1  14   1 2201.10  122.37   3
   1  14  -1 2061.35  154.16   3
   1 -14  -1 2173.44  170.09   2
   1 -14  -1 1850.40  198.81   1
   1  14  -1 2286.67  140.08   2
  -1 -14   0 2078.07  136.36   2
   1 -14   0 2004.63  153.03   4
  -1 -14   0 2105.84  207.50   1
   1  14   0 2121.66  144.77   2
   1 -14   0 1857.37  206.54   1
   1 -14   0 2084.16  166.72   2
   1  14   0 1733.02  131.80   3
  -1  14   0 2035.13  125.31   3
  -1  14  -1 4835.17  209.55   3
  -1 -14  -1 5212.09  228.39   2
   1  14   1 4754.44  227.73   2
   1 -14   1 5298.31  249.06   4
   1 -14   1 4898.04  350.71   1
   1  14   1 4794.58  210.58   3
  -1  14  -1 5030.57  245.20   2
   1 -14   1 4652.64  164.12   3
  -1 -14  -1 4634.80  304.77   1
   1 -14   2  354.27   66.68   4
   1  14   2  374.00   57.39   3
  -1  14  -2  484.44   75.01   2
  -1 -14  -2  265.20   76.61   1
   1 -14   2  362.03   46.27   3
  -1  14  -2  329.33   58.91   3
   1 -14   2  414.44  101.41   1
   1  14   2  345.61   62.79   2
  -1 -14  -2  349.49   61.96   2
   1 -14   3  790.80  101.45   4
   1 -14   3  829.95  143.51   1
  -1 -14  -3  573.67   82.66   2
  -1  14  -3  797.59   95.37   2
  -1  14  -3  789.92   98.20   3
   1  14   3  880.42   86.30   3
   1 -14   3  676.81   65.69   3
  -1 -14  -3  698.79  116.64   1
   1 -14   4 3210.08  158.04   3
   1  14   4 3519.98  174.55   3
   1 -14   4 3182.57  297.37   1
   1 -14   4 3064.54  204.55   4
  -1 -14  -4 3175.46  205.09   2
  -1 -14  -4 3350.31  258.90   1
  -1  14  -4 3497.49  204.68   2
  -1  14  -4 3324.18  216.46   3
  -1 -14  -4 3013.73  169.16   4
  -1  14  -5 1532.42  157.38   3
   1 -14   5  998.80  172.30   1
  -1 -14  -5 1420.64  142.02   2
   1 -14   5 1159.25  127.99   4
  -1  14  -5 1319.11  128.69   2
   1 -14   5 1199.69  104.76   3
  -1 -14  -5 1170.33  100.81   4
  -1 -14  -5 1238.86  161.61   1
  -1 -14  -6  552.75   94.81   2
  -1 -14  -6  642.67   72.04   4
   1 -14   6  533.58  127.17   1
  -1  14  -6  782.01  119.23   3
  -1  14  -6  772.25  103.41   2
  -1 -14  -6  808.15  129.93   1
   1 -14   6  723.66  104.50   4
  -1 -14  -7   59.58   45.54   1
  -1  14  -7   46.72   43.79   3
  -1 -14  -7   48.69   18.12   4
   1 -14   7  105.30   47.79   4
  -1 -14  -7  157.48   53.02   2
   1 -14   8 1582.16  160.57   4
  -1 -14  -8 1835.03  181.86   2
   1 -14   8 1902.95  255.05   1
  -1 -14  -8 1863.29  203.69   1
  -1 -14  -8 1842.35   82.62   4
  -1  14  -8 1922.42  203.56   3
  -1 -14  -8 1757.30   96.55   4
   1 -14   9  581.14  139.62   1
   1 -14   9  540.31  100.24   4
  -1  14  -9  696.58  128.60   3
  -1 -14  -9  814.12  121.87   2
  -1 -14  -9  583.98  120.13   1
   1 -14  10 2287.21  290.12   1
  -1 -14 -10 2404.89  223.81   2
  -1 -14 -10 2003.77  221.84   1
  -1  14 -10 2287.50  246.30   3
   1 -14  10 2083.06  192.79   4
  -1 -14 -11  201.22   70.34   1
   1 -14  11  219.18   67.73   4
  -1  14 -11  282.43   91.87   3
  -1  14 -11  226.28   59.91   2
   1 -14  11  258.15  100.42   1
  -1 -14 -11  404.67   95.08   2
  -1 -14 -12  228.67   73.77   1
  -1  14 -12  251.11   63.96   2
   1 -14  12  233.66   68.30   4
  -1 -14 -12  360.53   87.52   2
   1 -14  12  431.99  132.36   1
  -1  14 -12  200.74   81.11   3
  -1 -14 -13   53.89   45.55   2
   1 -14  13  119.32   61.68   1
   1 -14  13  260.77   73.03   4
  -1  14 -13  183.51   71.31   3
  -1  14 -13  113.46   44.63   2
  -1 -14 -13  128.34   58.56   1
  -1  14 -14   24.86   53.21   3
   1 -14  14  114.83   49.14   4
   1 -14  14  159.78   98.67   1
  -1 -14 -14    3.17   16.89   1
  -1 -14 -14  -12.94   22.64   2
  -1  14 -14    5.47   16.82   2
  -1  14 -15 1302.34  221.03   3
  -1  14 -15 1262.69  159.54   2
   1 -14  15 1020.95  241.24   1
  -1 -14 -15 1343.63  195.61   2
   1 -14  15 1231.47  164.78   4
  -1 -14 -15 1290.15  202.99   1
  -1 -14 -16  801.56  159.24   1
  -1  14 -16  735.62  123.97   2
   1 -14  16  768.16  210.42   1
  -1 -14 -16  636.88  132.61   2
  -1  14 -16  697.17  160.65   3
   1 -14  16  758.27  129.79   4
  -1 -14 -17  319.67  107.56   1
   1 -14  17  298.45   85.24   4
  -1  14 -17  632.50  161.31   3
   1 -14  17  698.83  200.53   1
  -1 -14 -17  291.09   97.30   2
  -1  14 -17  314.10   82.74   2
  -1 -14 -18   22.31   30.79   1
  -1  14 -18   11.41   25.26   3
   1 -14  18   60.34   78.83   1
  -1  14 -18   37.07   17.18   2
   1 -14  18   -1.35   10.64   4
  -1 -14 -18  -17.92   14.65   2
   1 -14  19   76.56   85.08   1
  -1  14 -19   38.28   27.69   3
   1 -14  19    4.20   26.28   4
  -1 -14 -19   46.26   55.28   1
  -1 -14 -19   11.67   45.51   2
  -1  14 -19   36.97   42.11   2
  -1 -14 -20    2.74    7.74   1
  -1 -14 -20   -3.74   18.51   2
  -1  14 -20   18.90   24.84   2
   1 -14  20  -81.72   76.30   1
   1 -14  20  -59.35   49.78   4
  -1  14 -20    0.95   37.93   3
  -1 -14 -21    1.07   34.13   2
  -1  14 -21   76.25   53.91   2
  -1  14 -21    3.43   24.79   3
  -1 -14 -21   40.05   26.06   1
   1 -14  21   50.27   36.02   4
   1 -14  21   72.73   87.92   1
  -1 -14 -22  -22.67   50.26   1
   1 -14  22   34.25   76.20   1
  -1  14 -22   50.25   57.24   3
  -1 -14 -22   11.40   34.58   2
   1 -14  22   52.30   41.22   4
  -1 -14 -23   45.42   68.71   2
  -1  14 -23   79.95   89.93   3
[truncated: 1,272,586 more chars]
