# Supplementary material for: Crystal structure of ebastinium 3,5-di­nitro­benzoate
Source: Acta Crystallogr E Crystallogr Commun. 2017 Sep 19;73(Pt 10):1513–6. doi: 10.1107/S205698901701324X (PMC5730306; doi:10.1107/S205698901701324X)
Supplement: Supplementary file 2 [file e-73-01513-Isup2.hkl]

data_I                                                                          
_shelx_title ' c1cgr'                                                           
_shelx_refln_list_code          4                                               
_shelx_F_calc_maximum      201.32                                               
_exptl_crystal_F_000      1448.00                                               
_reflns_d_resolution_high  0.7950                                               
                                                                                
loop_                                                                           
 _space_group_symop_operation_xyz                                               
 'x, y, z'                                                                      
 '-x, y+1/2, -z+1/2'                                                            
 '-x, -y, -z'                                                                   
 'x, -y-1/2, z-1/2'                                                             
                                                                                
_cell_length_a     5.9168                                                       
_cell_length_b    28.3733                                                       
_cell_length_c    21.0782                                                       
_cell_angle_alpha  90.000                                                       
_cell_angle_beta   97.836                                                       
_cell_angle_gamma  90.000                                                       
                                                                                
_shelx_F_squared_multiplier     1.000                                           
                                                                                
loop_                                                                           
 _refln_index_h                                                                 
 _refln_index_k                                                                 
 _refln_index_l                                                                 
 _refln_F_squared_calc                                                          
 _refln_F_squared_meas                                                          
 _refln_F_squared_sigma                                                         
 _refln_observed_status                                                         
   1   0   0      12946.23      12580.38        99.06 o                         
   2   0   0      15167.54      14503.09       192.70 o                         
   3   0   0         41.61         43.18         9.13 o                         
   4   0   0        524.22        413.90        31.29 o                         
   5   0   0          4.27          6.29         9.02 o                         
   6   0   0         21.47         34.56        16.55 o                         
   7   0   0         40.76         34.80        14.39 o                         
   1   1   0      17162.01      15670.34        72.02 o                         
   2   1   0          1.35          2.35         1.24 o                         
   3   1   0       3160.37       3307.29        45.13 o                         
   4   1   0        505.37        552.98        23.83 o                         
   5   1   0         22.43         15.43         5.80 o                         
   6   1   0         15.43         28.49        13.18 o                         
   7   1   0         43.15         34.03        12.17 o                         
   1   2   0        923.78        910.86        13.22 o                         
   2   2   0       1812.86       1876.22        25.50 o                         
   3   2   0        133.51        149.88         9.33 o                         
   4   2   0         19.10         32.51         7.42 o                         
   5   2   0         37.48         42.23         9.92 o                         
   6   2   0          0.16         -6.14         9.94 o                         
   7   2   0          5.78          4.20         7.87 o                         
   1   3   0        694.69        637.57        13.99 o                         
   2   3   0        484.14        497.87        13.58 o                         
   3   3   0         14.93          3.49         2.78 o                         
   4   3   0        378.66        442.73        27.16 o                         
   5   3   0        530.99        493.91        32.74 o                         
   6   3   0          3.15         15.79         6.40 o                         
   7   3   0          0.16          5.68         8.73 o                         
   0   4   0        324.97        293.94         7.83 o                         
   1   4   0       1028.37       1128.61        14.68 o                         
   2   4   0       3766.27       3563.94        35.89 o                         
   3   4   0        312.49        307.24        18.27 o                         
   4   4   0        473.88        469.27        28.19 o                         
   5   4   0          2.73          8.12         5.41 o                         
   6   4   0        147.06        110.81        21.33 o                         
   7   4   0          6.86          7.16         7.31 o                         
   1   5   0        372.48        418.38         8.16 o                         
   2   5   0       3063.17       3055.80        37.20 o                         
   3   5   0        193.23        253.52        15.43 o                         
   4   5   0         36.50         40.37         8.37 o                         
   5   5   0          3.63          8.50         4.49 o                         
   6   5   0         65.75         73.38        12.75 o                         
   7   5   0          3.06          7.14         7.27 o                         
   0   6   0       8526.02       8544.28        51.87 o                         
   1   6   0       1914.27       1740.77        20.46 o                         
   2   6   0        319.59        325.08        11.42 o                         
   3   6   0        766.57        841.44        28.77 o                         
   4   6   0        498.85        531.59        28.12 o                         
   5   6   0         13.63          6.16         6.80 o                         
   6   6   0         34.81         40.40        10.69 o                         
   7   6   0          0.44         18.11        11.08 o                         
   1   7   0        548.97        482.32         9.88 o                         
   2   7   0        115.47        128.56         7.30 o                         
   3   7   0        146.99        153.64        16.30 o                         
   4   7   0        146.67        160.63        15.77 o                         
   5   7   0          8.52          4.91         4.15 o                         
   6   7   0         12.71          5.32         6.45 o                         
   7   7   0          4.67          2.01        10.90 o                         
   0   8   0       5684.71       5346.33        48.91 o                         
   1   8   0         15.65         15.44         1.97 o                         
   2   8   0       1579.76       1637.27        22.35 o                         
   3   8   0          6.01          6.32         2.26 o                         
   4   8   0          0.10         -0.90         3.78 o                         
   5   8   0         29.53         15.58        11.78 o                         
   6   8   0          1.48          1.50         7.28 o                         
   7   8   0          2.97         12.33        10.77 o                         
   1   9   0        174.62        171.58         6.72 o                         
   2   9   0        120.68        112.79         6.58 o                         
   3   9   0        501.62        479.75        26.32 o                         
   4   9   0         77.44         85.79        12.84 o                         
   5   9   0        729.14        797.96        40.11 o                         
   6   9   0          1.36          0.03         6.07 o                         
   7   9   0          1.61         16.08         9.98 o                         
   0  10   0        329.58        297.89        12.20 o                         
   1  10   0       3324.55       3265.67        32.65 o                         
   2  10   0       1557.05       1721.78        34.40 o                         
   3  10   0         87.44        109.44        11.77 o                         
   4  10   0        452.71        388.97        24.90 o                         
   5  10   0        205.93        186.89        19.73 o                         
   6  10   0         63.83         93.14        18.31 o                         
   7  10   0          9.02         10.74         6.74 o                         
   1  11   0        166.93        217.94         8.00 o                         
   2  11   0        350.79        415.44        15.36 o                         
   3  11   0        178.09        124.65        13.62 o                         
   4  11   0        105.29        103.27        12.96 o                         
   5  11   0        204.88        214.70        23.76 o                         
   6  11   0          6.13          5.89         8.63 o                         
   7  11   0          0.97         30.14        11.96 o                         
   0  12   0         72.95         60.52         6.02 o                         
   1  12   0       1474.98       1444.84        23.62 o                         
   2  12   0         97.72         84.33         7.76 o                         
   3  12   0        361.43        354.87        16.84 o                         
   4  12   0        557.86        591.11        31.47 o                         
   5  12   0          6.01          8.40         6.29 o                         
   6  12   0          9.62          6.18         4.82 o                         
   1  13   0        195.79        206.31         9.55 o                         
   2  13   0        131.40        169.17        10.92 o                         
   3  13   0         44.38         37.37         6.34 o                         
   4  13   0        669.36        711.95        38.46 o                         
   5  13   0        131.01        122.71        16.62 o                         
   6  13   0          2.01          5.27         5.93 o                         
   0  14   0         62.42         78.65        11.75 o                         
   1  14   0        708.49        826.07        22.06 o                         
   2  14   0        353.93        322.26        15.67 o                         
   3  14   0         26.69         27.28         5.45 o                         
   4  14   0          9.53         15.84         8.75 o                         
   5  14   0          0.61         12.83         7.81 o                         
   6  14   0          0.06          4.01         6.06 o                         
   1  15   0        240.82        277.18        13.18 o                         
   2  15   0        239.45        219.68        13.46 o                         
   3  15   0         67.00         78.92         8.99 o                         
   4  15   0        746.90        876.24        43.43 o                         
   5  15   0          0.82         11.12         8.97 o                         
   6  15   0         40.28         22.96         6.11 o                         
   0  16   0        142.66        143.15        12.09 o                         
   1  16   0        960.93        933.30        25.15 o                         
   2  16   0         59.31         45.19         6.41 o                         
   3  16   0          2.18          6.72         3.99 o                         
   4  16   0          3.00          5.56         3.62 o                         
   5  16   0          4.78          2.55         3.68 o                         
   6  16   0          4.44          5.33         6.06 o                         
   1  17   0        167.36        145.78        10.07 o                         
   2  17   0        227.16        200.72        18.92 o                         
   3  17   0        194.06        212.46        16.15 o                         
   4  17   0        141.31        132.68        17.56 o                         
   5  17   0          0.36          6.07         7.82 o                         
   6  17   0          5.75          3.35         8.86 o                         
   0  18   0       1047.17       1241.68        44.93 o                         
   1  18   0        557.48        537.19        20.43 o                         
   2  18   0         35.52         30.99         6.41 o                         
   3  18   0          4.42         13.61         5.99 o                         
   4  18   0          9.25          6.23         7.54 o                         
   5  18   0          0.95          3.35         4.87 o                         
   6  18   0         19.03          2.80         8.55 o                         
   1  19   0        526.97        589.00        24.08 o                         
   2  19   0        130.82        130.60        12.76 o                         
   3  19   0       1125.23       1293.47        53.13 o                         
   4  19   0         16.23         30.82         8.35 o                         
   5  19   0          5.38          5.14         9.32 o                         
   6  19   0          3.91         19.59        18.00 o                         
   0  20   0          1.53          6.85         3.60 o                         
   1  20   0         37.21         37.38         6.53 o                         
   2  20   0        406.41        438.89        23.94 o                         
   3  20   0         69.05         85.48        11.40 o                         
   4  20   0         18.10         10.81         7.94 o                         
   5  20   0          0.00          4.27         6.48 o                         
   6  20   0         36.37         30.32        29.40 o                         
   1  21   0          3.71          9.91         3.50 o                         
   2  21   0        135.80        138.20        13.86 o                         
   3  21   0        411.50        380.09        24.18 o                         
   4  21   0         19.64         29.16        10.19 o                         
   5  21   0          0.85         -0.45         9.29 o                         
   0  22   0        123.36        128.11        16.04 o                         
   1  22   0        124.72        129.12        12.26 o                         
   2  22   0        702.63        724.81        34.92 o                         
   3  22   0         36.32         37.20         8.34 o                         
   4  22   0        159.96        150.87        20.37 o                         
   5  22   0          1.28          9.80         8.84 o                         
   1  23   0        285.20        294.70        20.43 o                         
   2  23   0        626.60        734.91        34.10 o                         
   3  23   0          5.52          4.76         3.11 o                         
   4  23   0          4.61          5.12         5.55 o                         
   5  23   0          2.97          1.64         5.61 o                         
   0  24   0         18.75          4.51         5.12 o                         
   1  24   0          1.08          6.27         3.39 o                         
   2  24   0        173.71        161.37        16.10 o                         
   3  24   0        295.72        273.11        27.38 o                         
   4  24   0          3.51         -0.09         8.18 o                         
   5  24   0         18.78         10.76        12.67 o                         
   1  25   0        174.54        154.10        16.12 o                         
   2  25   0         17.69         15.09         6.30 o                         
   3  25   0          3.88         -1.01         2.96 o                         
   4  25   0         17.48         29.70        13.76 o                         
   5  25   0         33.54         20.92        14.40 o                         
   0  26   0        183.11        145.45        19.49 o                         
   1  26   0         31.32         21.42         6.66 o                         
   2  26   0         42.39         19.13        14.47 o                         
   3  26   0         35.77         26.24         8.96 o                         
   4  26   0         20.33         24.83        12.53 o                         
   5  26   0         44.76         35.88        16.62 o                         
   1  27   0          0.62          4.22         3.57 o                         
   2  27   0          1.62          0.52         3.35 o                         
   3  27   0         36.86         11.59        10.82 o                         
   4  27   0          0.78          1.02         7.21 o                         
   0  28   0         30.44         57.25        13.66 o                         
   1  28   0        200.88        214.26        18.25 o                         
   2  28   0         14.05          8.17         5.70 o                         
   3  28   0          1.68          0.36         7.22 o                         
   4  28   0         34.91          5.97        14.32 o                         
   1  29   0         38.85         36.14         7.01 o                         
   2  29   0         25.32         15.43         5.21 o                         
   3  29   0         10.09          5.08         9.64 o                         
   4  29   0          9.80         21.19         9.38 o                         
   0  30   0          9.37         14.68         8.29 o                         
   1  30   0         88.77        109.95        14.31 o                         
   2  30   0          3.20          8.49         7.27 o                         
   3  30   0          4.98          9.08        14.77 o                         
   1  31   0          0.12         -3.43         4.24 o                         
   2  31   0         33.83         24.82         7.10 o                         
   3  31   0          2.09          1.86        10.52 o                         
   0  32   0          4.31         13.24         8.28 o                         
   1  32   0         10.96         25.62         8.70 o                         
   2  32   0          3.79         18.95         9.33 o                         
   3  32   0          3.19         23.35        13.08 o                         
   1  33   0         11.84         27.30         9.95 o                         
   2  33   0         16.43         13.43         6.55 o                         
   0  34   0         10.57          8.00         5.25 o                         
   1  34   0          6.85         12.92         9.06 o                         
   2  34   0         52.16         73.91        13.30 o                         
   1  35   0          3.08          8.17         7.37 o                         
  -7   1   1          9.24          7.64         7.33 o                         
  -6   1   1        250.11        239.17        31.32 o                         
  -5   1   1          8.33         14.46         4.45 o                         
  -4   1   1         13.56          3.98         2.94 o                         
  -3   1   1        288.32        284.17         9.44 o                         
  -2   1   1          9.78          7.83         1.76 o                         
  -1   1   1        179.38        162.49         5.63 o                         
   1   1   1      40336.29      37897.89       179.82 o                         
   2   1   1       1150.23       1021.64        16.60 o                         
   3   1   1        562.18        515.02        17.80 o                         
   4   1   1        276.98        214.47        17.13 o                         
   5   1   1       1037.26       1005.18        37.12 o                         
   6   1   1         68.30         25.58        21.15 o                         
   7   1   1         13.62         25.81         9.05 o                         
  -7   2   1         16.63         11.01         8.64 o                         
  -6   2   1        137.61        128.52        23.62 o                         
  -5   2   1        185.98        159.92        13.82 o                         
  -4   2   1         44.40         39.62         6.75 o                         
  -3   2   1       3654.01       3841.22        49.13 o                         
  -2   2   1       7361.82       7060.80        40.36 o                         
  -1   2   1          1.20          0.04         0.37 o                         
   1   2   1         54.84         37.04         3.33 o                         
   2   2   1         52.20         48.60         6.98 o                         
   3   2   1        442.64        467.88        16.91 o                         
   4   2   1         80.77         59.76         7.36 o                         
   5   2   1         11.23         20.95         6.08 o                         
   6   2   1         21.05         19.23         9.25 o                         
   7   2   1          2.22          9.16         7.54 o                         
  -7   3   1          0.22         21.07        10.70 o                         
  -6   3   1          7.85         16.23         8.37 o                         
  -5   3   1         42.61         78.90        13.98 o                         
  -4   3   1        356.37        345.70        24.08 o                         
  -3   3   1       2259.28       2240.47        55.47 o                         
  -2   3   1        414.88        412.46        12.61 o                         
  -1   3   1       8372.06       7557.25        51.72 o                         
   0   3   1       7453.98       6309.03       266.04 o                         
   1   3   1       6970.60       6452.36        38.30 o                         
   2   3   1         68.81         78.34         5.75 o                         
   3   3   1         52.47         56.46         8.07 o                         
   4   3   1         24.73         22.64         6.10 o                         
   5   3   1          6.01         -2.10         3.64 o                         
   6   3   1         29.39         25.58        11.06 o                         
   7   3   1         41.37         77.31        20.11 o                         
  -7   4   1         13.44         28.57        12.46 o                         
  -6   4   1        117.77        147.48        18.33 o                         
  -5   4   1        349.93        347.00        27.41 o                         
  -4   4   1         66.77         89.79        12.47 o                         
  -3   4   1        235.05        190.63        10.91 o                         
  -2   4   1          3.29          4.20         1.22 o                         
  -1   4   1          8.36          8.85         1.34 o                         
   0   4   1       8892.64       8787.65        35.36 o                         
   1   4   1        352.53        313.13         8.67 o                         
   2   4   1       1417.25       1332.19        25.28 o                         
   3   4   1        615.74        593.66        24.60 o                         
   4   4   1        289.20        312.39        20.92 o                         
   5   4   1         38.98         32.68         8.17 o                         
   6   4   1          7.44          3.11         6.07 o                         
   7   4   1          8.11         11.00        11.22 o                         
  -7   5   1          3.37          4.37         6.37 o                         
  -6   5   1        173.90        202.29        22.12 o                         
  -5   5   1         45.10         45.63        10.12 o                         
  -4   5   1       1583.22       1699.18        55.18 o                         
  -3   5   1       1560.58       1607.75        47.62 o                         
  -2   5   1         92.48         70.03         5.15 o                         
  -1   5   1       4669.30       4430.68        29.97 o                         
   0   5   1        126.36        119.10         4.51 o                         
   1   5   1       4562.88       4502.47        28.43 o                         
   2   5   1        358.32        331.96        12.48 o                         
   3   5   1        324.76        335.85        18.62 o                         
   4   5   1        417.47        481.10        26.38 o                         
   5   5   1        188.96        168.65        30.76 o                         
   6   5   1          3.31         12.65         8.67 o                         
   7   5   1          2.59         14.85         6.38 o                         
  -7   6   1          5.22         18.90         9.30 o                         
  -6   6   1          3.57          7.52         6.09 o                         
  -5   6   1        201.24        233.68        33.32 o                         
  -4   6   1        381.13        445.35        25.93 o                         
  -3   6   1          0.91          0.07         3.07 o                         
  -2   6   1         25.87         15.08         2.16 o                         
  -1   6   1       4731.11       4489.86        30.39 o                         
   0   6   1        448.34        423.78         8.61 o                         
   1   6   1          9.77          8.85         1.65 o                         
   2   6   1       2362.61       2430.07        34.64 o                         
   3   6   1        270.42        277.68        17.33 o                         
   4   6   1         56.89        105.21        12.38 o                         
   5   6   1         69.64         71.98        11.88 o                         
   6   6   1          0.66          9.12         6.36 o                         
   7   6   1          0.26          9.80         8.67 o                         
  -7   7   1          3.78         16.94        13.61 o                         
  -6   7   1         26.90         23.29         7.39 o                         
  -5   7   1          0.04         -0.58         4.33 o                         
  -4   7   1        646.85        621.96        31.11 o                         
  -3   7   1        485.60        484.77        18.78 o                         
  -2   7   1       2793.40       2901.78        50.66 o                         
  -1   7   1        881.68        857.68        12.85 o                         
   0   7   1       9389.32       9025.82        42.83 o                         
   1   7   1        983.86        959.23        13.92 o                         
   2   7   1       1419.40       1496.70        34.46 o                         
   3   7   1        239.21        277.19        17.65 o                         
   4   7   1         68.12         81.61        11.41 o                         
   5   7   1        419.27        418.26        28.61 o                         
   6   7   1          8.15         21.21        11.51 o                         
   7   7   1          0.91          3.70         5.85 o                         
  -7   8   1         34.28         44.36        10.31 o                         
  -6   8   1          0.03          3.90         5.47 o                         
  -5   8   1          5.99         11.99         7.42 o                         
  -4   8   1         44.05         41.39         7.78 o                         
  -3   8   1        143.49        129.59        11.34 o                         
  -2   8   1       1029.22       1059.14        17.26 o                         
  -1   8   1        227.97        218.73         7.55 o                         
   0   8   1      18980.36      18546.57       161.82 o                         
   1   8   1         21.32         13.41         1.76 o                         
   2   8   1        475.31        508.86        14.34 o                         
   3   8   1        397.28        430.69        22.33 o                         
   4   8   1          5.42          4.72         3.15 o                         
   5   8   1        135.69        118.39        15.64 o                         
   6   8   1          7.63         11.56         6.82 o                         
   7   8   1          0.37         -3.87        10.45 o                         
  -7   9   1          0.14          4.72        11.13 o                         
  -6   9   1         28.47         26.01        10.03 o                         
  -5   9   1         26.78         22.35         8.86 o                         
  -4   9   1        330.64        346.24        23.06 o                         
  -3   9   1        159.32        167.93        14.22 o                         
  -2   9   1       1426.03       1437.42        21.86 o                         
  -1   9   1        361.81        375.00         9.34 o                         
   0   9   1        186.44        231.18         7.78 o                         
   1   9   1       3406.07       3112.33        52.24 o                         
   2   9   1       2726.42       2697.11        47.92 o                         
   3   9   1         15.16         22.22         5.77 o                         
   4   9   1         20.18         21.49         6.17 o                         
   5   9   1        496.47        554.94        33.72 o                         
   6   9   1          0.91          4.27         4.95 o                         
   7   9   1        111.68        138.90        26.28 o                         
  -7  10   1          9.60         20.29         7.88 o                         
  -6  10   1          2.20          9.64         6.90 o                         
  -5  10   1          4.37         15.30         6.78 o                         
  -4  10   1         35.02         44.25         8.53 o                         
  -3  10   1         21.62          7.78         3.74 o                         
  -2  10   1        661.81        593.94        16.27 o                         
  -1  10   1        430.66        445.77        10.69 o                         
   0  10   1        521.36        527.83        19.86 o                         
   1  10   1         82.85         63.68         4.33 o                         
   2  10   1        667.00        685.58        19.77 o                         
   3  10   1         24.82         13.94         4.68 o                         
   4  10   1         58.36         54.19         9.84 o                         
   5  10   1        312.06        379.07        29.13 o                         
   6  10   1          0.06          4.79         4.63 o                         
   7  10   1         12.21         -0.39         6.73 o                         
  -7  11   1          7.08         37.68        14.75 o                         
  -6  11   1         20.74         34.93         9.03 o                         
  -5  11   1         31.89         18.33         8.14 o                         
  -4  11   1         50.84         55.95        12.71 o                         
  -3  11   1        437.12        449.25        18.31 o                         
  -2  11   1        171.34        158.77         9.01 o                         
  -1  11   1          1.15          0.63         0.64 o                         
   0  11   1        936.46        864.00        15.82 o                         
   1  11   1        642.52        583.76        14.01 o                         
   2  11   1          4.35          4.47         1.97 o                         
   3  11   1        101.68        101.03        11.41 o                         
   4  11   1         30.43         27.66        10.88 o                         
   5  11   1          0.89         -2.86         3.49 o                         
   6  11   1          1.62          6.70         7.76 o                         
  -6  12   1          1.67         11.17         6.48 o                         
  -5  12   1         28.31         28.89         7.49 o                         
  -4  12   1        465.73        518.77        32.29 o                         
  -3  12   1         78.85         58.41         7.56 o                         
  -2  12   1         30.42         20.05         3.29 o                         
  -1  12   1       1233.64       1242.34        21.29 o                         
   0  12   1       1296.06       1305.36        22.05 o                         
   1  12   1        237.01        225.59         9.06 o                         
   2  12   1         60.79         70.88         6.73 o                         
   3  12   1          0.94          5.11         4.62 o                         
   4  12   1         18.21         20.20         5.70 o                         
   5  12   1          0.72          3.63         3.50 o                         
   6  12   1          0.15         -0.94         4.60 o                         
  -6  13   1         76.14         74.66        13.76 o                         
  -5  13   1          2.46          1.22         2.97 o                         
  -4  13   1        295.21        350.59        26.64 o                         
  -3  13   1         41.03         38.96         6.89 o                         
  -2  13   1         37.82         48.99         5.70 o                         
  -1  13   1        185.71        171.94         8.52 o                         
   0  13   1       2929.59       3055.29        47.99 o                         
   1  13   1         34.98         69.13         5.68 o                         
   2  13   1        534.90        573.70        21.13 o                         
   3  13   1        286.94        274.91        15.91 o                         
   4  13   1        117.37        102.98        15.63 o                         
   5  13   1         46.81         57.00        11.01 o                         
   6  13   1          0.01         14.30         7.27 o                         
  -6  14   1          0.01          0.92         6.10 o                         
  -5  14   1        284.70        265.73        26.33 o                         
  -4  14   1        943.78        968.19        44.71 o                         
  -3  14   1        231.24        219.84        14.56 o                         
  -2  14   1       1322.28       1341.33        31.02 o                         
  -1  14   1        898.94        877.82        22.15 o                         
   0  14   1       2699.57       2828.35        37.28 o                         
   1  14   1       2019.80       2011.39        31.34 o                         
   2  14   1         87.84         71.30         7.65 o                         
   3  14   1        232.21        230.61        15.43 o                         
   4  14   1         64.72         74.12        12.19 o                         
   5  14   1         39.04         51.06        16.16 o                         
   6  14   1          0.72         -3.06         5.71 o                         
  -6  15   1          0.07          2.26         5.00 o                         
  -5  15   1         24.48          9.06         6.64 o                         
  -4  15   1         43.16         45.78        10.29 o                         
  -3  15   1        156.49        148.34        12.51 o                         
  -2  15   1         11.38          8.14         2.85 o                         
  -1  15   1        825.68        908.30        23.48 o                         
   0  15   1        982.73       1022.87        22.18 o                         
   1  15   1       1415.00       1477.47        29.55 o                         
   2  15   1        102.25        118.01        10.12 o                         
   3  15   1         55.76         55.20         7.63 o                         
   4  15   1         11.97          1.43         4.37 o                         
   5  15   1          8.06         13.72         8.12 o                         
   6  15   1          0.29         10.63         7.44 o                         
  -6  16   1          3.27         -0.52         8.23 o                         
  -5  16   1         14.23          2.56         7.97 o                         
  -4  16   1         32.44         31.75         8.55 o                         
  -3  16   1        159.36        190.12        14.74 o                         
  -2  16   1        334.10        327.24        16.47 o                         
  -1  16   1          0.70          3.60         2.14 o                         
   0  16   1        132.39        152.90        10.29 o                         
   1  16   1        772.47        764.65        24.94 o                         
   2  16   1         10.30          9.98         3.86 o                         
   3  16   1         77.58         74.20         9.62 o                         
   4  16   1        383.54        370.83        28.42 o                         
   5  16   1          7.78         13.15        11.78 o                         
   6  16   1          2.92         25.49        10.55 o                         
  -6  17   1          1.84          0.97         7.97 o                         
  -5  17   1        168.75        173.78        21.61 o                         
  -4  17   1          0.51          6.30         6.38 o                         
  -3  17   1        320.27        335.34        23.48 o                         
  -2  17   1          2.17          0.65         1.58 o                         
  -1  17   1         29.91         35.95         4.87 o                         
   0  17   1         29.91         18.23         4.32 o                         
   1  17   1        296.91        298.66        17.44 o                         
   2  17   1          1.53          2.78         2.84 o                         
   3  17   1         27.50         34.87         6.98 o                         
   4  17   1         81.14         71.40        13.45 o                         
   5  17   1          0.26          3.60         6.76 o                         
   6  17   1          0.17          3.11         4.10 o                         
  -6  18   1          2.54          2.61         3.95 o                         
  -5  18   1         47.83         83.75        15.21 o                         
  -4  18   1        131.26        166.75        20.18 o                         
  -3  18   1         30.88         37.26        10.41 o                         
  -2  18   1         33.68         22.36         6.42 o                         
  -1  18   1         85.20         79.02         7.54 o                         
   0  18   1       2421.40       2590.85        41.55 o                         
   1  18   1          5.22         14.80         4.86 o                         
   2  18   1        162.50        129.13        12.19 o                         
   3  18   1        806.53        757.51        32.55 o                         
   4  18   1        282.54        294.73        26.47 o                         
   5  18   1         99.32         97.59        16.55 o                         
   6  18   1         24.89         48.25        11.25 o                         
  -6  19   1          0.37         24.21        12.22 o                         
  -5  19   1          0.02          3.62         5.60 o                         
  -4  19   1        201.28        202.42        21.27 o                         
  -3  19   1         67.53         51.95         7.91 o                         
  -2  19   1          0.11          3.81         3.23 o                         
  -1  19   1         71.55         65.05         7.26 o                         
   0  19   1        224.51        237.03        14.02 o                         
   1  19   1        428.36        516.97        24.51 o                         
   2  19   1        244.29        245.26        17.98 o                         
   3  19   1        569.42        562.09        28.44 o                         
   4  19   1        488.62        564.10        37.46 o                         
   5  19   1          9.03          3.30         3.29 o                         
   6  19   1          0.81         -8.07         9.76 o                         
  -6  20   1         12.31         11.32        10.85 o                         
  -5  20   1          1.76          3.21         6.42 o                         
  -4  20   1         62.43         80.21        13.82 o                         
  -3  20   1       1780.01       2036.17        56.48 o                         
  -2  20   1        113.71         92.17        12.59 o                         
  -1  20   1        575.54        664.93        27.24 o                         
   0  20   1         67.51         77.74         8.29 o                         
   1  20   1         50.88         54.53         9.32 o                         
   2  20   1        511.06        477.84        25.42 o                         
   3  20   1          9.05         23.02         6.60 o                         
   4  20   1         11.20         28.72         8.88 o                         
   5  20   1         11.48         11.80         7.90 o                         
   6  20   1          0.16         11.98        11.00 o                         
  -5  21   1          9.99         -0.92        10.92 o                         
  -4  21   1         10.94         24.72         7.97 o                         
  -3  21   1        109.34        106.01        12.01 o                         
  -2  21   1         12.93          7.36         4.78 o                         
  -1  21   1        212.60        211.73        15.14 o                         
   0  21   1        658.37        717.01        25.88 o                         
   1  21   1       2087.95       2137.25        53.51 o                         
   2  21   1         13.70          4.89         3.88 o                         
   3  21   1         91.53         94.00        15.80 o                         
   4  21   1          2.73          4.88         6.36 o                         
   5  21   1          9.08         20.25         8.46 o                         
  -5  22   1         63.96         40.84        11.46 o                         
  -4  22   1          1.29          6.97         7.18 o                         
  -3  22   1        259.36        309.46        22.38 o                         
  -2  22   1        160.70        169.98        15.34 o                         
  -1  22   1        569.90        643.08        27.30 o                         
   0  22   1        112.14        110.99        10.52 o                         
   1  22   1         66.20         80.33        10.76 o                         
   2  22   1         47.57         34.46         7.61 o                         
   3  22   1         66.11         48.22         8.97 o                         
   4  22   1         46.43         53.48        12.76 o                         
   5  22   1         12.64         17.42         8.27 o                         
  -5  23   1         50.74         62.00        19.23 o                         
  -4  23   1          1.20         -1.56         3.73 o                         
  -3  23   1         34.87         18.97         6.75 o                         
  -2  23   1        625.77        596.72        29.96 o                         
  -1  23   1        165.93        165.04        14.03 o                         
   0  23   1         20.87         19.53         4.42 o                         
   1  23   1         35.03         28.91         7.76 o                         
   2  23   1          7.92         15.85         6.70 o                         
   3  23   1         19.51          8.73         4.27 o                         
   4  23   1         15.63         17.30         8.29 o                         
   5  23   1          4.41         12.10         7.38 o                         
  -5  24   1          0.50         13.70        18.60 o                         
  -4  24   1         11.18         10.58         6.65 o                         
  -3  24   1          2.03          3.28         2.66 o                         
  -2  24   1        292.25        275.10        20.76 o                         
  -1  24   1          3.14          8.47         2.90 o                         
   0  24   1          5.25          3.70         2.68 o                         
   1  24   1         26.69         17.83         8.74 o                         
   2  24   1         78.56         57.98        11.13 o                         
   3  24   1         11.31         11.27         5.24 o                         
   4  24   1          7.24         15.21         7.28 o                         
   5  24   1          1.30         -9.93         9.93 o                         
  -5  25   1          5.91          1.49         7.62 o                         
  -4  25   1          2.05          0.40         4.88 o                         
  -3  25   1         59.17         57.22         9.84 o                         
  -2  25   1        224.86        215.60        18.61 o                         
  -1  25   1         64.06         57.70         9.53 o                         
   0  25   1        111.52         98.92        10.42 o                         
   1  25   1        123.59        136.05        13.41 o                         
   2  25   1         27.67         42.30         8.38 o                         
   3  25   1         21.21         12.09         8.46 o                         
   4  25   1          6.47          9.88         8.68 o                         
   5  25   1          0.53          3.45         5.78 o                         
  -5  26   1          5.47         15.27         9.62 o                         
  -4  26   1         48.69         42.00        24.08 o                         
  -3  26   1          8.46          4.19         3.24 o                         
  -2  26   1         44.82         60.46        10.10 o                         
  -1  26   1         10.22          9.74         4.28 o                         
   0  26   1         70.35         58.08         8.44 o                         
   1  26   1        117.93        129.95        13.44 o                         
   2  26   1          3.62          4.15         5.79 o                         
   3  26   1         48.85         34.57        12.67 o                         
   4  26   1          2.90         -1.34         8.50 o                         
   5  26   1         18.56          9.50         8.26 o                         
  -4  27   1         36.63         26.60        10.27 o                         
  -3  27   1         60.88         72.12        18.76 o                         
  -2  27   1          5.17         12.60         5.06 o                         
  -1  27   1          0.38          4.10         3.75 o                         
   0  27   1          7.75          1.01         3.75 o                         
   1  27   1         31.23         22.33         6.46 o                         
   2  27   1         83.07         71.43        15.81 o                         
   3  27   1         23.29         26.66         9.04 o                         
   4  27   1          6.84          2.52         8.40 o                         
  -4  28   1         86.00         50.84        15.62 o                         
  -3  28   1          5.21         16.33        11.97 o                         
  -2  28   1          7.44          6.30         6.35 o                         
  -1  28   1         17.42         16.67         4.61 o                         
   0  28   1          0.16          5.76         4.33 o                         
   1  28   1          8.34         15.53         5.15 o                         
   2  28   1         39.17         50.51        11.28 o                         
   3  28   1         30.02         11.81        10.50 o                         
   4  28   1          2.04         30.07        14.48 o                         
  -4  29   1          0.79          6.98         5.50 o                         
  -3  29   1        112.33        105.29        27.81 o                         
  -2  29   1          6.73         22.05        10.56 o                         
  -1  29   1         20.51         17.72         6.17 o                         
   0  29   1         93.35         89.91        11.22 o                         
   1  29   1         10.34          8.64         3.90 o                         
   2  29   1          9.99         11.77         6.63 o                         
   3  29   1         49.50         60.71        17.66 o                         
   4  29   1         40.88         19.13         9.73 o                         
  -4  30   1          9.07         15.24        13.03 o                         
  -3  30   1        150.95        149.62        26.92 o                         
  -2  30   1         66.77         88.46        15.22 o                         
  -1  30   1          0.20          3.54         3.45 o                         
   0  30   1          3.36          4.05         4.54 o                         
   1  30   1         69.97         42.18        10.57 o                         
   2  30   1        142.33        147.41        18.00 o                         
   3  30   1          7.18          8.62        12.01 o                         
  -3  31   1          7.79         15.11        13.52 o                         
  -2  31   1          0.16         -6.39         6.39 o                         
  -1  31   1          4.89          4.84         5.25 o                         
   0  31   1          2.12          8.38         5.49 o                         
   1  31   1          7.94          5.92         5.06 o                         
   2  31   1        114.21        130.01        25.99 o                         
   3  31   1          1.27         14.70        11.69 o                         
  -3  32   1         63.78         79.60        20.92 o                         
  -2  32   1         29.46         42.31        13.78 o                         
  -1  32   1         12.27         17.47         7.59 o                         
   0  32   1         39.52         41.79         9.36 o                         
   1  32   1         37.44         38.33         9.37 o                         
   2  32   1         14.66         17.63        10.13 o                         
   3  32   1          0.05         11.46        10.62 o                         
  -2  33   1          9.00         11.93         8.32 o                         
  -1  33   1          4.87          8.97         6.47 o                         
   0  33   1          8.30          6.67         7.09 o                         
   1  33   1          1.24          3.87         5.89 o                         
   2  33   1          0.08         13.16         6.49 o                         
  -2  34   1          4.18          0.48         8.89 o                         
  -1  34   1          0.41          2.35         4.44 o                         
   0  34   1         26.03         35.43        11.66 o                         
   1  34   1          1.14         -1.20         6.90 o                         
   2  34   1          3.41         21.03         8.68 o                         
  -1  35   1          2.77         10.38         5.04 o                         
   0  35   1          1.83          5.94         6.60 o                         
   1  35   1         39.06         59.27        12.52 o                         
  -7   0   2         15.12         46.37        25.88 o                         
  -6   0   2        204.21        245.48        49.02 o                         
  -5   0   2        299.35        282.48        28.72 o                         
  -4   0   2        215.43        183.11        13.27 o                         
  -3   0   2       4071.76       4364.71        56.63 o                         
  -2   0   2       2253.00       2271.73        36.47 o                         
  -1   0   2       2209.50       2557.50        27.29 o                         
   1   0   2       8332.19       8145.22        86.33 o                         
   2   0   2        197.90        196.39        16.74 o                         
   3   0   2       1931.86       2030.19        47.10 o                         
   4   0   2         56.06         36.72         8.36 o                         
   5   0   2        604.27        522.66        35.60 o                         
   6   0   2         53.51         56.88        17.75 o                         
   7   0   2         30.60         44.04        20.50 o                         
  -7   1   2         28.34         42.76        15.42 o                         
  -6   1   2          6.54          3.29         4.26 o                         
  -5   1   2         41.51         43.84         7.34 o                         
  -4   1   2         97.98         98.16         8.61 o                         
  -3   1   2        726.10        767.58        16.66 o                         
  -2   1   2        498.26        486.40        12.97 o                         
  -1   1   2       5754.95       5183.45        30.78 o                         
   1   1   2         53.55         40.09         3.34 o                         
   2   1   2       2904.07       2933.28        45.99 o                         
   3   1   2        517.60        498.85        16.24 o                         
   4   1   2         39.73         56.34         6.87 o                         
   5   1   2         51.62         39.73         8.02 o                         
   6   1   2         39.72         44.17        13.05 o                         
   7   1   2         12.97         56.05        15.64 o                         
  -7   2   2         32.10         67.34        15.41 o                         
  -6   2   2         42.55         20.77         9.89 o                         
  -5   2   2        147.34        128.25        12.76 o                         
  -4   2   2        699.36        655.00        22.22 o                         
  -3   2   2        506.26        484.64        13.34 o                         
  -2   2   2       2775.30       2829.12        27.73 o                         
  -1   2   2       2342.08       2063.45        17.32 o                         
   0   2   2        816.83        783.28        19.59 o                         
   1   2   2       9951.55       9923.94        46.51 o                         
   2   2   2       1387.93       1256.39        23.32 o                         
   3   2   2       1337.50       1296.08        27.53 o                         
   4   2   2          8.29         15.87         5.12 o                         
   5   2   2        708.47        686.76        34.77 o                         
   6   2   2          3.33         16.68        11.16 o                         
   7   2   2         21.80         17.40        13.92 o                         
  -7   3   2          4.15         24.99        11.79 o                         
  -6   3   2         96.96         97.94        19.27 o                         
  -5   3   2        435.37        442.69        31.49 o                         
  -4   3   2        300.44        311.69        18.04 o                         
  -3   3   2        200.09        212.31         8.25 o                         
  -2   3   2        186.53        189.00         7.14 o                         
  -1   3   2       2664.90       2527.87        21.05 o                         
   0   3   2          5.26         15.24         1.85 o                         
   1   3   2      37065.88      35722.80       127.66 o                         
   2   3   2         11.87          9.10         2.10 o                         
   3   3   2       2803.92       2719.50        46.09 o                         
   4   3   2          1.54          3.28         2.63 o                         
   5   3   2        595.76        562.63        35.32 o                         
   6   3   2         15.73          7.46         8.61 o                         
   7   3   2          0.26          8.62        10.60 o                         
  -7   4   2         61.26         40.78        19.17 o                         
  -6   4   2         92.67         92.73        14.93 o                         
  -5   4   2        126.38        133.94        17.50 o                         
  -4   4   2        682.26        702.67        26.94 o                         
  -3   4   2        503.07        462.92        11.52 o                         
  -2   4   2        422.79        383.82        10.78 o                         
  -1   4   2        200.86        175.66         5.86 o                         
   0   4   2       2266.96       2114.95        25.36 o                         
   1   4   2      11083.33      10682.17        63.47 o                         
   2   4   2       2552.80       2556.64        34.66 o                         
   3   4   2         74.01        100.97         9.95 o                         
   4   4   2         50.87         60.70        13.59 o                         
   5   4   2         25.01         12.84         5.46 o                         
   6   4   2          0.53         11.57         8.14 o                         
   7   4   2         11.42         33.06        11.47 o                         
  -7   5   2          9.16          2.96         9.65 o                         
  -6   5   2          0.95          7.85         4.43 o                         
  -5   5   2         30.84         31.63         8.08 o                         
  -4   5   2        166.40        157.33        16.08 o                         
  -3   5   2        466.05        591.00        20.56 o                         
  -2   5   2          0.81          0.80         0.94 o                         
  -1   5   2         43.06         50.32         3.17 o                         
   0   5   2        714.78        581.49        10.54 o                         
   1   5   2        316.32        264.31         7.94 o                         
   2   5   2         26.27         27.29         3.65 o                         
   3   5   2        801.88        849.61        29.78 o                         
   4   5   2          1.43          3.06         2.75 o                         
   5   5   2          0.11          2.83         5.53 o                         
   6   5   2          0.03         11.52         9.16 o                         
   7   5   2         11.74         17.54         8.97 o                         
  -7   6   2          7.43         23.12         9.88 o                         
  -6   6   2          0.06          0.50         4.54 o                         
  -5   6   2          2.30          7.84         4.51 o                         
  -4   6   2        340.47        338.45        24.79 o                         
  -3   6   2        265.06        335.42        15.59 o                         
  -2   6   2         26.09         27.27         2.82 o                         
  -1   6   2       6240.97       5896.91        54.32 o                         
   0   6   2       3421.46       3416.02        29.39 o                         
   1   6   2       8830.94       8641.54        48.97 o                         
   2   6   2        887.55        870.38        16.51 o                         
   3   6   2        497.65        647.01        26.23 o                         
   4   6   2         42.41         35.30         6.61 o                         
   5   6   2         31.10         54.61        12.35 o                         
   6   6   2         37.65         46.61        10.77 o                         
   7   6   2          8.06         14.56         8.16 o                         
  -7   7   2          0.34         -4.15         4.87 o                         
  -6   7   2         17.11         16.90         6.39 o                         
  -5   7   2        259.17        276.24        25.81 o                         
  -4   7   2         17.82         20.02         4.94 o                         
  -3   7   2        747.96        780.97        31.75 o                         
  -2   7   2         37.70         51.01         4.17 o                         
  -1   7   2         47.27         35.66         2.77 o                         
   0   7   2       2826.44       2741.05        27.28 o                         
   1   7   2      19741.97      19656.29        73.91 o                         
   2   7   2        494.91        493.76        15.29 o                         
   3   7   2         38.38         59.72         7.89 o                         
   4   7   2          1.41         -0.09         3.05 o                         
   5   7   2         12.75          4.03         5.10 o                         
   6   7   2          0.03          3.63         6.28 o                         
   7   7   2          2.16          3.18         4.48 o                         
  -7   8   2         29.81         38.69        12.18 o                         
  -6   8   2        133.74        133.18        17.55 o                         
  -5   8   2          1.43          3.42         4.77 o                         
  -4   8   2        109.25        130.56        13.97 o                         
  -3   8   2        767.31        859.38        29.44 o                         
  -2   8   2         63.43         68.23         5.56 o                         
  -1   8   2       2475.88       2430.58        24.26 o                         
   0   8   2        436.98        460.06        11.90 o                         
   1   8   2          6.09          2.81         0.92 o                         
   2   8   2        475.82        515.03        12.30 o                         
   3   8   2        793.38        862.52        46.16 o                         
   4   8   2        113.19        128.38        14.41 o                         
   5   8   2         42.76         53.47        14.74 o                         
   6   8   2          3.57          3.83         6.21 o                         
   7   8   2         12.58         12.32         9.20 o                         
  -7   9   2          3.74          9.73        10.82 o                         
  -6   9   2          0.30          8.03         6.09 o                         
  -5   9   2        192.65        179.95        18.49 o                         
  -4   9   2         29.23         24.94         8.01 o                         
  -3   9   2         92.92        110.45        10.89 o                         
  -2   9   2        432.60        448.79        12.23 o                         
  -1   9   2          0.35          0.25         0.87 o                         
   0   9   2       1584.75       1654.69        20.05 o                         
   1   9   2        342.68        296.41         8.99 o                         
   2   9   2       1411.47       1409.09        31.45 o                         
   3   9   2       1249.08       1279.05        39.26 o                         
   4   9   2         69.56         88.07        11.93 o                         
   5   9   2        196.89        216.86        21.46 o                         
   6   9   2          8.42         -0.34         7.68 o                         
   7   9   2          9.47         35.75        17.24 o                         
  -7  10   2         19.24         22.76        11.94 o                         
  -6  10   2         25.85         35.87        10.58 o                         
  -5  10   2         20.13         29.71         7.16 o                         
  -4  10   2        478.12        514.16        35.32 o                         
  -3  10   2       1283.53       1136.81        32.69 o                         
  -2  10   2        908.47        942.76        21.98 o                         
  -1  10   2         14.08         12.05         1.63 o                         
   0  10   2       4009.28       3877.19        32.25 o                         
   1  10   2       1510.48       1526.37        28.90 o                         
   2  10   2         68.30         69.69         5.26 o                         
   3  10   2         46.15         36.72         6.86 o                         
   4  10   2        210.97        244.31        19.96 o                         
   5  10   2         20.16         18.41         8.49 o                         
   6  10   2         23.04         42.13        10.13 o                         
  -7  11   2         12.26         16.26        18.96 o                         
  -6  11   2         52.85         54.95        12.29 o                         
  -5  11   2          3.56          9.53         4.81 o                         
  -4  11   2        361.23        419.09        34.84 o                         
  -3  11   2        118.23         82.23         6.46 o                         
  -2  11   2          7.42          5.49         2.29 o                         
  -1  11   2         77.87         76.91         4.54 o                         
   0  11   2        207.45        209.38         7.82 o                         
   1  11   2        945.35        939.47        18.79 o                         
   2  11   2        320.14        337.97        12.01 o                         
   3  11   2         69.39         55.54        10.94 o                         
   4  11   2          0.00          0.52         4.19 o                         
   5  11   2         49.06         61.10        11.14 o                         
   6  11   2          0.03          8.60         6.55 o                         
  -6  12   2         67.41         63.12        17.49 o                         
  -5  12   2         43.48         44.32        12.89 o                         
  -4  12   2        132.89        130.68        15.87 o                         
  -3  12   2        137.61        149.74         9.75 o                         
  -2  12   2         19.10         16.06         2.93 o                         
  -1  12   2        796.20        794.48        16.58 o                         
   0  12   2        639.97        632.00        14.29 o                         
   1  12   2         18.56         13.35         3.80 o                         
   2  12   2       3448.03       3596.73        41.17 o                         
   3  12   2        102.15         66.87         7.49 o                         
   4  12   2        702.08        731.34        44.64 o                         
   5  12   2         94.40        108.24        16.46 o                         
   6  12   2         19.06          9.57         5.81 o                         
  -6  13   2         27.58         35.14        10.35 o                         
  -5  13   2         31.60         26.91         7.19 o                         
  -4  13   2        682.78        611.17        34.84 o                         
  -3  13   2         41.57         30.90         5.56 o                         
  -2  13   2        484.21        507.87        20.64 o                         
  -1  13   2        530.34        479.66        13.96 o                         
   0  13   2       6766.55       7267.90        66.65 o                         
   1  13   2       6946.75       7497.08        63.28 o                         
   2  13   2          5.73         11.91         2.56 o                         
   3  13   2        172.85        189.29        13.78 o                         
   4  13   2         13.72         25.01         8.92 o                         
   5  13   2         49.12         41.07        10.17 o                         
   6  13   2         39.68         17.21         8.13 o                         
  -6  14   2         13.66         31.08        10.81 o                         
  -5  14   2          1.93         -2.37         5.33 o                         
  -4  14   2         42.78         10.73         9.44 o                         
  -3  14   2        222.14        217.58        13.64 o                         
  -2  14   2        214.01        216.38        11.94 o                         
  -1  14   2       2011.08       1992.00        37.40 o                         
   0  14   2         18.59         19.77         4.56 o                         
   1  14   2        172.43        150.73         8.69 o                         
   2  14   2        714.95        680.62        21.11 o                         
   3  14   2        294.70        294.80        17.68 o                         
   4  14   2        263.39        272.17        29.84 o                         
   5  14   2         30.54         16.76         8.50 o                         
   6  14   2          0.90          3.57         5.86 o                         
  -6  15   2         98.90         60.74        14.18 o                         
  -5  15   2          1.33          4.72         5.33 o                         
  -4  15   2         10.82         11.68         5.69 o                         
  -3  15   2         39.70         46.23         6.22 o                         
  -2  15   2          6.99          5.52         2.71 o                         
  -1  15   2         38.63         36.09         4.73 o                         
   0  15   2         12.03         12.59         2.47 o                         
   1  15   2         10.43         12.97         3.54 o                         
   2  15   2        174.53        180.56        13.90 o                         
   3  15   2         77.91         86.02         9.98 o                         
   4  15   2        242.89        241.80        23.34 o                         
   5  15   2        182.97        229.33        25.11 o                         
   6  15   2          6.73         17.88         9.54 o                         
  -6  16   2          4.20         22.06         8.56 o                         
  -5  16   2         18.23         15.02         6.94 o                         
  -4  16   2        179.30        216.62        21.07 o                         
  -3  16   2         73.84         86.20         9.52 o                         
  -2  16   2         22.86         10.49         2.74 o                         
  -1  16   2        354.45        389.31        15.49 o                         
   0  16   2        446.38        558.78        17.77 o                         
   1  16   2       2390.42       2377.17        48.95 o                         
   2  16   2          6.15          1.51         2.05 o                         
   3  16   2          2.76          7.74         3.40 o                         
   4  16   2        483.01        468.00        32.43 o                         
   5  16   2         36.87         27.97         8.31 o                         
   6  16   2         33.50         36.36        15.02 o                         
  -6  17   2         66.96         67.66        20.87 o                         
  -5  17   2          4.33          6.31         5.05 o                         
  -4  17   2         85.90         98.37        19.03 o                         
  -3  17   2        905.84        913.09        31.63 o                         
  -2  17   2        150.49        185.23        12.13 o                         
  -1  17   2        109.90        124.88         8.95 o                         
   0  17   2         60.44         64.96         6.16 o                         
   1  17   2         66.54         79.46         9.11 o                         
   2  17   2         34.34         16.41         5.90 o                         
   3  17   2         45.68         51.22         7.53 o                         
   4  17   2        266.70        240.33        23.31 o                         
   5  17   2         26.33         34.82        10.59 o                         
   6  17   2         11.62         23.64        11.29 o                         
  -6  18   2         41.73         40.88        15.57 o                         
  -5  18   2         18.25         33.20        12.29 o                         
  -4  18   2         62.15         73.17        13.25 o                         
  -3  18   2          0.48          1.58         3.02 o                         
  -2  18   2       1012.50        937.64        28.55 o                         
  -1  18   2         22.34         22.94         4.11 o                         
   0  18   2        623.59        674.23        24.19 o                         
   1  18   2         14.05          2.76         2.95 o                         
   2  18   2       1032.95       1053.00        36.39 o                         
   3  18   2        195.02        162.34        17.35 o                         
   4  18   2         10.48         10.41         6.26 o                         
   5  18   2         10.20         12.67         7.96 o                         
   6  18   2          3.86          4.69         5.99 o                         
  -6  19   2          0.04         13.68        10.67 o                         
  -5  19   2         20.13         22.68         7.44 o                         
  -4  19   2         14.73          5.33         4.32 o                         
  -3  19   2        180.19        174.90        14.48 o                         
  -2  19   2       1763.64       1793.41        40.90 o                         
  -1  19   2         47.70         38.88         5.47 o                         
   0  19   2       1064.77       1029.90        26.97 o                         
   1  19   2        219.77        220.88        15.97 o                         
   2  19   2        208.90        186.19        16.64 o                         
   3  19   2          5.54          3.95         3.56 o                         
   4  19   2          1.37          9.19         7.39 o                         
   5  19   2         23.31         38.21        12.53 o                         
   6  19   2          2.08          9.05        11.33 o                         
  -6  20   2          6.06         15.08        12.75 o                         
  -5  20   2          7.45          5.24         6.27 o                         
  -4  20   2         82.11         97.20        15.06 o                         
  -3  20   2        110.81        101.62        11.55 o                         
  -2  20   2        551.10        528.80        22.76 o                         
  -1  20   2        739.58        759.32        24.84 o                         
   0  20   2        297.41        302.45        16.19 o                         
   1  20   2         24.08         34.06         7.04 o                         
   2  20   2        123.37         92.76        11.52 o                         
   3  20   2         87.04        108.60        13.44 o                         
   4  20   2         33.75         30.20         9.59 o                         
   5  20   2         36.70         39.62        10.32 o                         
   6  20   2         11.71         17.19        11.73 o                         
  -6  21   2          9.92         46.19        16.40 o                         
  -5  21   2         20.15         21.35         9.36 o                         
  -4  21   2          0.20          6.64         4.40 o                         
  -3  21   2        122.25         98.20        11.53 o                         
  -2  21   2       1329.97       1342.05        51.57 o                         
  -1  21   2        190.75        181.18        12.58 o                         
   0  21   2         40.58         50.51         6.79 o                         
   1  21   2          4.77          9.83         4.55 o                         
   2  21   2        824.87        785.86        34.36 o                         
   3  21   2        175.83        190.11        17.70 o                         
   4  21   2         38.29         42.84        10.65 o                         
   5  21   2          8.64         12.04         6.53 o                         
  -5  22   2          7.55          3.42         3.98 o                         
  -4  22   2        142.34        154.95        20.06 o                         
  -3  22   2          0.06          5.26         2.63 o                         
  -2  22   2        484.00        479.16        25.44 o                         
  -1  22   2        332.39        313.84        22.89 o                         
   0  22   2         77.20         83.99         9.48 o                         
   1  22   2          0.02          2.02         3.83 o                         
   2  22   2        656.04        702.52        33.40 o                         
   3  22   2         75.71         80.21        11.80 o                         
   4  22   2         40.35         27.00         9.89 o                         
   5  22   2          2.61         -2.69         4.03 o                         
  -5  23   2         11.84         47.04        16.00 o                         
  -4  23   2          0.82          5.81         7.56 o                         
  -3  23   2         22.18         11.75         5.96 o                         
  -2  23   2        142.35        124.14        13.13 o                         
  -1  23   2        710.86        682.49        28.64 o                         
   0  23   2        159.85        157.55        12.74 o                         
   1  23   2        219.22        241.76        19.41 o                         
   2  23   2        452.05        436.48        26.98 o                         
   3  23   2        133.69        115.00        14.20 o                         
   4  23   2          8.21         26.09        12.08 o                         
   5  23   2         33.23         20.92         8.85 o                         
  -5  24   2          3.25          1.81        11.85 o                         
  -4  24   2         23.58         14.19        11.14 o                         
  -3  24   2         43.24         68.73        10.43 o                         
  -2  24   2        651.88        752.93        33.76 o                         
  -1  24   2          1.04          0.42         3.51 o                         
   0  24   2         21.26         31.11         5.89 o                         
   1  24   2         58.41         53.38         9.26 o                         
   2  24   2         62.34         64.50        10.95 o                         
   3  24   2         44.10         55.73         9.73 o                         
   4  24   2         48.21         14.86         8.51 o                         
   5  24   2          1.21          7.42         9.11 o                         
  -5  25   2          1.04         25.88        14.24 o                         
  -4  25   2          7.99          7.44         9.61 o                         
  -3  25   2        103.58        126.73        18.23 o                         
  -2  25   2         49.50         33.81        12.06 o                         
  -1  25   2        111.39        122.25        12.68 o                         
   0  25   2        119.09        156.31        14.78 o                         
   1  25   2        214.00        201.25        16.99 o                         
   2  25   2         13.61         12.40         5.08 o                         
   3  25   2          2.95         -0.56         5.51 o                         
   4  25   2          2.26         23.99        11.02 o                         
   5  25   2          0.01          1.63         8.83 o                         
  -5  26   2         22.07         44.47        17.75 o                         
  -4  26   2         15.00         21.56         9.78 o                         
  -3  26   2          5.25          3.62         8.19 o                         
  -2  26   2         46.45         50.39         9.93 o                         
  -1  26   2         84.39        112.48        12.23 o                         
   0  26   2         27.72         16.41         4.75 o                         
   1  26   2         67.67         76.79        10.87 o                         
   2  26   2          6.03          5.12         4.52 o                         
   3  26   2          7.86         12.60         7.96 o                         
   4  26   2         39.16         53.52        12.45 o                         
  -4  27   2         60.50         58.33        18.97 o                         
  -3  27   2          0.03         10.63         5.47 o                         
  -2  27   2        155.14        165.59        17.11 o                         
  -1  27   2         52.44         51.53         9.47 o                         
   0  27   2        403.06        422.08        25.23 o                         
   1  27   2        249.33        272.02        20.65 o                         
   2  27   2         16.55         27.43         8.49 o                         
   3  27   2         43.99         58.38        12.69 o                         
   4  27   2          2.98          7.29        10.23 o                         
  -4  28   2         52.97         58.75        18.09 o                         
  -3  28   2         74.53         55.07        16.88 o                         
  -2  28   2          0.01         12.50         8.73 o                         
  -1  28   2        173.88        178.69        15.43 o                         
   0  28   2          0.18          5.20         2.89 o                         
   1  28   2         81.91        106.28        13.50 o                         
   2  28   2         29.46         35.57         8.57 o                         
   3  28   2         43.34         74.00        15.69 o                         
   4  28   2         45.89         44.57        16.27 o                         
  -4  29   2          3.81         41.58        17.17 o                         
  -3  29   2         33.71         17.43        10.40 o                         
  -2  29   2         66.00         52.11        11.71 o                         
  -1  29   2          7.77         11.39         6.03 o                         
   0  29   2          1.06          5.31         3.39 o                         
   1  29   2        102.00        123.80        14.28 o                         
   2  29   2          0.18          9.31         6.59 o                         
   3  29   2          6.28          2.38         8.09 o                         
   4  29   2          4.22         16.80        11.71 o                         
  -4  30   2         11.05         14.43        13.51 o                         
  -3  30   2         77.40         96.65        23.36 o                         
  -2  30   2        214.63        221.49        25.07 o                         
  -1  30   2         27.88         21.13         5.72 o                         
   0  30   2         20.80         20.77         5.25 o                         
   1  30   2         43.13         46.93         9.66 o                         
   2  30   2         21.83         13.09         6.17 o                         
   3  30   2         11.03         18.51        11.70 o                         
  -3  31   2          0.86         -3.14         9.33 o                         
  -2  31   2         25.05         12.46         6.69 o                         
  -1  31   2         20.80         25.55        13.16 o                         
   0  31   2          0.19          2.80         5.44 o                         
   1  31   2         22.09         24.88         7.36 o                         
   2  31   2          0.00          6.31         6.60 o                         
   3  31   2         10.53          9.35        10.27 o                         
  -3  32   2         35.04         75.82        21.15 o                         
  -2  32   2        145.29        172.77        24.17 o                         
  -1  32   2          0.02         -3.74         3.74 o                         
   0  32   2         41.68         77.75        13.92 o                         
   1  32   2          0.10         -3.53         4.48 o                         
   2  32   2         22.85         41.39        10.60 o                         
   3  32   2         48.21         75.38        21.08 o                         
  -2  33   2         60.40         74.46        13.57 o                         
  -1  33   2         52.64         64.61        15.46 o                         
   0  33   2          7.63          6.55         9.84 o                         
   1  33   2          2.77          6.96         5.07 o                         
   2  33   2          0.07          3.94         4.22 o                         
  -2  34   2         12.10          8.69         5.17 o                         
  -1  34   2          1.02          7.84         4.03 o                         
   0  34   2          0.28         -1.76         4.16 o                         
   1  34   2         43.62         36.79        11.13 o                         
   2  34   2          6.84          7.07        12.20 o                         
  -1  35   2          4.91          2.36         7.63 o                         
   0  35   2          9.34          6.06         4.96 o                         
   1  35   2         15.97         23.98        10.28 o                         
  -7   1   3          0.94          8.00        11.32 o                         
  -6   1   3         19.35         35.61        14.16 o                         
  -5   1   3       1110.22       1243.58        42.68 o                         
  -4   1   3         87.45        116.57         7.72 o                         
  -3   1   3       1349.83       1374.84        30.05 o                         
  -2   1   3        172.89        194.21         7.67 o                         
  -1   1   3      32567.35      32006.40       377.26 o                         
   0   1   3        183.40        183.58         5.63 o                         
   1   1   3      18157.05      17129.51       111.26 o                         
   2   1   3        337.06        335.01        14.74 o                         
   3   1   3        430.29        420.08        15.04 o                         
   4   1   3        398.62        392.08        24.93 o                         
   5   1   3          5.83          6.41         4.36 o                         
   6   1   3          0.47          5.69         3.89 o                         
   7   1   3         11.80         -5.89         6.03 o                         
  -7   2   3          5.57         10.72        17.96 o                         
  -6   2   3          0.22         -1.37         8.24 o                         
  -5   2   3        224.96        232.77        18.11 o                         
  -4   2   3         83.62         85.47         6.34 o                         
  -3   2   3       1865.25       2047.32        29.70 o                         
  -2   2   3          0.24          1.72         0.99 o                         
  -1   2   3         38.81         41.29         2.62 o                         
   0   2   3       2810.43       2921.46        25.14 o                         
   1   2   3       4250.35       4101.65        32.37 o                         
   2   2   3         20.48         12.44         2.97 o                         
   3   2   3        337.74        302.73        13.44 o                         
   4   2   3       1216.72       1230.11        27.03 o                         
   5   2   3         73.63         49.07        10.88 o                         
   6   2   3         72.94         70.45        17.70 o                         
   7   2   3          7.94         17.74         9.61 o                         
  -7   3   3         18.38          7.98         8.00 o                         
  -6   3   3          0.44         11.93         7.59 o                         
  -5   3   3          0.00          1.19         1.77 o                         
  -4   3   3        186.03        185.23         9.16 o                         
  -3   3   3        157.74        192.09         9.00 o                         
  -2   3   3          2.59          1.44         0.97 o                         
  -1   3   3        269.94        207.43         5.68 o                         
   0   3   3       1148.92        965.54        15.22 o                         
   1   3   3       4691.75       4620.09        34.65 o                         
   2   3   3        676.10        669.02        18.63 o                         
   3   3   3        480.99        598.06        15.31 o                         
   4   3   3         14.93         16.14         3.48 o                         
   5   3   3         14.63         17.60         5.97 o                         
   6   3   3        163.27        183.53        24.92 o                         
   7   3   3          7.41         -6.14         7.48 o                         
  -7   4   3         51.48         62.56        14.57 o                         
  -6   4   3         94.56        122.53        18.50 o                         
  -5   4   3        151.26        167.29        21.04 o                         
  -4   4   3        250.21        247.30         9.93 o                         
  -3   4   3       2285.29       2410.34        32.60 o                         
  -2   4   3         51.30         56.24         4.21 o                         
  -1   4   3        101.92        110.43         4.86 o                         
   0   4   3          4.23          1.22         0.78 o                         
   1   4   3        437.49        442.51        10.79 o                         
   2   4   3       5837.43       5680.31        53.65 o                         
   3   4   3        195.09        201.50         8.21 o                         
   4   4   3        505.66        569.64        27.81 o                         
   5   4   3         18.95         16.29        10.69 o                         
   6   4   3        130.87        126.62        21.19 o                         
   7   4   3          4.28          2.20         8.97 o                         
  -7   5   3         22.62         30.26        14.27 o                         
  -6   5   3          0.07          6.01         5.23 o                         
  -5   5   3        101.69        110.89        19.19 o                         
  -4   5   3          3.50          4.31         1.33 o                         
  -3   5   3        613.01        705.52        18.88 o                         
  -2   5   3        341.81        328.99        10.72 o                         
  -1   5   3      14820.92      13747.50       104.29 o                         
   0   5   3      18006.31      17020.34        99.75 o                         
   1   5   3      40530.81      40161.28       231.13 o                         
   2   5   3       1168.06       1074.00        23.05 o                         
   3   5   3        281.20        274.68        16.75 o                         
   4   5   3        115.15        115.83        12.72 o                         
   5   5   3         48.04         58.86        11.65 o                         
   6   5   3          0.38         18.01         9.92 o                         
   7   5   3         74.79         97.12        19.94 o                         
  -7   6   3          0.43         -5.14         5.14 o                         
  -6   6   3         87.60         93.41        14.59 o                         
  -5   6   3         52.49         42.53        15.69 o                         
  -4   6   3         93.91         98.46        13.66 o                         
  -3   6   3       3807.43       4059.73        46.05 o                         
  -2   6   3       5568.72       5527.92        45.18 o                         
  -1   6   3       7463.55       7212.20        47.99 o                         
   0   6   3       4676.60       4635.95        38.83 o                         
   1   6   3      30656.62      30036.84       176.90 o                         
   2   6   3        478.88        418.60        13.77 o                         
   3   6   3          6.83          9.09         4.35 o                         
   4   6   3          4.52          1.78         5.56 o                         
   5   6   3         57.68         33.38         8.44 o                         
   6   6   3         27.16         45.33        13.82 o                         
   7   6   3          0.19         13.22        11.91 o                         
  -7   7   3          0.77          4.89         7.31 o                         
  -6   7   3         69.44         74.94        12.60 o                         
  -5   7   3          3.74          4.41         5.07 o                         
  -4   7   3        409.16        451.53        25.88 o                         
  -3   7   3       1265.11       1498.70        29.62 o                         
  -2   7   3       1494.11       1424.68        22.69 o                         
  -1   7   3          2.82          2.55         1.59 o                         
   0   7   3        590.34        574.48        12.32 o                         
   1   7   3        263.72        273.96         9.70 o                         
   2   7   3        195.33        198.27        10.28 o                         
   3   7   3        914.63        908.01        34.35 o                         
   4   7   3        620.32        620.18        30.71 o                         
   5   7   3        862.00        922.33        60.24 o                         
   6   7   3         65.76         53.60        18.94 o                         
   7   7   3         37.59         12.84        21.29 o                         
  -7   8   3         49.87         69.91        21.83 o                         
  -6   8   3         37.71         33.98         8.30 o                         
  -5   8   3        225.68        203.98        19.63 o                         
  -4   8   3         10.18          6.26         3.76 o                         
  -3   8   3        603.86        669.65        21.23 o                         
  -2   8   3        666.51        626.83        17.05 o                         
  -1   8   3         92.63         93.61         4.45 o                         
   0   8   3       1133.27       1175.77        18.77 o                         
   1   8   3      14740.81      14870.96       144.02 o                         
   2   8   3       1447.81       1444.34        27.72 o                         
   3   8   3        780.24        829.33        31.23 o                         
   4   8   3         29.49         38.53         7.87 o                         
   5   8   3         73.93         75.06        12.59 o                         
   6   8   3         11.14         44.71        10.56 o                         
   7   8   3         22.41         39.10        18.71 o                         
  -7   9   3          4.08         -4.59         8.67 o                         
  -6   9   3         81.51         73.03        12.89 o                         
  -5   9   3         31.17         39.27         9.77 o                         
  -4   9   3        163.54        215.18        17.78 o                         
  -3   9   3        277.72        269.05        14.53 o                         
  -2   9   3        441.34        449.90        16.59 o                         
  -1   9   3        151.80        162.48         9.12 o                         
   0   9   3       2635.87       2348.62        28.03 o                         
   1   9   3         44.70         41.98         4.04 o                         
   2   9   3        542.23        478.47        14.24 o                         
   3   9   3          0.07         10.11         3.94 o                         
   4   9   3        378.90        425.50        25.85 o                         
   5   9   3        353.81        434.92        30.08 o                         
   6   9   3          2.45          3.42         5.98 o                         
  -7  10   3         24.22         -1.35         9.54 o                         
  -6  10   3         25.85         26.80         7.74 o                         
  -5  10   3         13.91         18.44         5.98 o                         
  -4  10   3        135.12        122.16        13.69 o                         
  -3  10   3         74.57         77.88         7.43 o                         
  -2  10   3         18.29         22.93         3.58 o                         
  -1  10   3         10.97          9.24         1.26 o                         
   0  10   3       2034.40       2105.24        34.80 o                         
   1  10   3       6166.85       6159.20        53.61 o                         
   2  10   3        283.13        287.44        11.87 o                         
   3  10   3        181.11        177.80        14.60 o                         
   4  10   3          0.31          3.34         3.51 o                         
   5  10   3         98.79        116.89        15.45 o                         
   6  10   3          3.74          3.10         5.32 o                         
  -7  11   3         22.41         50.14        15.21 o                         
  -6  11   3          0.28          2.79         3.54 o                         
  -5  11   3          4.53          2.19         5.77 o                         
  -4  11   3        102.93         90.97        12.40 o                         
  -3  11   3         33.93         46.14         4.92 o                         
  -2  11   3        129.08        132.69        10.69 o                         
  -1  11   3         75.23         62.14         4.20 o                         
   0  11   3       7875.74       8215.03        68.73 o                         
   1  11   3       1390.11       1417.17        23.98 o                         
   2  11   3       2330.81       2571.96        36.60 o                         
   3  11   3         98.30        108.54        11.68 o                         
   4  11   3        144.16        142.44        16.77 o                         
   5  11   3         52.40         28.45         6.43 o                         
   6  11   3          7.85          7.83         8.23 o                         
  -7  12   3          0.03         -3.34        42.16 o                         
  -6  12   3         63.34         54.54        11.38 o                         
  -5  12   3          1.57          5.79         5.36 o                         
  -4  12   3         85.71        112.12        14.50 o                         
  -3  12   3        566.38        581.92        18.57 o                         
  -2  12   3        202.97        202.01        10.57 o                         
  -1  12   3        616.09        550.93        15.03 o                         
   0  12   3       1173.51       1373.68        28.52 o                         
   1  12   3       1773.46       1772.88        36.35 o                         
   2  12   3       1930.66       1839.24        35.90 o                         
   3  12   3         24.33         20.00         4.03 o                         
   4  12   3         12.33         21.01         5.50 o                         
   5  12   3          1.94          6.56         4.96 o                         
   6  12   3         13.89          2.01         6.18 o                         
  -6  13   3         87.16         82.32        15.81 o                         
  -5  13   3          0.64          4.54         4.86 o                         
  -4  13   3          0.09         -0.07         3.79 o                         
  -3  13   3         79.37         85.31         7.15 o                         
  -2  13   3          3.29          1.61         1.69 o                         
  -1  13   3         96.28         85.74         5.72 o                         
   0  13   3       2138.26       2323.84        35.94 o                         
   1  13   3        724.06        846.28        20.79 o                         
   2  13   3       1022.26       1063.29        28.27 o                         
   3  13   3         17.30         24.73         6.14 o                         
   4  13   3         70.44         88.27        12.68 o                         
   5  13   3         17.73         10.33         6.52 o                         
   6  13   3          4.30          6.36         6.83 o                         
  -6  14   3          0.43         24.88        11.27 o                         
  -5  14   3          8.28         18.53         8.13 o                         
  -4  14   3        264.49        252.12        22.51 o                         
  -3  14   3         41.85         49.41         6.15 o                         
  -2  14   3        268.09        281.33        12.62 o                         
  -1  14   3        250.23        285.15        11.25 o                         
   0  14   3       1171.59       1372.72        29.61 o                         
   1  14   3        300.89        308.93        13.39 o                         
   2  14   3        337.31        351.09        14.73 o                         
   3  14   3          0.39          5.60         2.77 o                         
   4  14   3         50.12         41.28        10.32 o                         
   5  14   3         28.00         11.58         6.32 o                         
   6  14   3         15.91          4.53         7.16 o                         
  -6  15   3         48.00         42.28        17.35 o                         
  -5  15   3         34.21         50.48        11.87 o                         
  -4  15   3        771.87        704.20        38.02 o                         
  -3  15   3        325.23        342.80        17.24 o                         
  -2  15   3          0.03         -0.21         2.23 o                         
  -1  15   3        616.34        635.33        18.65 o                         
   0  15   3        262.21        205.75        17.12 o                         
   1  15   3          1.26          3.31         1.46 o                         
   2  15   3         60.10         53.64         6.05 o                         
   3  15   3        117.48        121.44        16.91 o                         
   4  15   3          0.03         -1.02         4.61 o                         
   5  15   3        170.61        184.30        26.74 o                         
   6  15   3          1.58          7.49         9.44 o                         
  -6  16   3          0.11         14.09         8.82 o                         
  -5  16   3        147.26        137.41        18.73 o                         
  -4  16   3         70.17         89.99        13.45 o                         
  -3  16   3        224.24        227.01        17.90 o                         
  -2  16   3        205.47        187.34        10.95 o                         
  -1  16   3        804.25        849.48        22.49 o                         
   0  16   3         78.47         65.83         6.47 o                         
   1  16   3          4.15          1.79         2.43 o                         
   2  16   3          3.81          4.58         3.15 o                         
   3  16   3         11.28          9.25         4.21 o                         
   4  16   3          3.28         -2.37         2.37 o                         
   5  16   3         18.08         13.51        11.38 o                         
   6  16   3          0.68          9.63         4.66 o                         
  -6  17   3          5.77         -2.40         9.78 o                         
  -5  17   3         84.49         95.69        15.77 o                         
  -4  17   3        353.74        377.72        28.12 o                         
  -3  17   3        473.62        488.41        22.50 o                         
  -2  17   3        235.53        257.77        13.30 o                         
  -1  17   3        390.66        419.06        16.35 o                         
   0  17   3        405.52        528.40        19.49 o                         
   1  17   3         16.75          6.11         3.70 o                         
   2  17   3         70.23         68.36         7.91 o                         
   3  17   3        685.59        683.17        30.48 o                         
   4  17   3          3.70          1.61         4.27 o                         
   5  17   3         69.16         23.77        14.25 o                         
   6  17   3         15.95         21.38        10.89 o                         
  -6  18   3         44.85         54.71        16.48 o                         
  -5  18   3        182.53        208.52        23.39 o                         
  -4  18   3        787.98        780.43        41.22 o                         
  -3  18   3         65.71         48.52         7.12 o                         
  -2  18   3        120.19        102.81        10.49 o                         
  -1  18   3          6.64          8.26         2.20 o                         
   0  18   3        940.22        851.44        28.17 o                         
   1  18   3          7.94          5.19         2.15 o                         
   2  18   3        176.92        175.35        14.81 o                         
   3  18   3         16.77         18.88         6.84 o                         
   4  18   3         73.94         83.71        14.79 o                         
   5  18   3          2.95         26.61         9.69 o                         
   6  18   3          0.21         15.42         9.22 o                         
  -6  19   3          8.64         24.81         9.53 o                         
  -5  19   3         10.25         -1.31         8.77 o                         
  -4  19   3        184.35        208.12        21.59 o                         
  -3  19   3        191.07        193.59        14.97 o                         
  -2  19   3        154.65        152.98        10.62 o                         
  -1  19   3         34.83         16.72         4.20 o                         
   0  19   3        852.35        871.01        26.40 o                         
   1  19   3         21.13         21.24         5.24 o                         
   2  19   3          1.20          7.32         2.46 o                         
   3  19   3        362.45        369.52        23.86 o                         
   4  19   3        213.57        221.85        23.82 o                         
   5  19   3         47.96         46.00        12.33 o                         
   6  19   3         40.19         27.01        14.12 o                         
  -6  20   3          9.52         10.15        10.64 o                         
  -5  20   3         36.02         13.56         8.18 o                         
  -4  20   3          0.65         10.05         6.38 o                         
  -3  20   3         13.60         12.23         3.81 o                         
  -2  20   3       1790.58       1845.18        39.57 o                         
  -1  20   3         95.00         77.17         7.47 o                         
   0  20   3         63.21         54.32         7.07 o                         
   1  20   3          3.10          1.61         3.22 o                         
   2  20   3        361.70        374.63        23.34 o                         
   3  20   3        269.77        254.69        20.52 o                         
   4  20   3         91.81        137.98        21.72 o                         
   5  20   3          2.09          3.80         5.90 o                         
  -6  21   3         22.08         47.09        17.16 o                         
  -5  21   3          3.08         11.17        10.71 o                         
  -4  21   3          3.51          3.07         7.21 o                         
  -3  21   3        419.53        446.43        24.48 o                         
  -2  21   3         24.88         24.06         7.53 o                         
  -1  21   3        709.25        707.16        24.52 o                         
   0  21   3         21.40         18.95         5.01 o                         
   1  21   3        259.12        292.67        20.14 o                         
   2  21   3         53.79         35.98        13.04 o                         
   3  21   3          4.35          4.88         3.96 o                         
   4  21   3          1.62          2.03         6.06 o                         
   5  21   3          2.34         -7.50         7.50 o                         
  -5  22   3         18.42         18.97        12.81 o                         
  -4  22   3        341.88        323.12        35.49 o                         
  -3  22   3         79.03         70.99         9.74 o                         
  -2  22   3          7.55          3.15         2.89 o                         
  -1  22   3         96.46         98.14         8.69 o                         
   0  22   3         76.78         83.91         9.91 o                         
   1  22   3        138.61        102.57        12.42 o                         
   2  22   3        707.65        700.29        48.42 o                         
   3  22   3        245.71        284.93        22.39 o                         
   4  22   3          0.90          0.03         3.74 o                         
   5  22   3         41.46         50.09        12.21 o                         
  -5  23   3         11.77         15.74        12.35 o                         
  -4  23   3         15.30         25.99        12.46 o                         
  -3  23   3         32.94         23.15         6.59 o                         
  -2  23   3          3.09          5.79         4.09 o                         
  -1  23   3          8.23         10.76         2.82 o                         
   0  23   3         18.51         13.62         3.71 o                         
   1  23   3        104.91        119.02        13.74 o                         
   2  23   3          0.90         -0.46         2.56 o                         
   3  23   3          2.83          8.75         4.29 o                         
   4  23   3          6.47          4.82         3.52 o                         
   5  23   3          0.23          5.98        15.84 o                         
  -5  24   3          6.89          7.30        11.66 o                         
  -4  24   3         24.08         11.95         5.93 o                         
  -3  24   3          7.14         15.76         5.44 o                         
  -2  24   3         27.88         32.12         6.30 o                         
  -1  24   3        768.70        831.71        32.01 o                         
   0  24   3        127.78        130.97        12.92 o                         
   1  24   3         31.10         20.03         5.92 o                         
   2  24   3          9.36         -2.85         3.38 o                         
   3  24   3         80.09         71.38        11.47 o                         
   4  24   3          6.87         17.38         7.43 o                         
   5  24   3          7.76          4.08         9.99 o                         
  -5  25   3          0.20          7.04         9.60 o                         
  -4  25   3          0.24          2.61         9.75 o                         
  -3  25   3          2.73          8.20         5.74 o                         
  -2  25   3         74.63         87.45        11.64 o                         
  -1  25   3        180.72        185.42        18.87 o                         
   0  25   3         16.10         23.34         8.05 o                         
   1  25   3         21.73         27.09         6.34 o                         
   2  25   3        119.28        129.58        15.53 o                         
   3  25   3          0.02          3.01         5.24 o                         
   4  25   3          0.39          2.35         6.94 o                         
   5  25   3          4.19          1.27        13.14 o                         
  -5  26   3          1.53         20.94        10.35 o                         
  -4  26   3         75.21        116.87        23.34 o                         
  -3  26   3          2.38          5.10         6.05 o                         
  -2  26   3          0.99          2.02         3.62 o                         
  -1  26   3         41.83         46.08         8.31 o                         
   0  26   3          7.30          8.42         5.65 o                         
   1  26   3        236.80        245.49        18.63 o                         
   2  26   3         42.60         31.06         8.35 o                         
   3  26   3          0.24          6.69         5.66 o                         
   4  26   3         15.21         12.08         8.30 o                         
  -4  27   3          3.97          2.06         6.56 o                         
  -3  27   3         83.16         55.86        13.33 o                         
  -2  27   3        127.20        109.45        16.61 o                         
  -1  27   3         11.56          4.17         4.14 o                         
   0  27   3          5.19          7.36         3.85 o                         
   1  27   3          0.46          5.06         1.99 o                         
   2  27   3         79.57         55.08        12.62 o                         
   3  27   3        100.11         76.91        15.67 o                         
   4  27   3          2.91          5.90         9.54 o                         
  -4  28   3         44.22         31.99        15.72 o                         
  -3  28   3         96.71        114.61        24.32 o                         
  -2  28   3         89.57         87.93        15.44 o                         
  -1  28   3         15.28         13.65         6.38 o                         
   0  28   3          1.86         11.26         5.65 o                         
   1  28   3         34.51         32.01         7.77 o                         
   2  28   3         73.51         69.74        12.78 o                         
   3  28   3         18.68         20.10        11.18 o                         
   4  28   3          1.82          3.96         7.16 o                         
  -4  29   3         51.92         11.39         9.80 o                         
  -3  29   3          4.73         -6.90        11.05 o                         
  -2  29   3        105.77        125.52        19.16 o                         
  -1  29   3         13.07         14.51         4.69 o                         
   0  29   3         31.85         33.34        11.23 o                         
   1  29   3         12.16          3.27         6.12 o                         
   2  29   3         14.63         24.89         7.70 o                         
   3  29   3          0.10          9.08         8.97 o                         
   4  29   3          1.74         -5.10         7.99 o                         
  -4  30   3         43.78         86.53        23.44 o                         
  -3  30   3        127.38        116.03        22.00 o                         
  -2  30   3        160.74        212.96        24.91 o                         
  -1  30   3         10.49          6.43         4.24 o                         
   0  30   3          4.48          1.86         4.13 o                         
   1  30   3         30.96         33.80         9.23 o                         
   2  30   3          1.34          6.07         6.61 o                         
   3  30   3         11.13         12.43         9.88 o                         
  -3  31   3          3.25          4.17         5.86 o                         
  -2  31   3          1.64          8.95         6.86 o                         
  -1  31   3         28.08         36.25         8.81 o                         
   0  31   3          0.06          0.86         3.16 o                         
   1  31   3         46.77         81.51        12.74 o                         
   2  31   3         24.84         31.32        11.74 o                         
   3  31   3          2.12         11.02        11.23 o                         
  -3  32   3          1.72         28.92        13.29 o                         
  -2  32   3         42.52         43.31        18.45 o                         
  -1  32   3          7.65         13.79         6.67 o                         
   0  32   3          4.83          7.96         6.45 o                         
   1  32   3          7.09         11.58         5.24 o                         
   2  32   3          8.92         18.78         6.71 o                         
   3  32   3          8.29         12.97         7.06 o                         
  -2  33   3         21.41         23.15        21.57 o                         
  -1  33   3         68.90         58.87        11.62 o                         
   0  33   3          7.66          5.27         4.27 o                         
   1  33   3          1.62          6.61         3.85 o                         
   2  33   3          6.10          4.71         6.00 o                         
  -2  34   3         24.03         28.46        10.09 o                         
  -1  34   3          3.88          0.99         4.76 o                         
   0  34   3          6.12          4.22         4.57 o                         
   1  34   3          1.14          1.30         4.82 o                         
  -1  35   3         38.10         61.64        12.50 o                         
   0  35   3          0.06          7.79         6.64 o                         
   1  35   3          0.00         -0.34         6.30 o                         
  -7   0   4         56.04         65.82        49.25 o                         
  -6   0   4        208.99        232.03        43.27 o                         
  -5   0   4        133.04        104.31        17.74 o                         
  -4   0   4         10.01         11.29         3.58 o                         
  -3   0   4       2808.78       2790.23        60.42 o                         
  -2   0   4        691.24        748.47        19.45 o                         
  -1   0   4       7557.78       7473.86        56.57 o                         
   0   0   4      30565.64      28808.03       360.50 o                         
   1   0   4        577.92        601.79        18.33 o                         
   2   0   4       1861.88       1667.65        44.90 o                         
   3   0   4        519.55        480.48        46.44 o                         
   4   0   4        154.48        197.86        21.96 o                         
   5   0   4         61.56         51.68        10.25 o                         
   6   0   4          0.14         19.64         9.09 o                         
   7   0   4          9.12         -6.46         9.16 o                         
  -7   1   4          2.32         13.58         6.55 o                         
  -6   1   4         72.66         61.45        14.66 o                         
  -5   1   4          0.01          8.17         4.44 o                         
  -4   1   4        683.22        743.10        19.86 o                         
  -3   1   4       4610.38       4593.27        48.86 o                         
  -2   1   4         44.80         70.90         4.20 o                         
  -1   1   4      30416.30      29292.41       185.18 o                         
   0   1   4       3042.35       2775.52        24.46 o                         
   1   1   4        272.45        297.25         9.09 o                         
   2   1   4          9.27          8.30         2.11 o                         
   3   1   4        303.48        257.73        21.65 o                         
   4   1   4         65.72         66.62         6.61 o                         
   5   1   4          6.73          7.40         5.68 o                         
   6   1   4        107.78         95.25        17.20 o                         
   7   1   4          6.29         15.12         9.55 o                         
  -7   2   4          0.22         27.05        19.10 o                         
  -6   2   4          2.67          6.49         7.31 o                         
  -5   2   4         39.72         43.74         8.50 o                         
  -4   2   4        277.67        243.71        12.20 o                         
  -3   2   4       1851.68       2050.95        31.55 o                         
  -2   2   4       1044.61        956.93        17.42 o                         
  -1   2   4       4618.38       5024.62        30.03 o                         
   0   2   4        328.20        271.56         7.96 o                         
   1   2   4       9428.99       9111.29        52.37 o                         
   2   2   4          0.59          3.10         1.37 o                         
   3   2   4         14.72          9.60         3.75 o                         
   4   2   4         16.16         15.34         3.14 o                         
   5   2   4         15.34          9.27         3.58 o                         
   6   2   4         92.96        100.12        18.00 o                         
   7   2   4          4.33          5.52         5.03 o                         
  -7   3   4         12.90         15.81        14.15 o                         
  -6   3   4          4.31          5.66         2.99 o                         
  -5   3   4        151.51        210.40        21.49 o                         
  -4   3   4         81.90         84.59         7.39 o                         
  -3   3   4       1461.44       1587.23        27.82 o                         
  -2   3   4        705.75        673.42        14.10 o                         
  -1   3   4       3333.65       3029.21        26.35 o                         
   0   3   4       8451.34       7610.56        59.36 o                         
   1   3   4       3035.73       2970.14        29.19 o                         
   2   3   4        212.45        205.16        10.64 o                         
   3   3   4        133.80        154.70        10.94 o                         
   4   3   4          5.21          3.01         3.32 o                         
   5   3   4        168.33        172.71        17.42 o                         
   6   3   4          0.01          3.97        10.06 o                         
   7   3   4         12.81         11.53         8.72 o                         
  -7   4   4          0.02          4.90        17.04 o                         
  -6   4   4         18.50         18.52        10.02 o                         
  -5   4   4          4.46          4.49         5.40 o                         
  -4   4   4        834.44        865.40        23.38 o                         
  -3   4   4        372.02        358.17        13.04 o                         
  -2   4   4       1138.51       1108.83        18.58 o                         
  -1   4   4       8304.05       7940.85        43.44 o                         
   0   4   4       3391.75       2934.78        30.77 o                         
   1   4   4       6195.13       5905.78        51.08 o                         
   2   4   4        114.29        117.96         8.01 o                         
   3   4   4         68.24         56.60         6.61 o                         
   4   4   4        327.16        362.08        17.60 o                         
   5   4   4         93.41         95.80        13.40 o                         
   6   4   4         61.96         77.14        18.93 o                         
   7   4   4          1.38         16.91        12.12 o                         
  -7   5   4          3.21         36.03        17.23 o                         
  -6   5   4         14.31         22.60         8.17 o                         
  -5   5   4          0.05          3.51         3.41 o                         
  -4   5   4          0.55          1.57         2.43 o                         
  -3   5   4        589.60        689.29        20.01 o                         
  -2   5   4          1.23          4.35         1.57 o                         
  -1   5   4      13008.10      13140.26        77.27 o                         
   0   5   4      22120.57      20617.01        98.97 o                         
   1   5   4      35844.32      35741.57       168.71 o                         
   2   5   4      10224.68      10281.71        76.30 o                         
   3   5   4        277.10        254.40        15.09 o                         
   4   5   4         21.48         21.96        10.45 o                         
   5   5   4         87.73        119.91        15.01 o                         
   6   5   4          1.22         -0.55         5.45 o                         
   7   5   4          4.16          3.71         8.78 o                         
  -7   6   4          0.08          1.05         5.09 o                         
  -6   6   4         13.31          7.87         6.62 o                         
  -5   6   4         45.77         44.32         9.78 o                         
  -4   6   4        339.13        331.14        16.25 o                         
  -3   6   4         67.51         62.47         6.66 o                         
  -2   6   4      11279.80      11609.45       118.82 o                         
  -1   6   4       1245.11       1253.36        20.30 o                         
   0   6   4       1946.97       1914.38        31.97 o                         
   1   6   4       4571.65       4453.63        48.65 o                         
   2   6   4        155.42        180.86         9.75 o                         
   3   6   4          2.55          1.10         0.93 o                         
   4   6   4        762.83        846.92        35.01 o                         
   5   6   4          1.12          5.81         2.16 o                         
   6   6   4         53.17         53.75        16.28 o                         
   7   6   4          0.06         24.50        10.20 o                         
  -7   7   4          0.02          3.55         4.96 o                         
  -6   7   4        152.43        136.50        17.47 o                         
  -5   7   4        188.52        238.42        21.05 o                         
  -4   7   4        316.81        330.40        14.63 o                         
  -3   7   4         68.07         99.48         8.39 o                         
  -2   7   4       5012.32       5350.91        44.62 o                         
  -1   7   4         72.81         62.92         4.66 o                         
   0   7   4       6688.76       6890.97        60.89 o                         
   1   7   4       5427.31       5442.86        52.01 o                         
   2   7   4       1666.09       1591.48        30.61 o                         
   3   7   4       1338.83       1358.83        37.60 o                         
   4   7   4        430.42        431.14        25.53 o                         
   5   7   4        135.37        119.38        15.09 o                         
   6   7   4         34.69         43.64        10.93 o                         
  -7   8   4         21.89         22.32        11.17 o                         
  -6   8   4        148.87        155.93        18.01 o                         
  -5   8   4        161.23        176.49        18.26 o                         
  -4   8   4        316.91        273.40        26.97 o                         
  -3   8   4         27.45         34.58         4.81 o                         
  -2   8   4        482.21        463.77        13.62 o                         
  -1   8   4         15.71         12.94         2.62 o                         
   0   8   4       1824.81       2006.50        39.59 o                         
   1   8   4        934.35       1007.68        20.22 o                         
   2   8   4        884.11       1018.05        24.69 o                         
   3   8   4         50.67         54.49         7.18 o                         
   4   8   4        207.23        201.15        17.60 o                         
   5   8   4        187.94        183.62        19.07 o                         
   6   8   4          1.14          4.42         6.98 o                         
  -7   9   4          4.18          2.11         9.86 o                         
  -6   9   4          6.82         15.80         9.14 o                         
  -5   9   4          1.68         18.36         5.20 o                         
  -4   9   4        227.63        200.53        24.92 o                         
  -3   9   4       4274.79       4261.65        59.96 o                         
  -2   9   4        108.38         94.55         7.04 o                         
  -1   9   4       2730.80       2649.01        32.97 o                         
   0   9   4        214.37        196.21         8.19 o                         
   1   9   4        424.44        344.82        12.05 o                         
   2   9   4       3378.15       3592.82        56.98 o                         
   3   9   4        361.75        315.12        13.50 o                         
   4   9   4        389.34        433.24        26.15 o                         
   5   9   4         38.77         57.58        10.22 o                         
   6   9   4          5.55          6.54         5.92 o                         
  -7  10   4         28.24         33.37        13.31 o                         
  -6  10   4          2.28         20.41         9.63 o                         
  -5  10   4        261.44        317.44        25.05 o                         
  -4  10   4        128.47        151.30        17.22 o                         
  -3  10   4        399.65        434.52        22.45 o                         
  -2  10   4        926.91       1018.11        23.31 o                         
  -1  10   4        111.41        104.34         4.84 o                         
   0  10   4       3125.89       3290.48        56.32 o                         
   1  10   4        210.71        224.25        10.78 o                         
   2  10   4       1129.91       1061.72        24.74 o                         
   3  10   4        216.86        201.60        10.25 o                         
   4  10   4          0.20          4.91         3.39 o                         
   5  10   4        364.17        369.10        27.84 o                         
   6  10   4         32.72         21.13         5.45 o                         
  -7  11   4          1.11         10.06        19.25 o                         
  -6  11   4         65.58         97.32        15.74 o                         
  -5  11   4         12.95          9.32         3.31 o                         
  -4  11   4        127.45        100.18        14.09 o                         
  -3  11   4         70.16         82.06        10.46 o                         
  -2  11   4       1000.28       1049.36        25.10 o                         
  -1  11   4       5402.61       5440.98        40.34 o                         
   0  11   4       1125.92       1139.88        21.58 o                         
   1  11   4         39.36         48.52         6.05 o                         
   2  11   4       2350.15       2705.36        40.43 o                         
   3  11   4          3.53          2.77         1.16 o                         
   4  11   4          6.52          9.99         5.01 o                         
   5  11   4         41.37         20.68         6.41 o                         
   6  11   4          3.89         12.68         8.10 o                         
  -7  12   4         10.41          8.46        11.84 o                         
  -6  12   4          1.15         -1.55         5.41 o                         
  -5  12   4         43.32         38.43         8.88 o                         
  -4  12   4        140.30        132.86        10.67 o                         
  -3  12   4        257.80        271.84        16.71 o                         
  -2  12   4        399.81        487.32        18.81 o                         
  -1  12   4         14.63         15.08         2.53 o                         
   0  12   4          0.87          2.72         1.43 o                         
   1  12   4          4.99          2.02         1.86 o                         
   2  12   4        110.88        101.54         7.92 o                         
   3  12   4          9.45         13.74         2.99 o                         
   4  12   4          0.04          2.39         3.12 o                         
   5  12   4         65.92         57.65        11.47 o                         
   6  12   4          1.01          5.94         5.39 o                         
  -6  13   4         12.29         14.84         6.17 o                         
  -5  13   4          0.74         17.42         9.51 o                         
  -4  13   4         20.98         13.66         4.14 o                         
  -3  13   4        119.18        123.51         8.83 o                         
  -2  13   4         68.88         59.92         7.12 o                         
  -1  13   4        248.08        235.60        10.73 o                         
   0  13   4       2950.49       3297.94        60.50 o                         
   1  13   4        858.77        756.71        20.71 o                         
   2  13   4       1847.14       1912.24        34.97 o                         
   3  13   4        363.64        358.74        18.84 o                         
   4  13   4        182.38        164.27        16.68 o                         
   5  13   4         14.82          4.15         4.65 o                         
   6  13   4          4.91          7.32         9.25 o                         
  -6  14   4         70.37         68.68        17.28 o                         
  -5  14   4         96.12         82.95        13.22 o                         
  -4  14   4        302.36        273.17        15.90 o                         
  -3  14   4        221.79        214.65        12.23 o                         
  -2  14   4        263.74        240.40        15.00 o                         
  -1  14   4         82.18         93.95         6.84 o                         
   0  14   4         38.19         46.58         6.09 o                         
   1  14   4       1212.63       1343.75        27.33 o                         
   2  14   4         12.69          8.95         2.43 o                         
   3  14   4         12.90          8.56         3.49 o                         
   4  14   4          0.00          4.24         5.14 o                         
   5  14   4         37.31         20.56         7.34 o                         
   6  14   4         17.15         26.29         9.20 o                         
  -6  15   4          0.12          0.36         6.27 o                         
  -5  15   4         73.53         55.93        13.45 o                         
  -4  15   4         23.32         17.28         4.46 o                         
  -3  15   4         40.55         41.93         6.09 o                         
  -2  15   4         75.67         81.18         7.63 o                         
  -1  15   4       1424.39       1383.40        26.81 o                         
   0  15   4        668.22        676.42        27.65 o                         
   1  15   4         86.59        105.07         9.44 o                         
   2  15   4         22.04         23.77         4.68 o                         
   3  15   4          0.54          1.53         3.23 o                         
   4  15   4        173.21        170.15        19.35 o                         
   5  15   4          8.63          9.00         6.22 o                         
   6  15   4         18.83          4.48         7.40 o                         
  -6  16   4         20.82         18.31        10.42 o                         
  -5  16   4         67.75         79.34        13.58 o                         
  -4  16   4         80.45         80.49         8.99 o                         
  -3  16   4        123.97        128.05        10.78 o                         
  -2  16   4          2.85          6.71         2.47 o                         
  -1  16   4        447.62        407.06        15.80 o                         
   0  16   4         15.83          8.13         2.94 o                         
   1  16   4        570.34        560.82        24.73 o                         
   2  16   4        132.04        139.53        10.08 o                         
   3  16   4          5.77          3.32         3.66 o                         
   4  16   4         55.52         47.05        10.81 o                         
   5  16   4          0.00          3.29         5.19 o                         
   6  16   4          6.14          8.44         8.72 o                         
  -6  17   4         65.65         73.23        17.84 o                         
  -5  17   4          0.45          0.87         5.25 o                         
  -4  17   4        204.98        215.73        14.72 o                         
  -3  17   4        581.32        532.95        22.81 o                         
  -2  17   4        421.44        443.91        16.84 o                         
  -1  17   4          9.18         13.45         2.58 o                         
   0  17   4        995.29       1095.22        27.67 o                         
   1  17   4        195.31        218.14        15.90 o                         
   2  17   4         78.20         94.40         9.00 o                         
   3  17   4        243.99        239.02        21.63 o                         
   4  17   4         70.59         42.74        11.81 o                         
   5  17   4         77.13         51.27        12.77 o                         
   6  17   4         22.49         29.21        12.39 o                         
  -6  18   4         33.40         24.33        11.69 o                         
  -5  18   4        197.11        197.84        27.42 o                         
  -4  18   4         38.28         47.28        10.01 o                         
  -3  18   4        299.15        316.98        17.89 o                         
  -2  18   4          9.59          5.13         2.71 o                         
  -1  18   4        275.10        258.16        15.25 o                         
   0  18   4        642.92        669.48        22.36 o                         
   1  18   4         18.51         21.06         5.12 o                         
   2  18   4         31.02         15.01         5.11 o                         
   3  18   4        148.64        115.86        12.98 o                         
   4  18   4          0.73         11.55         5.94 o                         
   5  18   4          3.86         -1.98         6.59 o                         
   6  18   4         12.66         33.98        11.72 o                         
  -6  19   4        100.55        125.12        28.93 o                         
  -5  19   4         13.25         10.71         7.82 o                         
  -4  19   4         44.30         12.80         3.87 o                         
  -3  19   4         25.32         24.87         5.87 o                         
  -2  19   4        635.53        661.53        47.21 o                         
  -1  19   4       1198.91       1202.05        29.19 o                         
   0  19   4         23.55         25.20         4.69 o                         
   1  19   4          0.03         -2.00         3.44 o                         
   2  19   4         16.47         13.27         4.99 o                         
   3  19   4        887.90        917.10        38.36 o                         
   4  19   4         31.45         25.67         6.34 o                         
   5  19   4         67.93        104.86        18.40 o                         
  -6  20   4          0.17         11.69        13.67 o                         
  -5  20   4          3.43          9.63         7.67 o                         
  -4  20   4          0.07         -1.98         6.16 o                         
  -3  20   4       1055.76       1255.79        38.29 o                         
  -2  20   4        131.09        163.73        11.29 o                         
  -1  20   4         65.69         36.50         6.88 o                         
   0  20   4        753.21        751.60        25.13 o                         
   1  20   4         25.15         38.96         7.39 o                         
   2  20   4        142.22        157.14        14.81 o                         
   3  20   4         40.63         52.37        11.60 o                         
   4  20   4          4.16          9.34         5.99 o                         
   5  20   4          3.47         13.30         8.84 o                         
  -6  21   4         29.52         26.85        14.03 o                         
  -5  21   4          0.18          5.15        13.39 o                         
  -4  21   4         48.79         41.63        13.58 o                         
  -3  21   4         69.86         71.63         9.46 o                         
  -2  21   4          1.01          1.56         2.18 o                         
  -1  21   4        172.33        169.43        11.60 o                         
   0  21   4        414.09        451.96        22.29 o                         
   1  21   4        154.50        151.18        21.61 o                         
   2  21   4         42.65         47.04         8.52 o                         
   3  21   4         72.84         65.49        10.18 o                         
   4  21   4         59.58         28.97        16.71 o                         
   5  21   4          2.49          8.46        13.12 o                         
  -5  22   4          0.79          4.97         6.60 o                         
  -4  22   4         38.02         52.61        14.08 o                         
  -3  22   4          6.80         -4.40         4.40 o                         
  -2  22   4        156.13        150.63        11.75 o                         
  -1  22   4        383.13        400.79        18.99 o                         
   0  22   4         23.38         19.88         5.69 o                         
   1  22   4         12.50         16.50         5.10 o                         
   2  22   4        184.32        174.94        16.77 o                         
   3  22   4          1.69          0.19         3.70 o                         
   4  22   4         72.85         97.94        16.02 o                         
   5  22   4          3.54          1.46         7.83 o                         
  -5  23   4          1.05          1.31        16.15 o                         
  -4  23   4         19.41         22.77        11.47 o                         
  -3  23   4        123.00         97.99        14.69 o                         
  -2  23   4        732.43        825.16        30.96 o                         
  -1  23   4         81.69         65.47         7.60 o                         
   0  23   4        346.58        373.07        21.16 o                         
   1  23   4         46.35         48.55         8.76 o                         
   2  23   4        520.50        562.81        31.44 o                         
   3  23   4         69.06         63.21        10.55 o                         
   4  23   4          0.14         -5.72         5.83 o                         
   5  23   4          1.90         13.98        10.05 o                         
  -5  24   4          3.68          1.74         3.40 o                         
  -4  24   4         21.28         43.18        13.76 o                         
  -3  24   4          2.44          4.11         5.74 o                         
  -2  24   4         19.51         15.35         3.72 o                         
  -1  24   4        504.84        539.12        25.66 o                         
   0  24   4          7.15          2.94         2.84 o                         
   1  24   4        751.77        728.63        31.17 o                         
   2  24   4         95.81         72.95        11.25 o                         
   3  24   4         13.67         17.06         6.45 o                         
   4  24   4          9.23          9.12         7.61 o                         
   5  24   4         26.25         29.37        11.14 o                         
  -5  25   4          8.55          5.59         8.42 o                         
  -4  25   4         11.06          3.91         5.16 o                         
  -3  25   4          1.77          7.45         6.85 o                         
  -2  25   4         27.31         26.99         6.13 o                         
  -1  25   4          1.07          3.05         5.67 o                         
   0  25   4         29.25         29.83         6.70 o                         
   1  25   4         89.07         80.69        10.17 o                         
   2  25   4        261.86        263.23        23.19 o                         
   3  25   4          0.00          2.52         4.63 o                         
   4  25   4          1.45         -3.04         5.21 o                         
  -5  26   4         28.03         22.87        16.62 o                         
  -4  26   4         23.83         23.93        12.65 o                         
  -3  26   4         44.79         32.17         9.60 o                         
  -2  26   4         23.25         22.90         7.75 o                         
  -1  26   4          7.97          8.01         3.77 o                         
   0  26   4        209.88        217.81        17.76 o                         
   1  26   4         21.69         16.41         5.49 o                         
   2  26   4          3.24          7.75         5.44 o                         
   3  26   4          1.62         -0.44         4.65 o                         
   4  26   4          0.49          3.77         4.55 o                         
  -4  27   4         20.46         42.54        14.60 o                         
  -3  27   4         16.81         11.72         7.20 o                         
  -2  27   4          5.54         24.15         9.16 o                         
  -1  27   4          7.67          3.44         4.26 o                         
   0  27   4         34.99         35.46         6.79 o                         
   1  27   4        113.96        124.29        14.32 o                         
   2  27   4          6.80         16.32         8.18 o                         
   3  27   4         14.73         17.33         7.55 o                         
   4  27   4         13.36         31.09         7.93 o                         
  -4  28   4          2.48          7.65        13.65 o                         
  -3  28   4         46.09         63.48        18.25 o                         
  -2  28   4         45.45         12.67         8.41 o                         
  -1  28   4          3.10          4.80         3.91 o                         
   0  28   4         84.63         85.98        11.89 o                         
   1  28   4         34.79         31.12         6.88 o                         
   2  28   4         33.04         32.88         8.16 o                         
   3  28   4         19.71         18.94        11.03 o                         
   4  28   4          1.36         -4.97        11.54 o                         
  -4  29   4         56.63         84.21        20.88 o                         
  -3  29   4         16.23         25.88         8.83 o                         
  -2  29   4         69.40        107.92        17.29 o                         
  -1  29   4         88.56        102.72        18.60 o                         
   0  29   4          5.36          1.82         6.36 o                         
   1  29   4          1.25         -0.51         3.81 o                         
   2  29   4         37.64         35.00        10.08 o                         
   3  29   4          2.74          8.06         7.95 o                         
  -3  30   4         68.53         79.59        20.19 o                         
  -2  30   4          1.66         27.01         8.92 o                         
  -1  30   4         53.74         38.50         7.45 o                         
   0  30   4         11.41         10.48         4.61 o                         
   1  30   4         45.21         56.94         8.95 o                         
   2  30   4         46.59         38.91         7.79 o                         
   3  30   4          2.23          0.79         5.78 o                         
  -3  31   4         30.17         27.01        12.54 o                         
  -2  31   4          2.67          4.21         4.80 o                         
  -1  31   4         35.11         39.22         9.35 o                         
   0  31   4         20.14         23.76         7.35 o                         
   1  31   4         77.12         65.06        10.31 o                         
   2  31   4         43.78         51.29        10.17 o                         
   3  31   4         18.45         29.27        13.66 o                         
  -3  32   4         28.70         34.74        26.13 o                         
  -2  32   4         24.38         17.18        11.50 o                         
  -1  32   4         14.54         21.52         7.93 o                         
   0  32   4         14.95         39.63         9.76 o                         
   1  32   4          0.10          4.53         4.21 o                         
   2  32   4          6.54         -2.47         5.19 o                         
  -2  33   4          2.57         -1.85         6.89 o                         
  -1  33   4         13.38         17.47         6.22 o                         
   0  33   4          5.05          4.38         6.44 o                         
   1  33   4         12.84         19.76         6.44 o                         
   2  33   4          0.33         -4.43         7.65 o                         
  -2  34   4          0.07          1.16         7.56 o                         
  -1  34   4          1.50          4.93         6.21 o                         
   0  34   4         10.42          7.65         7.85 o                         
   1  34   4          3.04         12.89         9.51 o                         
  -1  35   4          0.03          6.33         5.01 o                         
   0  35   4         21.65         13.69         6.95 o                         
  -7   1   5          4.38         -4.48        15.47 o                         
  -6   1   5          7.20         10.03         9.74 o                         
  -5   1   5         16.05          5.01         5.70 o                         
  -4   1   5         14.05         11.68         2.75 o                         
  -3   1   5        992.54       1024.17        21.49 o                         
  -2   1   5        179.90        204.71         7.64 o                         
  -1   1   5       3075.62       2718.64        22.83 o                         
   0   1   5      38355.52      37337.42       254.52 o                         
   1   1   5        432.27        486.99        12.09 o                         
   2   1   5         70.88         79.64         7.05 o                         
   3   1   5        468.59        520.51        25.00 o                         
   4   1   5        713.06        677.86        20.46 o                         
   5   1   5         26.58         15.18         6.60 o                         
   6   1   5         47.49         52.76        14.88 o                         
   7   1   5          2.53          4.72         8.60 o                         
  -7   2   5          1.31         16.77        15.09 o                         
  -6   2   5        220.04        243.16        24.71 o                         
  -5   2   5         20.27         16.59         6.66 o                         
  -4   2   5        214.12        209.92        11.12 o                         
  -3   2   5         82.14         68.89         5.51 o                         
  -2   2   5       1457.77       1385.42        18.16 o                         
  -1   2   5        546.93        482.15         9.84 o                         
   0   2   5      39108.60      37493.68       291.88 o                         
   1   2   5        395.21        410.59        10.76 o                         
   2   2   5       1669.17       1736.48        37.78 o                         
   3   2   5        107.64        102.80        13.10 o                         
   4   2   5        554.15        538.16        18.32 o                         
   5   2   5         31.39         27.70         4.98 o                         
   6   2   5          0.16          3.09         4.62 o                         
   7   2   5          0.29         12.11         7.71 o                         
  -7   3   5         12.24         37.22        29.88 o                         
  -6   3   5        146.48        121.66        17.83 o                         
  -5   3   5         62.46         60.62         8.74 o                         
  -4   3   5        195.84        215.53        12.30 o                         
  -3   3   5        182.87        174.18         9.31 o                         
  -2   3   5         96.86        109.56         5.06 o                         
  -1   3   5        192.83        162.99         5.66 o                         
   0   3   5        537.47        547.12        13.17 o                         
   1   3   5        665.95        625.54        13.42 o                         
   2   3   5       6328.14       6294.97        65.33 o                         
   3   3   5        450.43        467.44        24.73 o                         
   4   3   5        275.20        290.49        16.49 o                         
   5   3   5          3.13          4.66         4.22 o                         
   6   3   5         35.22         63.31        20.61 o                         
   7   3   5          0.72          8.01         4.51 o                         
  -7   4   5         13.63          3.32        53.64 o                         
  -6   4   5        108.16        161.27        19.96 o                         
  -5   4   5         70.61         86.89        11.49 o                         
  -4   4   5         55.55         46.12         5.62 o                         
  -3   4   5          2.68          0.51         1.53 o                         
  -2   4   5       1131.74       1171.31        17.24 o                         
  -1   4   5       3998.85       3888.11        26.77 o                         
   0   4   5       3371.16       3231.16        35.46 o                         
   1   4   5       5794.88       5781.33        44.41 o                         
   2   4   5        743.15        779.26        23.06 o                         
   3   4   5        324.04        321.29        20.02 o                         
   4   4   5         64.24         55.00         8.07 o                         
   5   4   5         58.14         85.00        15.99 o                         
   6   4   5          3.04          8.58         9.10 o                         
   7   4   5          8.97         25.50        19.70 o                         
  -7   5   5          0.52         -4.32         5.32 o                         
  -6   5   5          7.12         14.02         7.33 o                         
  -5   5   5         75.83         60.87        11.58 o                         
  -4   5   5         44.00         38.11         5.70 o                         
  -3   5   5        240.83        289.14        13.16 o                         
  -2   5   5       3173.43       3347.89        33.43 o                         
  -1   5   5       2094.31       2060.43        24.42 o                         
   0   5   5        627.74        649.64        16.27 o                         
   1   5   5        278.87        255.48         9.98 o                         
   2   5   5        525.22        554.24        21.12 o                         
   3   5   5        447.93        487.80        24.43 o                         
   4   5   5         73.54         49.61        10.40 o                         
   5   5   5         90.10        100.72        13.11 o                         
   6   5   5         66.61         49.76        13.05 o                         
  -7   6   5         19.00         29.94        14.78 o                         
  -6   6   5          4.63          7.69         4.68 o                         
  -5   6   5        192.83        154.74        18.53 o                         
  -4   6   5         89.35         82.47         8.43 o                         
  -3   6   5        762.08        781.78        23.89 o                         
  -2   6   5        102.23        109.39         6.53 o                         
  -1   6   5       3729.61       3766.71        37.37 o                         
   0   6   5       2031.51       1933.76        36.90 o                         
   1   6   5        779.10        797.05        17.01 o                         
   2   6   5       1934.52       2028.33        36.55 o                         
   3   6   5         22.28         31.39         7.21 o                         
   4   6   5         23.32         16.10         7.53 o                         
   5   6   5          1.16          3.62         3.24 o                         
   6   6   5         15.56         16.62         8.89 o                         
  -7   7   5          5.55         35.66        15.29 o                         
  -6   7   5         12.28         10.54         5.91 o                         
  -5   7   5        307.71        279.12        25.38 o                         
  -4   7   5         18.16         16.83         3.89 o                         
  -3   7   5        569.35        622.07        22.00 o                         
  -2   7   5         29.57         35.37         4.29 o                         
  -1   7   5       4130.45       4295.79        49.05 o                         
   0   7   5       2886.96       2675.37        40.45 o                         
   1   7   5        790.01        840.62        16.95 o                         
   2   7   5       1248.88       1443.85        34.94 o                         
   3   7   5        906.05        908.63        27.47 o                         
   4   7   5        221.33        206.86        17.42 o                         
   5   7   5         11.61          2.82         9.58 o                         
   6   7   5          4.52         21.72        11.79 o                         
  -7   8   5          1.16         13.12        14.16 o                         
  -6   8   5         74.91         72.82        12.94 o                         
  -5   8   5          0.98          3.57         4.95 o                         
  -4   8   5        117.92         96.16         9.57 o                         
  -3   8   5        178.75        172.40        11.26 o                         
  -2   8   5        319.00        327.24        13.91 o                         
  -1   8   5        364.78        395.32        12.49 o                         
   0   8   5        352.52        395.39        12.14 o                         
   1   8   5        139.88        132.46         7.92 o                         
   2   8   5       1182.07       1281.96        29.23 o                         
   3   8   5        426.04        445.74        23.10 o                         
   4   8   5        438.49        431.38        25.81 o                         
   5   8   5         39.35         27.00         6.75 o                         
   6   8   5          1.00          5.18         6.77 o                         
  -7   9   5         83.24        132.84        29.86 o                         
  -6   9   5          2.85          8.84         7.08 o                         
  -5   9   5          7.20          4.04         3.03 o                         
  -4   9   5          3.04          5.73         2.94 o                         
  -3   9   5        338.46        331.29        16.68 o                         
  -2   9   5        676.00        649.69        16.87 o                         
  -1   9   5        257.13        224.23         9.79 o                         
   0   9   5        725.73        675.55        16.72 o                         
   1   9   5        149.71        126.57         8.00 o                         
   2   9   5        677.05        687.38        21.57 o                         
   3   9   5        540.38        505.68        19.81 o                         
   4   9   5         65.30         58.44        11.22 o                         
   5   9   5         32.76         60.34        14.48 o                         
   6   9   5          3.64         10.02         5.89 o                         
  -7  10   5          0.05         48.26        27.17 o                         
  -6  10   5        413.83        477.55        33.52 o                         
  -5  10   5         92.55         68.96        10.67 o                         
  -4  10   5         57.98         64.72         8.41 o                         
  -3  10   5         53.55         51.71         6.47 o                         
  -2  10   5        414.04        390.49        15.55 o                         
  -1  10   5        223.06        223.50        11.27 o                         
   0  10   5       3461.26       3781.80        42.69 o                         
   1  10   5       1068.67       1133.14        26.07 o                         
   2  10   5        610.11        645.48        21.16 o                         
   3  10   5        177.74        179.90        16.17 o                         
   4  10   5        275.95        271.31        26.28 o                         
   5  10   5        172.84        189.78        19.50 o                         
   6  10   5          2.65          2.17         4.12 o                         
  -7  11   5          0.52         26.45        32.35 o                         
  -6  11   5         26.87         35.40         8.86 o                         
  -5  11   5          3.42          4.87         5.37 o                         
  -4  11   5        203.89        160.86        20.42 o                         
  -3  11   5         43.23         39.87         5.92 o                         
  -2  11   5        754.38        769.38        20.14 o                         
  -1  11   5        990.47       1013.34        24.77 o                         
   0  11   5          0.53          1.74         1.98 o                         
   1  11   5        716.90        837.61        24.28 o                         
   2  11   5        479.59        447.38        19.25 o                         
   3  11   5         11.27          7.62         2.20 o                         
   4  11   5         53.73         57.59         9.81 o                         
   5  11   5        141.10        136.87        17.44 o                         
   6  11   5         15.76         19.29        10.61 o                         
  -6  12   5          4.04         18.48         7.30 o                         
  -5  12   5         84.79         91.49        14.63 o                         
  -4  12   5        122.31        117.70         9.87 o                         
  -3  12   5        539.66        511.57        21.75 o                         
  -2  12   5          6.14          8.10         2.40 o                         
  -1  12   5       1381.89       1420.50        24.24 o                         
   0  12   5        709.60        785.01        22.34 o                         
   1  12   5       1998.53       2105.13        39.52 o                         
   2  12   5        965.54       1054.72        29.22 o                         
   3  12   5         14.99         12.93         2.47 o                         
   4  12   5        406.85        418.40        26.82 o                         
   5  12   5         45.21         55.22        11.00 o                         
   6  12   5          0.60          7.22         7.03 o                         
  -6  13   5         99.58        148.14        20.39 o                         
  -5  13   5         12.38         14.62         7.10 o                         
  -4  13   5         17.29          6.38         2.34 o                         
  -3  13   5          3.43          3.33         3.20 o                         
  -2  13   5       1896.54       2034.91        36.48 o                         
  -1  13   5        335.93        334.52        12.81 o                         
   0  13   5         73.52         76.33         7.40 o                         
   1  13   5          1.47          7.24         3.22 o                         
   2  13   5        596.87        558.10        25.78 o                         
   3  13   5          2.52          5.08         2.72 o                         
   4  13   5        114.40        131.60        14.94 o                         
   5  13   5          3.29          6.99         6.32 o                         
   6  13   5          0.05         -0.39         3.63 o                         
  -6  14   5         54.67         63.07        15.76 o                         
  -5  14   5        312.34        309.26        26.87 o                         
  -4  14   5         36.04         40.99         5.68 o                         
  -3  14   5          3.91          1.63         2.07 o                         
  -2  14   5        229.37        248.41        13.32 o                         
  -1  14   5         48.17         43.92         5.19 o                         
   0  14   5        176.50        186.73        14.61 o                         
   1  14   5        472.84        518.03        19.88 o                         
   2  14   5        475.85        464.04        18.31 o                         
   3  14   5        896.58        880.49        36.96 o                         
   4  14   5          0.21          5.12         4.29 o                         
   5  14   5          6.25          2.91         1.99 o                         
   6  14   5         20.20          8.53        10.16 o                         
  -6  15   5        123.21        123.56        30.95 o                         
  -5  15   5         30.72         27.90         8.86 o                         
  -4  15   5         50.66         50.59         6.97 o                         
  -3  15   5         60.83         63.66         6.58 o                         
  -2  15   5        312.07        307.56        15.94 o                         
  -1  15   5        433.56        437.50        18.80 o                         
   0  15   5          1.71         -0.71         1.31 o                         
   1  15   5         34.11         24.95         4.30 o                         
   2  15   5          1.47          6.20         2.54 o                         
   3  15   5         48.40         63.35         7.61 o                         
   4  15   5         30.26         19.22        12.19 o                         
   5  15   5          5.00          8.78         6.16 o                         
   6  15   5          1.17          8.28         5.40 o                         
  -6  16   5          0.63          2.44         6.89 o                         
  -5  16   5         79.33         83.05        14.18 o                         
  -4  16   5         16.80         20.49         6.77 o                         
  -3  16   5        714.91        740.39        25.66 o                         
  -2  16   5        212.36        207.96        13.50 o                         
  -1  16   5        159.87        137.91        14.45 o                         
   0  16   5        118.85        114.52        10.00 o                         
   1  16   5         39.07         36.22         5.68 o                         
   2  16   5        178.93        174.79        11.62 o                         
   3  16   5        233.67        263.12        14.55 o                         
   4  16   5          0.07          2.64         7.71 o                         
   5  16   5          3.37          9.13         4.06 o                         
   6  16   5          1.13          6.10        11.75 o                         
  -6  17   5         57.27         14.45         6.80 o                         
  -5  17   5          2.82         11.06         9.01 o                         
  -4  17   5         17.17          9.88         4.80 o                         
  -3  17   5        106.40        127.78        10.48 o                         
  -2  17   5        336.63        317.22        15.11 o                         
  -1  17   5        152.97        166.10        11.08 o                         
   0  17   5         39.34         36.68         4.99 o                         
   1  17   5         91.69         99.39         9.50 o                         
   2  17   5         50.71         49.12         7.61 o                         
   3  17   5        314.45        260.14        18.59 o                         
   4  17   5         15.59          6.23         5.27 o                         
   5  17   5          7.15         11.41         8.27 o                         
   6  17   5          1.08         13.09         9.59 o                         
  -6  18   5          0.47         -4.24         6.02 o                         
  -5  18   5         65.03         63.59        16.13 o                         
  -4  18   5         67.99         61.56        11.13 o                         
  -3  18   5        780.47        787.07        27.40 o                         
  -2  18   5         27.49         12.74         3.86 o                         
  -1  18   5         61.47         47.76         6.40 o                         
   0  18   5          7.38          4.80         2.77 o                         
   1  18   5         31.36         34.69         6.35 o                         
   2  18   5          3.14          3.80         3.10 o                         
   3  18   5         16.86         11.75         5.41 o                         
   4  18   5         91.66        103.18        15.99 o                         
   5  18   5         21.08          7.58         7.02 o                         
   6  18   5          6.61         11.87         7.48 o                         
  -6  19   5          0.03          7.06        10.02 o                         
  -5  19   5          0.07         12.92         8.17 o                         
  -4  19   5        170.96        186.17        20.72 o                         
  -3  19   5       2479.32       2624.30        51.53 o                         
  -2  19   5         38.99         37.37         6.02 o                         
  -1  19   5         50.30         51.65         6.33 o                         
   0  19   5        136.60        109.96         9.44 o                         
   1  19   5          0.00         -1.98         1.98 o                         
   2  19   5        325.24        292.40        21.04 o                         
   3  19   5         80.28        111.03        13.22 o                         
   4  19   5         15.53         12.53         6.00 o                         
   5  19   5          0.05         14.53         5.23 o                         
  -6  20   5         21.19         47.99        21.54 o                         
  -5  20   5         26.13         15.10        10.88 o                         
  -4  20   5         68.05         73.50        17.43 o                         
  -3  20   5       1169.87       1396.35        38.51 o                         
  -2  20   5          7.16          6.21         3.03 o                         
  -1  20   5          3.46         -0.93         2.56 o                         
   0  20   5        120.40        135.24        10.77 o                         
   1  20   5          0.10          4.64         3.17 o                         
   2  20   5         83.49         96.81        12.44 o                         
   3  20   5        126.18        122.97        14.40 o                         
   4  20   5         24.56         27.84        10.73 o                         
   5  20   5         15.10         24.74        12.05 o                         
  -5  21   5         11.38          9.03        11.48 o                         
  -4  21   5        194.52        227.67        30.96 o                         
  -3  21   5         79.00         90.44        10.29 o                         
  -2  21   5        309.12        321.40        15.30 o                         
  -1  21   5        126.08         99.32        10.76 o                         
   0  21   5         21.49         40.33         6.10 o                         
   1  21   5        103.73        131.47        14.42 o                         
   2  21   5         88.40         74.91        10.80 o                         
   3  21   5        102.80        113.39        14.68 o                         
   4  21   5          1.41          2.31         4.28 o                         
   5  21   5         10.79         11.01        15.46 o                         
  -5  22   5         16.43         37.32        13.14 o                         
  -4  22   5         17.56         11.10         9.58 o                         
  -3  22   5          1.64          3.46         4.65 o                         
  -2  22   5         10.23         18.39         4.02 o                         
  -1  22   5        264.73        270.19        16.78 o                         
   0  22   5          0.17          2.24         2.89 o                         
   1  22   5        229.62        230.69        20.00 o                         
   2  22   5         15.19         17.58         6.72 o                         
   3  22   5          0.84         -1.13         2.24 o                         
   4  22   5         64.06         43.38        12.61 o                         
   5  22   5          0.03         -7.11         7.11 o                         
  -5  23   5         23.78         18.67        17.68 o                         
  -4  23   5          0.00          2.44         9.78 o                         
  -3  23   5         52.42         44.64         9.21 o                         
  -2  23   5        400.74        480.83        22.66 o                         
  -1  23   5        251.61        255.46        16.77 o                         
   0  23   5          0.18          1.29         2.99 o                         
   1  23   5         28.30         38.05         7.03 o                         
   2  23   5        290.59        356.39        31.31 o                         
   3  23   5        102.96        107.28        14.51 o                         
   4  23   5         13.33         12.17         6.22 o                         
   5  23   5          3.42         -0.82        10.44 o                         
  -5  24   5          0.07         -4.43        10.92 o                         
  -4  24   5          4.50         19.42         9.73 o                         
  -3  24   5         65.91         79.55        13.01 o                         
  -2  24   5          1.72          2.96         3.73 o                         
  -1  24   5          1.35          2.12         2.61 o                         
   0  24   5         12.29         17.54         5.17 o                         
   1  24   5        298.88        293.67        20.33 o                         
   2  24   5         63.15         61.86        10.81 o                         
   3  24   5         13.61          3.68         5.38 o                         
   4  24   5          0.65          3.41         6.37 o                         
   5  24   5         16.01          6.87        11.45 o                         
  -5  25   5          6.99         17.04        11.41 o                         
  -4  25   5         27.06         15.42        17.33 o                         
  -3  25   5          0.12         12.91         6.08 o                         
  -2  25   5        444.70        520.15        30.79 o                         
  -1  25   5        497.79        532.84        29.92 o                         
   0  25   5        338.15        429.74        24.01 o                         
   1  25   5         38.73         35.75         6.68 o                         
   2  25   5         97.32         88.63        13.51 o                         
   3  25   5          7.79          7.32         9.75 o                         
   4  25   5         38.99         49.04        11.51 o                         
  -5  26   5         40.04         44.47        19.03 o                         
  -4  26   5         12.78          6.05         3.27 o                         
  -3  26   5         77.07         83.66        13.56 o                         
  -2  26   5          3.44          4.50         3.94 o                         
  -1  26   5        122.34        100.07        14.16 o                         
   0  26   5         12.73         16.74         5.87 o                         
   1  26   5        400.96        436.49        25.27 o                         
   2  26   5        147.07        137.23        16.88 o                         
   3  26   5         12.06          2.53         4.80 o                         
   4  26   5         20.49          0.17        10.37 o                         
  -4  27   5         32.27         30.01        23.08 o                         
  -3  27   5         43.27         54.51        12.59 o                         
  -2  27   5        279.82        316.83        33.16 o                         
  -1  27   5        185.86        178.16        18.05 o                         
   0  27   5        248.89        207.74        18.18 o                         
   1  27   5          2.13          2.08         3.95 o                         
   2  27   5         18.86         15.69         7.44 o                         
   3  27   5         24.17          9.87         6.57 o                         
   4  27   5         14.02         16.98        13.22 o                         
  -4  28   5         32.85         37.93        19.30 o                         
  -3  28   5         60.89         67.93        13.34 o                         
  -2  28   5         13.55         22.77        10.09 o                         
  -1  28   5          2.60         11.39         5.68 o                         
   0  28   5         53.86         49.91         8.91 o                         
   1  28   5          0.09          9.58         6.11 o                         
   2  28   5          1.00          5.04         4.91 o                         
   3  28   5          7.79         28.00         9.66 o                         
   4  28   5          2.43         11.44         8.84 o                         
  -4  29   5          0.08         -0.17         4.79 o                         
  -3  29   5        202.43        248.04        35.02 o                         
  -2  29   5         47.50         23.79         8.98 o                         
  -1  29   5         48.08         49.58         9.69 o                         
   0  29   5        200.00        234.00        19.92 o                         
   1  29   5         54.88         54.48         9.92 o                         
   2  29   5         10.79         27.09         7.68 o                         
   3  29   5         12.48         19.79        10.18 o                         
  -3  30   5        164.97        171.17        29.07 o                         
  -2  30   5        210.33        185.26        22.94 o                         
  -1  30   5         34.63         31.51         8.24 o                         
   0  30   5         89.08         62.73        10.22 o                         
   1  30   5          3.27         -4.31         4.51 o                         
   2  30   5         22.89         13.76         8.73 o                         
   3  30   5          0.02         -1.68         8.04 o                         
  -3  31   5          8.43         30.46        14.64 o                         
  -2  31   5         29.21         22.62         8.00 o                         
  -1  31   5          1.02          5.63         6.88 o                         
   0  31   5         21.62         17.92        10.31 o                         
   1  31   5         15.15         34.76         8.92 o                         
   2  31   5         61.37         73.25        13.03 o                         
   3  31   5          0.04         -4.15         4.15 o                         
  -3  32   5          0.07          6.27        10.72 o                         
  -2  32   5        150.28        174.09        23.83 o                         
  -1  32   5         14.61          3.54         3.76 o                         
   0  32   5          0.84          2.37         3.54 o                         
   1  32   5          1.73         -2.04         4.40 o                         
   2  32   5         26.66         14.57        10.33 o                         
  -2  33   5         17.61         35.26        12.88 o                         
  -1  33   5          7.10         12.37         6.04 o                         
   0  33   5          5.32          8.23         6.22 o                         
   1  33   5          3.99          7.37         7.28 o                         
   2  33   5          7.65         15.59         9.00 o                         
  -1  34   5          4.08          3.19         7.57 o                         
   0  34   5          0.08          0.01         6.58 o                         
   1  34   5          3.72         -3.12         5.91 o                         
   0  35   5          1.78         -1.92         5.79 o                         
  -7   0   6         88.03        117.81        59.71 o                         
  -6   0   6        441.72        539.75        59.53 o                         
  -5   0   6        159.86        112.44        19.34 o                         
  -4   0   6        643.04        605.89        27.37 o                         
  -3   0   6       3481.33       3412.16        72.38 o                         
  -2   0   6       1132.35       1093.84        30.84 o                         
  -1   0   6       4399.32       4558.69        78.13 o                         
   0   0   6       7736.12       7907.97        90.41 o                         
   1   0   6       1263.90       1118.06        27.49 o                         
   2   0   6        610.17        607.02        28.49 o                         
   3   0   6         32.18         41.25         8.94 o                         
   4   0   6         91.25         87.66        10.22 o                         
   5   0   6        113.45        110.28        14.68 o                         
   6   0   6          2.01         -1.81        10.67 o                         
  -7   1   6          9.32         20.31        17.62 o                         
  -6   1   6        263.38        268.67        37.69 o                         
  -5   1   6        491.51        502.14        33.53 o                         
  -4   1   6          0.60          1.92         1.26 o                         
  -3   1   6        241.84        240.48        10.19 o                         
  -2   1   6          2.59          0.94         1.01 o                         
  -1   1   6       1286.88       1216.55        16.68 o                         
   0   1   6      14070.93      13419.38        90.81 o                         
   1   1   6       1356.82       1358.45        23.00 o                         
   2   1   6         52.91         66.20         6.42 o                         
   3   1   6        482.61        539.57        26.05 o                         
   4   1   6          0.53          1.28         2.85 o                         
   5   1   6          6.20          5.07         2.92 o                         
   6   1   6        150.76        166.87        23.58 o                         
  -7   2   6          1.44          9.00        32.91 o                         
  -6   2   6        115.64        147.32        18.41 o                         
  -5   2   6        386.60        446.17        25.72 o                         
  -4   2   6          0.09          1.63         1.43 o                         
  -3   2   6        382.18        443.07        13.88 o                         
  -2   2   6       2263.97       2145.36        25.95 o                         
  -1   2   6      20552.51      19887.44       128.85 o                         
   0   2   6        500.31        473.20        12.83 o                         
   1   2   6         45.66         57.92         4.23 o                         
   2   2   6        828.90        871.40        23.63 o                         
   3   2   6        311.37        344.25        20.59 o                         
   4   2   6          7.18         -1.24         1.72 o                         
   5   2   6        203.74        238.51        14.58 o                         
   6   2   6          3.81         23.13         8.61 o                         
  -7   3   6          8.30         -4.55         6.33 o                         
  -6   3   6         73.73         53.26        17.28 o                         
  -5   3   6          0.12         -2.65         2.65 o                         
  -4   3   6        892.43        981.28        26.94 o                         
  -3   3   6         69.74         53.12         4.79 o                         
  -2   3   6         80.41         87.47         5.33 o                         
  -1   3   6       4537.09       4511.78        28.61 o                         
   0   3   6       2642.84       2610.09        30.37 o                         
   1   3   6         15.66         17.25         2.24 o                         
   2   3   6        513.33        513.53        18.09 o                         
   3   3   6        208.18        210.79        17.40 o                         
   4   3   6          1.91          2.03         5.38 o                         
   5   3   6        426.93        483.60        27.23 o                         
   6   3   6         38.66         40.53        10.70 o                         
  -7   4   6          7.98        143.63       189.97 o                         
  -6   4   6        213.34        240.75        24.26 o                         
  -5   4   6          6.48          1.26         3.04 o                         
  -4   4   6          0.78          1.66         1.50 o                         
  -3   4   6        997.52       1056.02        22.68 o                         
  -2   4   6       1712.23       1775.96        20.52 o                         
  -1   4   6          0.02          0.20         0.75 o                         
   0   4   6        422.94        330.59        11.28 o                         
   1   4   6       1085.38       1093.53        18.44 o                         
   2   4   6        259.17        295.97        15.76 o                         
   3   4   6         35.21         34.30         9.45 o                         
   4   4   6         46.77         49.01         8.04 o                         
   5   4   6        204.10        272.19        22.17 o                         
   6   4   6         94.06        103.14        19.25 o                         
  -7   5   6          0.66         -1.72         3.75 o                         
  -6   5   6         27.69         18.05        16.64 o                         
  -5   5   6          0.87          2.43         2.31 o                         
  -4   5   6        278.03        231.49        14.10 o                         
  -3   5   6        238.14        247.03        11.37 o                         
  -2   5   6        382.85        367.93        10.40 o                         
  -1   5   6       1481.41       1534.60        19.04 o                         
   0   5   6       4341.45       3956.83        43.10 o                         
   1   5   6         98.13        114.71         6.19 o                         
   2   5   6        423.49        479.16        20.14 o                         
   3   5   6        488.03        466.65        29.56 o                         
   4   5   6          7.02          9.77         3.93 o                         
   5   5   6         23.00         20.00        10.38 o                         
   6   5   6         29.54          3.42         4.57 o                         
  -7   6   6          4.65         -2.65         9.15 o                         
  -6   6   6          0.30          6.45         5.05 o                         
  -5   6   6        189.53        208.88        20.73 o                         
  -4   6   6        130.83        109.51        12.82 o                         
  -3   6   6       1325.66       1382.90        28.79 o                         
  -2   6   6        594.42        607.68        14.39 o                         
  -1   6   6       5420.37       5572.04        76.12 o                         
   0   6   6        588.31        471.57        16.65 o                         
   1   6   6       1266.52       1177.29        20.06 o                         
   2   6   6       1205.54       1222.46        29.41 o                         
   3   6   6        752.56        738.66        31.26 o                         
   4   6   6        238.17        255.22        15.93 o                         
   5   6   6          1.57         -2.42         2.42 o                         
   6   6   6          5.75          7.69         5.90 o                         
  -7   7   6          0.04         24.65        15.64 o                         
  -6   7   6          0.80          1.10         5.47 o                         
  -5   7   6        336.99        411.45        30.60 o                         
  -4   7   6        473.23        419.92        21.53 o                         
  -3   7   6          9.44          4.62         3.64 o                         
  -2   7   6       3276.18       3462.46        36.43 o                         
  -1   7   6         47.19         37.05         3.77 o                         
   0   7   6       5209.98       4880.09        49.81 o                         
   1   7   6       5432.95       5409.20        46.85 o                         
   2   7   6          3.62          2.24         2.13 o                         
   3   7   6        133.52        148.74        17.39 o                         
   4   7   6        861.97        913.96        47.44 o                         
   5   7   6         25.01         49.86         9.71 o                         
   6   7   6         34.28         30.83        10.48 o                         
  -7   8   6         31.44         35.93        16.95 o                         
  -6   8   6         31.21         26.42         8.30 o                         
  -5   8   6          0.28          0.31         3.47 o                         
  -4   8   6         12.37          9.42         3.32 o                         
  -3   8   6        193.82        203.94        13.29 o                         
  -2   8   6          7.16          3.26         0.97 o                         
  -1   8   6        151.89        160.95         8.42 o                         
   0   8   6         32.29         29.72         4.22 o                         
   1   8   6        622.85        575.43        18.19 o                         
   2   8   6        813.41        900.26        25.47 o                         
   3   8   6         71.24         73.51         9.68 o                         
   4   8   6         15.54         24.21         4.84 o                         
   5   8   6        164.53        177.07        18.68 o                         
   6   8   6          0.47          7.48         4.48 o                         
  -7   9   6          0.59          1.33        19.89 o                         
  -6   9   6          6.21          3.46         4.19 o                         
  -5   9   6        202.44        152.36        16.26 o                         
  -4   9   6          0.07          3.55         2.64 o                         
  -3   9   6          6.08          7.84         2.61 o                         
  -2   9   6       3777.09       3742.28        42.52 o                         
  -1   9   6         28.24         27.41         4.33 o                         
   0   9   6       3177.48       3086.56        35.78 o                         
   1   9   6        125.17        129.86         9.66 o                         
   2   9   6       2723.93       2605.79        43.57 o                         
   3   9   6         16.38         13.45         3.31 o                         
   4   9   6        167.28        187.32        17.14 o                         
   5   9   6         34.87         12.02         6.51 o                         
   6   9   6          0.48          6.66         5.85 o                         
  -7  10   6          1.48          7.10         7.07 o                         
  -6  10   6        144.47        184.30        20.50 o                         
  -5  10   6         70.52         58.36        13.57 o                         
  -4  10   6        154.93        174.69        13.42 o                         
  -3  10   6         89.80         85.00         8.52 o                         
  -2  10   6         14.44          9.38         3.67 o                         
  -1  10   6       2143.56       2135.79        36.82 o                         
   0  10   6        907.98        910.16        21.57 o                         
   1  10   6        343.23        362.78        17.08 o                         
   2  10   6         89.58        121.41        11.15 o                         
   3  10   6        195.18        189.09        13.02 o                         
   4  10   6          1.41          4.32         5.05 o                         
   5  10   6         94.75         99.92        13.87 o                         
   6  10   6          0.36          3.78         5.07 o                         
  -7  11   6          8.44          3.94        26.31 o                         
  -6  11   6         91.73        113.49        19.63 o                         
  -5  11   6        151.19        182.47        19.71 o                         
  -4  11   6         42.14         47.21         6.99 o                         
  -3  11   6        931.58        911.45        28.32 o                         
  -2  11   6       1967.16       2132.33        43.21 o                         
  -1  11   6       2513.94       2672.37        45.00 o                         
   0  11   6       6037.27       6848.68        68.69 o                         
   1  11   6       6069.77       6503.86       140.93 o                         
   2  11   6       7858.83       8246.15       174.36 o                         
   3  11   6          4.02          2.14         1.03 o                         
   4  11   6         10.87          8.02         4.19 o                         
   5  11   6         86.75         97.66        14.63 o                         
   6  11   6         24.75         17.81         7.57 o                         
  -6  12   6         28.04          7.36         4.25 o                         
  -5  12   6        174.76        170.44        19.95 o                         
  -4  12   6         56.66         46.81         7.31 o                         
  -3  12   6         19.79          8.86         5.04 o                         
  -2  12   6         97.87         91.45         9.15 o                         
  -1  12   6          1.17          5.58         2.03 o                         
   0  12   6         13.65         18.94         5.42 o                         
   1  12   6        230.89        251.82        13.96 o                         
   2  12   6        726.38        617.56        23.90 o                         
   3  12   6        112.53        110.84         9.95 o                         
   4  12   6        258.78        306.02        22.62 o                         
   5  12   6        116.03        135.42        16.10 o                         
   6  12   6          0.07         -5.24         6.57 o                         
  -6  13   6          8.62         21.08        14.19 o                         
  -5  13   6         53.76         58.37        11.65 o                         
  -4  13   6        134.59        130.78        14.90 o                         
  -3  13   6          4.70          3.05         2.09 o                         
  -2  13   6        387.71        390.27        21.74 o                         
  -1  13   6       1340.15       1464.48        33.78 o                         
   0  13   6        149.29        180.03        11.32 o                         
   1  13   6       1239.44       1171.84        30.89 o                         
   2  13   6         23.97         21.83         5.38 o                         
   3  13   6         11.64         13.84         2.77 o                         
   4  13   6         39.92         48.58        10.44 o                         
   5  13   6          2.65         -0.18         5.06 o                         
   6  13   6          0.15         13.98         7.30 o                         
  -6  14   6          0.66         -1.78         9.49 o                         
  -5  14   6         57.14         67.39        11.99 o                         
  -4  14   6        223.72        243.91        20.89 o                         
  -3  14   6         31.31         22.42         4.65 o                         
  -2  14   6        319.08        329.75        20.65 o                         
  -1  14   6       1064.51       1127.19        23.79 o                         
   0  14   6        212.41        264.71        15.92 o                         
   1  14   6        284.83        283.54        16.05 o                         
   2  14   6        352.27        389.11        20.76 o                         
   3  14   6         44.76         27.33         5.28 o                         
   4  14   6          0.24          3.99         3.37 o                         
   5  14   6         55.50         78.37        13.94 o                         
   6  14   6          4.77          7.84         6.94 o                         
  -6  15   6          0.00         16.32         9.79 o                         
  -5  15   6        150.08        176.89        20.84 o                         
  -4  15   6          2.14          0.51         1.98 o                         
  -3  15   6        101.76         90.87         9.60 o                         
  -2  15   6        114.44        100.39        13.42 o                         
  -1  15   6        122.84        145.34        16.15 o                         
   0  15   6          4.56         -1.51         1.94 o                         
   1  15   6         39.16         43.48         6.14 o                         
   2  15   6        195.95        226.19        13.46 o                         
   3  15   6          0.03          4.88         3.04 o                         
   4  15   6         20.97         27.72         8.37 o                         
   5  15   6         45.68         54.71        11.88 o                         
   6  15   6          0.58          3.11        12.40 o                         
  -6  16   6         96.76        117.15        29.32 o                         
  -5  16   6          8.48          4.53        10.06 o                         
  -4  16   6        134.93        137.15        11.78 o                         
  -3  16   6        454.03        517.90        25.01 o                         
  -2  16   6          0.10          2.78         3.39 o                         
  -1  16   6        109.61         92.84         8.76 o                         
   0  16   6       1410.68       1578.90        37.52 o                         
   1  16   6       1024.58       1061.96        35.35 o                         
   2  16   6         96.14         98.02        10.27 o                         
   3  16   6        242.46        231.25        14.32 o                         
   4  16   6        490.61        479.63        34.06 o                         
   5  16   6          0.29          0.85         5.54 o                         
   6  16   6          3.99          6.09         9.74 o                         
  -6  17   6         15.47         16.25        15.24 o                         
  -5  17   6          1.98         -1.63         7.07 o                         
  -4  17   6         32.57         37.48         5.95 o                         
  -3  17   6         49.46         60.03         7.25 o                         
  -2  17   6         16.82          8.94         7.51 o                         
  -1  17   6         69.69         78.51         8.24 o                         
   0  17   6         26.28         20.18         4.32 o                         
   1  17   6         37.52         56.12         7.34 o                         
   2  17   6        129.11        164.00        13.72 o                         
   3  17   6         17.97          5.75         3.78 o                         
   4  17   6         13.30          8.15         7.55 o                         
   5  17   6         68.66         71.78        15.27 o                         
   6  17   6          8.27         11.38         8.11 o                         
  -6  18   6        158.16        206.67        36.05 o                         
  -5  18   6         27.66         20.57        10.92 o                         
  -4  18   6        160.93        166.41        14.90 o                         
  -3  18   6         16.26          9.33         4.48 o                         
  -2  18   6        689.70        661.34        36.82 o                         
  -1  18   6         63.43         81.17         8.84 o                         
   0  18   6        157.00        140.09        10.09 o                         
   1  18   6          1.09          0.77         1.96 o                         
   2  18   6        361.48        374.89        21.09 o                         
   3  18   6        167.92        181.58        17.19 o                         
   4  18   6         28.84         15.16         8.15 o                         
   5  18   6          0.81          6.31        12.00 o                         
  -6  19   6         22.27         16.81        11.31 o                         
  -5  19   6          3.76          7.53        11.17 o                         
  -4  19   6         20.19          9.99        10.77 o                         
  -3  19   6        618.93        625.40        31.59 o                         
  -2  19   6        350.47        328.20        20.87 o                         
  -1  19   6        161.49        143.50        10.91 o                         
   0  19   6         20.79         17.17         2.63 o                         
   1  19   6         41.46         28.84         5.23 o                         
   2  19   6        108.69         87.16         9.83 o                         
   3  19   6         15.14          5.69         4.27 o                         
   4  19   6          0.93          6.00         5.37 o                         
   5  19   6         24.20         37.90        11.39 o                         
  -6  20   6         21.03         14.33        11.89 o                         
  -5  20   6          9.05          9.21        10.77 o                         
  -4  20   6         19.02         23.63         8.68 o                         
  -3  20   6        519.86        523.98        29.02 o                         
  -2  20   6        182.18        216.40        17.14 o                         
  -1  20   6        306.65        276.69        15.82 o                         
   0  20   6         83.32        109.64         9.61 o                         
   1  20   6          3.33          4.30         3.04 o                         
   2  20   6         63.41         63.52         9.71 o                         
   3  20   6        121.27        119.21        14.51 o                         
   4  20   6          0.67          2.23         4.32 o                         
   5  20   6         12.14          9.23        10.93 o                         
  -5  21   6          7.56          6.71         6.93 o                         
  -4  21   6        157.07        211.94        28.87 o                         
  -3  21   6       1104.98       1212.81        45.77 o                         
  -2  21   6         98.50         98.86        12.55 o                         
  -1  21   6        151.71        148.32        12.06 o                         
   0  21   6          4.25          3.65         2.59 o                         
   1  21   6        101.75        120.46        10.47 o                         
   2  21   6        144.69        152.72        15.78 o                         
   3  21   6         33.15         31.32         7.61 o                         
   4  21   6         21.94         25.99         8.52 o                         
   5  21   6          0.01          2.39         3.53 o                         
  -5  22   6         19.80         32.23        13.67 o                         
  -4  22   6          0.94          9.05         5.69 o                         
  -3  22   6        344.94        375.61        28.36 o                         
  -2  22   6        162.31        215.70        18.32 o                         
  -1  22   6        150.63        168.64        13.34 o                         
   0  22   6         41.36         35.80         9.22 o                         
   1  22   6        115.36        126.67        12.01 o                         
   2  22   6         43.31         34.31         7.22 o                         
   3  22   6         20.59         26.48         7.53 o                         
   4  22   6         53.71         73.76        14.84 o                         
   5  22   6         26.28         20.47        18.67 o                         
  -5  23   6          1.40         -4.12         4.12 o                         
  -4  23   6         99.47         86.88        20.66 o                         
  -3  23   6        102.25        101.56        14.40 o                         
  -2  23   6          5.11          3.04         3.33 o                         
  -1  23   6          1.06         -1.74         1.74 o                         
   0  23   6         13.23          3.52         4.47 o                         
   1  23   6        186.41        212.01        20.01 o                         
   2  23   6        201.00        180.21        27.75 o                         
   3  23   6        217.98        230.24        21.15 o                         
   4  23   6         18.74         11.30         9.06 o                         
   5  23   6          0.04          9.54        17.96 o                         
  -5  24   6         13.78         -4.48         6.76 o                         
  -4  24   6         16.57         26.93        12.22 o                         
  -3  24   6          0.52         11.81         7.83 o                         
  -2  24   6        129.67        148.79        15.26 o                         
  -1  24   6        335.57        371.88        24.54 o                         
   0  24   6        135.99        113.82        15.52 o                         
   1  24   6         47.66         36.38         6.41 o                         
   2  24   6          8.72          1.86         5.45 o                         
   3  24   6          0.12         -1.61         6.72 o                         
   4  24   6          0.78          2.90         9.79 o                         
  -5  25   6          0.66         -0.66         8.52 o                         
  -4  25   6         35.94         60.15        18.91 o                         
  -3  25   6         14.09         17.53         6.35 o                         
  -2  25   6         75.56         68.95        10.40 o                         
  -1  25   6        264.33        245.06        20.68 o                         
   0  25   6          1.19          4.51         3.46 o                         
   1  25   6          8.07          7.42         4.52 o                         
   2  25   6         18.67         11.99         8.45 o                         
   3  25   6         39.13         16.00         7.42 o                         
   4  25   6          3.21         10.67         8.09 o                         
  -4  26   6         38.40         38.95        13.99 o                         
  -3  26   6        151.00        142.02        22.76 o                         
  -2  26   6         27.15         24.00         7.59 o                         
  -1  26   6         10.99          3.28         4.66 o                         
   0  26   6        442.71        414.92        24.74 o                         
   1  26   6         79.59         79.83        11.40 o                         
   2  26   6         58.32         53.00        11.84 o                         
   3  26   6          0.07         16.19        10.04 o                         
   4  26   6          0.03         12.44         6.77 o                         
  -4  27   6         21.97         49.58        16.04 o                         
  -3  27   6        194.46        209.47        23.02 o                         
  -2  27   6        107.41        119.68        15.96 o                         
  -1  27   6        126.88        173.60        17.94 o                         
   0  27   6        431.41        438.14        25.93 o                         
   1  27   6         58.30         62.54         9.44 o                         
   2  27   6         13.71         22.28         8.20 o                         
   3  27   6          0.17         -3.83         3.83 o                         
   4  27   6          0.77         -0.71        11.83 o                         
  -4  28   6         16.21         14.81        10.66 o                         
  -3  28   6         40.96         46.33        12.88 o                         
  -2  28   6        178.79        211.60        21.65 o                         
  -1  28   6        166.74        177.77        17.49 o                         
   0  28   6         98.90         98.77        18.69 o                         
   1  28   6         44.75         35.81         8.28 o                         
   2  28   6         22.85          6.61         4.83 o                         
   3  28   6          0.33          3.73         6.68 o                         
   4  28   6          0.85         -0.73         8.67 o                         
  -4  29   6          2.05         18.41         7.72 o                         
  -3  29   6         89.88        106.89        22.64 o                         
  -2  29   6         21.30         11.20         7.51 o                         
  -1  29   6         40.82         29.21         7.73 o                         
   0  29   6          0.59          4.12         6.22 o                         
   1  29   6          4.82          5.40         4.91 o                         
   2  29   6          2.43         11.70         5.70 o                         
   3  29   6         20.14          2.05         9.34 o                         
  -3  30   6          0.63          4.49        10.75 o                         
  -2  30   6         28.21         28.87         8.43 o                         
  -1  30   6          0.22          8.19         6.77 o                         
   0  30   6          2.43          8.45         4.06 o                         
   1  30   6         61.14         51.89        12.05 o                         
   2  30   6          1.85          1.54         7.90 o                         
   3  30   6         26.96         13.43         8.12 o                         
  -3  31   6          0.53         -0.10         9.99 o                         
  -2  31   6        215.04        274.74        27.32 o                         
  -1  31   6          9.70         22.83         7.39 o                         
   0  31   6         50.64         50.08        10.34 o                         
   1  31   6          8.94         16.14         5.02 o                         
   2  31   6         26.21          5.35         9.41 o                         
   3  31   6          1.32         16.52         7.70 o                         
  -3  32   6         14.93         -6.06         7.02 o                         
  -2  32   6         18.05         13.85         7.43 o                         
  -1  32   6         26.19         23.72        11.68 o                         
   0  32   6          0.81         -0.79         4.34 o                         
   1  32   6         12.70          8.91         9.88 o                         
   2  32   6         39.71         32.48        13.70 o                         
  -2  33   6         28.54         24.51         8.64 o                         
  -1  33   6          1.40          6.67         5.07 o                         
   0  33   6          0.16         -1.49         6.14 o                         
   1  33   6          5.53          6.36         6.00 o                         
   2  33   6          6.85         18.68        12.55 o                         
  -1  34   6         36.37         57.36        13.74 o                         
   0  34   6          4.33         11.08         5.91 o                         
   1  34   6         14.51         46.92        14.28 o                         
  -7   1   7          0.15        -21.10        21.10 o                         
  -6   1   7          7.05          3.72         5.45 o                         
  -5   1   7        198.67        320.86        21.56 o                         
  -4   1   7         34.17         13.95         3.46 o                         
  -3   1   7          1.68          2.60         0.92 o                         
  -2   1   7       1737.88       1864.08        22.58 o                         
  -1   1   7        254.16        215.97         6.90 o                         
   0   1   7        875.60        930.89        21.56 o                         
   1   1   7       2243.71       1994.46        32.10 o                         
   2   1   7        745.06        665.42        20.10 o                         
   3   1   7        566.90        462.72        22.92 o                         
   4   1   7         62.78         44.44         8.41 o                         
   5   1   7          0.11          5.07         5.06 o                         
   6   1   7          0.05         -1.88         4.73 o                         
  -7   2   7          2.11          3.48        10.79 o                         
  -6   2   7         71.94         58.51        13.77 o                         
  -5   2   7         38.84         40.22         7.33 o                         
  -4   2   7          1.45          4.49         2.25 o                         
  -3   2   7        128.19         97.99         6.22 o                         
  -2   2   7        481.31        487.43        15.26 o                         
  -1   2   7          8.69          1.41         1.46 o                         
   0   2   7          5.32          2.64         1.01 o                         
   1   2   7        906.50        832.95        16.35 o                         
   2   2   7        201.42        200.15        11.50 o                         
   3   2   7        691.92        760.99        31.69 o                         
   4   2   7        244.09        245.71        25.36 o                         
   5   2   7        279.99        253.75        15.07 o                         
   6   2   7        101.81        124.62        19.66 o                         
  -7   3   7          6.63         11.70         2.19 o                         
  -6   3   7        115.62         90.71        14.52 o                         
  -5   3   7        119.47         93.02        11.65 o                         
  -4   3   7         30.39         27.72         4.63 o                         
  -3   3   7          6.14          5.64         1.86 o                         
  -2   3   7       2273.13       2421.77        29.71 o                         
  -1   3   7       4183.46       4061.52        33.34 o                         
   0   3   7       2772.35       2895.06        35.89 o                         
   1   3   7       1151.01       1131.39        19.45 o                         
   2   3   7        360.93        400.35        17.66 o                         
   3   3   7       1288.48       1545.09        47.96 o                         
   4   3   7         41.69         61.26         7.52 o                         
   5   3   7         80.95         93.71        11.70 o                         
   6   3   7         36.97         19.91        16.40 o                         
  -7   4   7          3.28         17.33        19.43 o                         
  -6   4   7         12.31         23.23         9.29 o                         
  -5   4   7         42.97         48.16         8.68 o                         
  -4   4   7        344.93        306.18        16.31 o                         
  -3   4   7        443.36        512.23        15.33 o                         
  -2   4   7        499.45        547.21        14.75 o                         
  -1   4   7          3.98          0.15         0.81 o                         
   0   4   7        549.34        556.32        12.85 o                         
   1   4   7        433.39        442.35        12.00 o                         
   2   4   7        406.90        413.83        18.06 o                         
   3   4   7         51.65         46.72         7.85 o                         
   4   4   7         42.75         36.34         5.75 o                         
   5   4   7         11.18         21.91         8.87 o                         
   6   4   7         91.95        129.01        20.72 o                         
  -7   5   7          0.15         45.39        30.43 o                         
  -6   5   7          0.78          6.62         3.37 o                         
  -5   5   7        218.90        234.89        21.41 o                         
  -4   5   7         85.48         87.88         8.12 o                         
  -3   5   7         13.36         18.22         3.06 o                         
  -2   5   7          5.06          6.21         1.30 o                         
  -1   5   7       3868.41       4046.38        48.95 o                         
   0   5   7        135.61        134.09         8.33 o                         
   1   5   7       1004.00        900.16        17.72 o                         
   2   5   7        799.89        857.76        29.65 o                         
   3   5   7         90.98         93.24        11.92 o                         
   4   5   7        153.51        167.43        14.00 o                         
   5   5   7         55.37         67.81        10.77 o                         
   6   5   7         39.00         42.24        15.91 o                         
  -7   6   7          0.87          7.01         6.52 o                         
  -6   6   7         55.96         69.21        16.50 o                         
  -5   6   7         25.66         25.28         7.85 o                         
  -4   6   7         27.01         22.77         6.02 o                         
  -3   6   7       1996.93       2147.47        35.76 o                         
  -2   6   7        814.84        831.55        16.82 o                         
  -1   6   7       1776.27       1900.85        20.45 o                         
   0   6   7         43.62         39.51         4.72 o                         
   1   6   7        617.78        639.59        15.12 o                         
   2   6   7         70.01         88.41         8.18 o                         
   3   6   7         65.52         63.73        10.14 o                         
   4   6   7         54.10         38.07         8.44 o                         
   5   6   7          2.04          9.27         3.95 o                         
   6   6   7          2.17         11.15         9.26 o                         
  -7   7   7          9.77         12.14        18.25 o                         
  -6   7   7         17.31         47.11        14.24 o                         
  -5   7   7         86.92         89.81        13.87 o                         
  -4   7   7        166.23        189.34        14.01 o                         
  -3   7   7       1255.17       1323.86        28.65 o                         
  -2   7   7        783.39        810.42        20.25 o                         
  -1   7   7       4481.64       4648.74        56.51 o                         
   0   7   7         27.41         16.85         3.06 o                         
   1   7   7        493.42        438.58        20.18 o                         
   2   7   7       1436.57       1348.17        36.74 o                         
   3   7   7          0.15          0.64         3.70 o                         
   4   7   7         52.57         39.81         6.84 o                         
   5   7   7         39.31         20.29        11.24 o                         
   6   7   7         78.57         58.50        14.60 o                         
  -7   8   7         13.46         22.44        15.36 o                         
  -6   8   7          0.05          9.04         8.05 o                         
  -5   8   7         30.73         13.20        12.49 o                         
  -4   8   7         49.92         34.91         6.21 o                         
  -3   8   7         74.51         87.16         7.32 o                         
  -2   8   7       2785.93       3208.55        35.21 o                         
  -1   8   7        104.40        107.92         7.48 o                         
   0   8   7        271.61        304.77        13.39 o                         
   1   8   7       5938.46       6178.41        59.92 o                         
   2   8   7       2941.82       3122.17        48.83 o                         
   3   8   7        648.01        697.23        30.98 o                         
   4   8   7        117.43        110.05        11.99 o                         
   5   8   7         39.17         24.59         8.64 o                         
   6   8   7          6.57          7.80         9.06 o                         
  -7   9   7          3.52          2.14         4.44 o                         
  -6   9   7         30.31         29.39         9.95 o                         
  -5   9   7         27.37         22.18         8.49 o                         
  -4   9   7        356.53        315.56        17.43 o                         
  -3   9   7         75.88         65.89         6.12 o                         
  -2   9   7        315.24        361.77        14.64 o                         
  -1   9   7        148.01        150.52         9.70 o                         
   0   9   7       4820.07       4799.57        66.00 o                         
   1   9   7        543.30        682.03        20.68 o                         
   2   9   7        652.19        760.14        24.24 o                         
   3   9   7         27.10         33.16         7.54 o                         
   4   9   7        569.65        588.36        23.78 o                         
   5   9   7          2.56          3.94         4.98 o                         
   6   9   7         21.12         33.77        13.27 o                         
  -7  10   7         35.82         55.69        50.64 o                         
  -6  10   7          0.48         16.82         9.20 o                         
  -5  10   7         48.31         42.94        10.65 o                         
  -4  10   7         28.95         34.03         6.04 o                         
  -3  10   7         20.53         16.73         3.21 o                         
  -2  10   7       1415.71       1574.44        31.74 o                         
  -1  10   7       6974.47       7205.36        79.31 o                         
   0  10   7        724.27        687.74        42.90 o                         
   1  10   7       6288.59       6319.22        67.31 o                         
   2  10   7       4969.73       4962.13        79.19 o                         
   3  10   7        403.24        394.39        22.58 o                         
   4  10   7         95.52        117.69        14.39 o                         
   5  10   7          5.90          2.82         3.32 o                         
   6  10   7          0.07         -6.30         6.59 o                         
  -7  11   7         18.35         34.81        33.03 o                         
  -6  11   7         27.65         25.77        11.85 o                         
  -5  11   7        334.33        352.32        27.90 o                         
  -4  11   7        133.91        133.71        11.79 o                         
  -3  11   7         15.75         15.04         3.56 o                         
  -2  11   7        780.88        845.72        25.34 o                         
  -1  11   7         61.34         82.10         7.44 o                         
   0  11   7       4269.36       4198.44       112.84 o                         
   1  11   7       2125.59       2027.95        52.11 o                         
   2  11   7       1960.83       1809.21        41.76 o                         
   3  11   7        110.65        111.08         9.56 o                         
   4  11   7        187.45        207.70        19.70 o                         
   5  11   7          8.39          3.20         5.91 o                         
   6  11   7         20.72         26.40        10.49 o                         
  -6  12   7         20.82         43.96        14.93 o                         
  -5  12   7         29.15         21.56         7.66 o                         
  -4  12   7        107.60         87.55        10.31 o                         
  -3  12   7         56.99         39.38         4.76 o                         
  -2  12   7        134.25        148.23        11.47 o                         
  -1  12   7         92.03         93.90         8.11 o                         
   0  12   7       2469.69       2728.84        41.96 o                         
   1  12   7        378.40        349.46        17.80 o                         
   2  12   7         34.43         39.74         7.62 o                         
   3  12   7          4.11          3.38         4.34 o                         
   4  12   7          0.95          4.38         5.99 o                         
   5  12   7          2.05          6.27         5.78 o                         
   6  12   7          8.28          8.42         9.12 o                         
  -6  13   7         41.77         34.12        12.62 o                         
  -5  13   7        403.73        419.13        45.69 o                         
  -4  13   7          9.96          4.28         4.99 o                         
  -3  13   7          0.04          0.90         1.07 o                         
  -2  13   7         26.63         32.10         5.75 o                         
  -1  13   7       1958.82       2065.21        39.82 o                         
   0  13   7        757.93        741.16        29.01 o                         
   1  13   7         13.75          6.89         2.75 o                         
   2  13   7       1140.44       1193.56        34.60 o                         
   3  13   7        418.63        400.94        20.57 o                         
   4  13   7         11.23          9.64         2.83 o                         
   5  13   7          0.14          3.61         8.07 o                         
   6  13   7         16.46         20.54         6.83 o                         
  -6  14   7        128.26        157.44        30.67 o                         
  -5  14   7        170.10        198.39        21.26 o                         
  -4  14   7        229.32        270.90        24.23 o                         
  -3  14   7         25.93         16.98         3.51 o                         
  -2  14   7         41.00         38.36         7.47 o                         
  -1  14   7        109.36        151.18        12.11 o                         
   0  14   7        166.97        221.77        16.99 o                         
   1  14   7         32.27         30.15         7.45 o                         
   2  14   7       1668.06       1803.86        43.12 o                         
   3  14   7         46.84         49.93         7.20 o                         
   4  14   7         14.07          5.24         5.26 o                         
   5  14   7         25.14         29.12         7.97 o                         
   6  14   7         29.77         31.38         9.84 o                         
  -6  15   7         34.94         39.91        15.67 o                         
  -5  15   7        105.20        107.39        19.42 o                         
  -4  15   7         84.73         72.84        11.79 o                         
  -3  15   7          8.75          8.62         3.67 o                         
  -2  15   7        607.44        598.75        32.76 o                         
  -1  15   7        291.55        269.97        16.59 o                         
   0  15   7        517.61        596.26        22.17 o                         
   1  15   7         73.17         53.64         9.27 o                         
   2  15   7        284.97        225.12        17.64 o                         
   3  15   7        114.18        116.34        10.71 o                         
   4  15   7          1.95          2.51         4.22 o                         
   5  15   7         65.38         52.40        12.42 o                         
   6  15   7          0.42          5.85         5.54 o                         
  -6  16   7          8.49         13.81         9.18 o                         
  -5  16   7         44.41         46.69        12.54 o                         
  -4  16   7         76.70         63.17        13.53 o                         
  -3  16   7         32.73         36.31         6.63 o                         
  -2  16   7         50.20         42.67         9.51 o                         
  -1  16   7        230.21        204.46        14.34 o                         
   0  16   7         10.64          6.55         3.54 o                         
   1  16   7        735.05        793.41        31.17 o                         
   2  16   7        596.48        585.77        25.53 o                         
   3  16   7          3.02          4.96         2.99 o                         
   4  16   7         10.86          9.09         7.21 o                         
   5  16   7         28.10         18.32        10.98 o                         
   6  16   7          7.32         11.51         9.72 o                         
  -6  17   7          3.65          1.05         5.87 o                         
  -5  17   7         38.89         22.76         9.03 o                         
  -4  17   7          5.68          2.29         4.59 o                         
  -3  17   7         79.19         57.93        10.95 o                         
  -2  17   7        506.20        457.23        30.10 o                         
  -1  17   7        463.51        484.26        19.14 o                         
   0  17   7          2.17          1.91         3.50 o                         
   1  17   7         11.82          8.79         4.99 o                         
   2  17   7        550.33        520.16        24.53 o                         
   3  17   7          6.04          8.42         4.68 o                         
   4  17   7          7.23         10.37         9.17 o                         
   5  17   7          0.23          0.92         7.15 o                         
  -6  18   7          0.02         17.43        11.78 o                         
  -5  18   7          2.23          8.01         6.92 o                         
  -4  18   7        377.21        336.98        25.94 o                         
  -3  18   7         62.11         65.12        12.23 o                         
  -2  18   7          3.10          2.53         4.14 o                         
  -1  18   7         17.41         11.69         7.03 o                         
   0  18   7        398.55        387.77        18.54 o                         
   1  18   7         55.35         62.33         7.14 o                         
   2  18   7        360.57        367.11        20.94 o                         
   3  18   7          3.47         -0.10         3.28 o                         
   4  18   7          5.26         26.35         9.08 o                         
   5  18   7          8.20         10.03         9.33 o                         
  -6  19   7         16.46         16.53        10.74 o                         
  -5  19   7          8.65         -0.97         5.51 o                         
  -4  19   7         98.26         92.84        15.28 o                         
  -3  19   7        669.54        704.45        33.78 o                         
  -2  19   7        180.90        180.30        19.32 o                         
  -1  19   7        267.08        259.38        15.58 o                         
   0  19   7         13.68         13.86         4.06 o                         
   1  19   7         22.29         15.47         5.24 o                         
   2  19   7        896.56        893.98        33.70 o                         
   3  19   7         46.21         38.06         7.46 o                         
   4  19   7          0.52          1.75         7.05 o                         
   5  19   7          0.51         -2.07         6.26 o                         
  -6  20   7          7.52         10.70         7.87 o                         
  -5  20   7         60.53         51.26        15.30 o                         
  -4  20   7        124.28        104.60        19.65 o                         
  -3  20   7        182.17        168.31        16.71 o                         
  -2  20   7       1336.43       1417.49        45.52 o                         
  -1  20   7        135.43        116.73        11.51 o                         
   0  20   7          0.01          3.76         1.68 o                         
   1  20   7          0.61          4.21         3.13 o                         
   2  20   7         86.52         76.55        11.48 o                         
   3  20   7          6.08          4.07         3.85 o                         
   4  20   7          4.24          3.06         5.27 o                         
   5  20   7         19.88          9.08         6.69 o                         
  -5  21   7          6.27          5.75         9.91 o                         
  -4  21   7          1.15         16.29         9.23 o                         
  -3  21   7          3.05         -2.01         5.19 o                         
  -2  21   7         17.12         23.61         5.85 o                         
  -1  21   7        345.19        340.80        17.80 o                         
   0  21   7         36.62         39.80         5.97 o                         
   1  21   7         80.09         75.67         7.91 o                         
   2  21   7         22.73         23.90         6.50 o                         
   3  21   7          7.95          6.69         3.83 o                         
   4  21   7          5.31         -1.30        11.73 o                         
   5  21   7          2.85          5.73         9.42 o                         
  -5  22   7          0.16         -3.94         8.66 o                         
  -4  22   7          0.00          1.99         5.10 o                         
  -3  22   7          2.87          1.86         2.41 o                         
  -2  22   7        295.19        313.03        22.40 o                         
  -1  22   7         17.83         18.85         5.47 o                         
   0  22   7          0.03          6.19         3.43 o                         
   1  22   7          4.85         12.02         4.19 o                         
   2  22   7        299.64        280.24        22.51 o                         
   3  22   7         18.15         11.83         7.28 o                         
   4  22   7         13.17         20.85         9.14 o                         
   5  22   7          0.27         11.88         6.31 o                         
  -5  23   7          0.44          7.74         8.73 o                         
  -4  23   7        172.22        169.92        28.15 o                         
  -3  23   7        164.40        189.49        24.95 o                         
  -2  23   7        718.04        856.01        37.77 o                         
  -1  23   7        117.61         94.10        16.28 o                         
   0  23   7         22.61         19.02         5.13 o                         
   1  23   7        168.38        161.81        14.28 o                         
   2  23   7        119.86         97.15        13.74 o                         
   3  23   7         19.49         35.28         9.89 o                         
   4  23   7          0.01         -2.79         6.77 o                         
   5  23   7          0.02          7.12         8.09 o                         
  -5  24   7          3.10         15.24        14.05 o                         
  -4  24   7         14.68         -6.64         9.49 o                         
  -3  24   7          1.39         -2.37         6.84 o                         
  -2  24   7        144.93        123.92        14.71 o                         
  -1  24   7         51.96         57.16         9.15 o                         
   0  24   7         45.22         22.67         5.44 o                         
   1  24   7         72.60         92.19        10.50 o                         
   2  24   7         25.97         13.26         9.15 o                         
   3  24   7         66.18         65.67        14.99 o                         
   4  24   7          0.28          2.05         6.11 o                         
  -5  25   7         21.87        -11.86        11.86 o                         
  -4  25   7         54.20         71.57        18.91 o                         
  -3  25   7         69.24         38.38        18.90 o                         
  -2  25   7        886.30        978.73        42.30 o                         
  -1  25   7         27.34         58.31        10.35 o                         
   0  25   7          2.65          4.71         2.42 o                         
   1  25   7        205.22        197.37        20.68 o                         
   2  25   7          2.43         -1.23         4.71 o                         
   3  25   7         45.95         37.06        10.48 o                         
   4  25   7          4.32         10.04         7.19 o                         
  -4  26   7          1.16          6.22         8.13 o                         
  -3  26   7         97.80        100.80        32.36 o                         
  -2  26   7        150.83        156.01        17.35 o                         
  -1  26   7          9.51          2.74         4.96 o                         
   0  26   7         23.63         15.67         4.38 o                         
   1  26   7        171.65        188.40        16.16 o                         
   2  26   7         25.56         36.14         7.53 o                         
   3  26   7          5.76         19.38         8.76 o                         
   4  26   7          4.35          7.12         3.18 o                         
  -4  27   7         10.73          9.68         9.00 o                         
  -3  27   7         19.78         27.20         7.83 o                         
  -2  27   7          8.18          7.44         5.62 o                         
  -1  27   7         97.87         96.54        14.82 o                         
   0  27   7          0.05         12.13         4.12 o                         
   1  27   7          2.13         11.26         4.75 o                         
   2  27   7          2.49         -0.80         6.18 o                         
   3  27   7          1.79          4.22         2.83 o                         
   4  27   7          0.33         16.51        16.95 o                         
  -4  28   7          0.98         -1.52         5.14 o                         
  -3  28   7        108.03        142.88        19.52 o                         
  -2  28   7         94.41        129.44        16.84 o                         
  -1  28   7        161.27        160.65        16.93 o                         
   0  28   7         13.50          7.15         5.29 o                         
   1  28   7         47.04         62.74        11.71 o                         
   2  28   7         16.07         11.02         5.63 o                         
   3  28   7          1.46          2.17         5.34 o                         
  -4  29   7         22.79         41.18        16.19 o                         
  -3  29   7          2.63         -1.82         7.72 o                         
  -2  29   7          3.20         -5.33         6.25 o                         
  -1  29   7         44.06         33.36         6.96 o                         
   0  29   7          2.75          5.95         6.32 o                         
   1  29   7         36.64         29.93         8.88 o                         
   2  29   7          8.15         12.30         7.75 o                         
   3  29   7          4.42         -5.89         6.58 o                         
  -3  30   7         25.97         33.32        10.28 o                         
  -2  30   7          0.94          4.93         2.53 o                         
  -1  30   7          4.40          1.99         4.80 o                         
   0  30   7         56.52         54.17        10.49 o                         
   1  30   7         32.31         22.54         6.70 o                         
   2  30   7         10.98         27.68         9.28 o                         
   3  30   7         47.42         38.76        11.30 o                         
  -3  31   7         14.44         20.81        11.21 o                         
  -2  31   7         15.49          0.85         4.99 o                         
  -1  31   7          6.11         19.74         5.88 o                         
   0  31   7          0.84         10.63         5.90 o                         
   1  31   7          0.76          9.97         6.87 o                         
   2  31   7          0.01          6.43         6.11 o                         
  -2  32   7          1.14          6.25         7.11 o                         
  -1  32   7          1.71          5.02         3.61 o                         
   0  32   7          0.59          7.52         5.47 o                         
   1  32   7          1.35          8.66         7.78 o                         
   2  32   7         37.08         51.11        13.58 o                         
  -2  33   7         21.06          1.19         6.78 o                         
  -1  33   7          0.05          1.16         4.04 o                         
   0  33   7         38.19         57.30        13.31 o                         
   1  33   7         11.21         13.68         6.17 o                         
  -1  34   7          6.98          8.09        11.91 o                         
   0  34   7          6.69          9.03         3.75 o                         
  -7   0   8         11.49         -3.87         8.68 o                         
  -6   0   8          0.84          6.02        19.76 o                         
  -5   0   8        278.97        439.08        34.72 o                         
  -4   0   8          9.50         23.29         6.73 o                         
  -3   0   8       1129.82       1082.82        45.31 o                         
  -2   0   8       1743.36       1607.73        37.37 o                         
  -1   0   8         10.58          5.09         1.61 o                         
   0   0   8       1218.24       1127.78        31.32 o                         
   1   0   8        265.25        197.29        11.91 o                         
   2   0   8       3077.77       2745.15        59.15 o                         
   3   0   8          2.50         15.01         6.62 o                         
   4   0   8        170.74        184.18        28.52 o                         
   5   0   8         55.56         73.86        11.79 o                         
   6   0   8        134.44        123.13        28.50 o                         
  -7   1   8          2.40         -7.68         7.68 o                         
  -6   1   8         25.78          9.98         8.21 o                         
  -5   1   8        467.96        481.90        25.45 o                         
  -4   1   8         45.08         38.87         5.21 o                         
  -3   1   8         10.30          6.95         1.78 o                         
  -2   1   8        157.83        137.04         6.08 o                         
  -1   1   8         10.21          2.15         1.12 o                         
   0   1   8        870.15        833.03        19.05 o                         
   1   1   8        713.07        669.56        15.50 o                         
   2   1   8         96.78        131.00         8.95 o                         
   3   1   8         91.17         93.23        12.00 o                         
   4   1   8        155.49        154.75        16.76 o                         
   5   1   8         17.48         10.59         8.45 o                         
   6   1   8          0.45          0.55         7.65 o                         
  -7   2   8         11.89          7.67        15.66 o                         
  -6   2   8          0.28          7.24        10.76 o                         
  -5   2   8         16.35         18.79         7.09 o                         
  -4   2   8         42.44         57.45         6.36 o                         
  -3   2   8         17.91          6.56         2.50 o                         
  -2   2   8         78.84         42.89         3.62 o                         
  -1   2   8        772.51        753.76        14.68 o                         
   0   2   8        173.89        197.83         9.53 o                         
   1   2   8         15.83         25.40         3.20 o                         
   2   2   8        130.08        121.24         8.73 o                         
   3   2   8        252.72        246.57        18.47 o                         
   4   2   8         38.56         23.31        13.43 o                         
   5   2   8         13.34         13.72         4.26 o                         
   6   2   8         22.71         13.20         7.14 o                         
  -7   3   8          0.00         14.87        14.89 o                         
  -6   3   8        124.34        148.82        28.10 o                         
  -5   3   8        684.33        743.81        32.31 o                         
  -4   3   8         57.62         47.33         5.62 o                         
  -3   3   8        175.33        162.42        12.92 o                         
  -2   3   8       1631.19       1715.91        25.59 o                         
  -1   3   8       4851.97       4819.65        42.01 o                         
   0   3   8         65.67         74.07         5.72 o                         
   1   3   8       1551.58       1462.68        24.58 o                         
   2   3   8        205.27        179.25        11.90 o                         
   3   3   8          0.66          3.13         2.80 o                         
   4   3   8          2.99          3.96         4.20 o                         
   5   3   8          2.95         19.06         6.56 o                         
   6   3   8          3.88         10.23         6.80 o                         
  -7   4   8          4.43         42.19        24.20 o                         
  -6   4   8          4.05          4.85         9.13 o                         
  -5   4   8         59.22         51.59         8.88 o                         
  -4   4   8        308.27        311.24        14.55 o                         
  -3   4   8        703.09        739.06        23.03 o                         
  -2   4   8       2704.05       2720.27        35.40 o                         
  -1   4   8       3986.69       3981.80        33.04 o                         
   0   4   8        120.53        128.02         6.68 o                         
   1   4   8        621.55        593.69        15.80 o                         
   2   4   8       2883.63       3103.18        50.25 o                         
   3   4   8        364.68        364.44        22.30 o                         
   4   4   8         76.69         74.19        10.89 o                         
   5   4   8         70.87         68.21        13.54 o                         
   6   4   8          0.03         10.31         7.44 o                         
  -7   5   8          0.77        -10.10        10.10 o                         
  -6   5   8          1.13         -1.38         6.29 o                         
  -5   5   8        464.36        475.32        29.42 o                         
  -4   5   8          7.03          4.10         2.24 o                         
  -3   5   8         88.74         89.55         7.37 o                         
  -2   5   8        946.81       1149.27        25.29 o                         
  -1   5   8        285.69        277.22         8.56 o                         
   0   5   8        305.56        334.70        13.69 o                         
   1   5   8       2455.94       2523.72        32.45 o                         
   2   5   8         14.31         12.37         3.08 o                         
   3   5   8        265.23        262.22        18.74 o                         
   4   5   8          7.23          4.62         3.72 o                         
   5   5   8          2.12          5.69         5.39 o                         
   6   5   8          1.18          2.58         4.35 o                         
  -7   6   8          1.43         -1.77        14.38 o                         
  -6   6   8          7.63         11.85         9.19 o                         
  -5   6   8          9.63         23.23         6.81 o                         
  -4   6   8        421.94        423.88        18.66 o                         
  -3   6   8         16.21         10.90         2.20 o                         
  -2   6   8       4384.97       4614.53        40.80 o                         
  -1   6   8       1886.81       1999.09        25.00 o                         
   0   6   8         83.18         53.79         5.69 o                         
   1   6   8         58.62         39.23         3.76 o                         
   2   6   8          0.20          4.05         2.64 o                         
   3   6   8          8.37          7.45         4.46 o                         
   4   6   8          5.04         10.04         4.44 o                         
   5   6   8          3.81          2.84         4.38 o                         
   6   6   8          5.14         23.19         9.57 o                         
  -7   7   8          8.48         28.72        19.27 o                         
  -6   7   8          0.75         27.56         9.61 o                         
  -5   7   8         74.03         87.63        16.11 o                         
  -4   7   8        664.88        581.50        24.84 o                         
  -3   7   8        390.92        385.24        14.53 o                         
  -2   7   8       1149.38       1070.95        21.98 o                         
  -1   7   8        355.75        300.53        12.00 o                         
   0   7   8          3.61          1.61         1.70 o                         
   1   7   8         23.46         28.62         4.30 o                         
   2   7   8        293.33        299.61        15.21 o                         
   3   7   8        409.38        468.45        26.47 o                         
   4   7   8         46.56         44.19         6.87 o                         
   5   7   8          6.01         11.76         4.38 o                         
   6   7   8          0.88          8.48         8.48 o                         
  -7   8   8          0.04         14.34        21.48 o                         
  -6   8   8          2.14          3.49         4.09 o                         
  -5   8   8        200.00        216.99        27.11 o                         
  -4   8   8        167.04        174.13        13.84 o                         
  -3   8   8        149.02        153.14         9.19 o                         
  -2   8   8        673.48        748.06        17.94 o                         
  -1   8   8         89.14         81.68         6.59 o                         
   0   8   8       1170.95       1223.16        31.80 o                         
   1   8   8        167.15        131.17         7.63 o                         
   2   8   8        829.77        791.53        24.93 o                         
   3   8   8        198.79        178.98        16.44 o                         
   4   8   8        273.20        285.44        21.65 o                         
   5   8   8         40.18         70.97        11.35 o                         
   6   8   8          6.01         -1.59         8.06 o                         
  -7   9   8         17.23         42.82        30.30 o                         
  -6   9   8          5.32         13.09         7.54 o                         
  -5   9   8        232.76        216.46        23.72 o                         
  -4   9   8        121.75        118.05        10.28 o                         
  -3   9   8        508.17        494.92        17.01 o                         
  -2   9   8        210.98        184.43        13.57 o                         
  -1   9   8       5079.56       5384.11        56.25 o                         
   0   9   8         62.04         61.52        10.24 o                         
   1   9   8        146.25        167.16         9.07 o                         
   2   9   8        790.97        826.41        25.43 o                         
   3   9   8        362.04        334.60        22.17 o                         
   4   9   8        304.30        290.87        23.47 o                         
   5   9   8          0.07          2.96         4.69 o                         
   6   9   8          0.76         -0.51         5.68 o                         
  -7  10   8         18.99         -0.23        11.72 o                         
  -6  10   8         18.23         10.20         8.99 o                         
  -5  10   8        131.45        107.38        14.44 o                         
  -4  10   8        135.74         89.49         8.22 o                         
  -3  10   8        411.16        405.88        14.59 o                         
  -2  10   8        857.84        867.96        24.94 o                         
  -1  10   8         56.82         61.79         5.92 o                         
   0  10   8       1951.31       2052.09        44.76 o                         
   1  10   8         95.99        113.80        11.17 o                         
   2  10   8        706.71        801.16        25.10 o                         
   3  10   8          1.50          3.18         3.40 o                         
   4  10   8          8.40          7.96         5.83 o                         
   5  10   8          0.59          5.29         7.58 o                         
   6  10   8         16.28         55.46        13.66 o                         
  -6  11   8         99.61         74.50        17.61 o                         
  -5  11   8         95.47        112.62        15.13 o                         
  -4  11   8         94.48         62.47         7.27 o                         
  -3  11   8         83.12         70.40         5.86 o                         
  -2  11   8          2.88          0.06         1.60 o                         
  -1  11   8        210.99        176.03        10.59 o                         
   0  11   8        508.19        504.47        22.62 o                         
   1  11   8       1247.42       1328.42        29.76 o                         
   2  11   8        146.47        158.21        12.50 o                         
   3  11   8        243.78        247.23        26.79 o                         
   4  11   8         17.78          5.22         2.31 o                         
   5  11   8         26.99         39.78         8.84 o                         
   6  11   8          4.08         18.43         8.53 o                         
  -6  12   8         20.73         21.73        15.15 o                         
  -5  12   8        131.11        130.79        16.21 o                         
  -4  12   8          5.37          6.51         4.48 o                         
  -3  12   8         94.90         81.61         9.20 o                         
  -2  12   8        320.64        366.06        18.26 o                         
  -1  12   8       1657.33       1617.52        33.65 o                         
   0  12   8          5.90          7.83         4.09 o                         
   1  12   8        377.45        349.70        16.36 o                         
   2  12   8         62.70         80.81         9.38 o                         
   3  12   8         20.17         17.21         5.11 o                         
   4  12   8         45.54         33.43         9.02 o                         
   5  12   8          5.27          8.22         4.37 o                         
   6  12   8          5.20          6.98         6.89 o                         
  -6  13   8          0.03          2.69         8.13 o                         
  -5  13   8         43.59         16.17         6.70 o                         
  -4  13   8         55.24         43.72         8.31 o                         
  -3  13   8          6.69          4.08         1.83 o                         
  -2  13   8        183.54        172.80        12.79 o                         
  -1  13   8        208.07        171.96        12.15 o                         
   0  13   8          1.19          1.44         3.20 o                         
   1  13   8        434.71        434.76        24.50 o                         
   2  13   8        604.87        703.98        30.04 o                         
   3  13   8         61.93         45.02         6.75 o                         
   4  13   8          3.79          8.32         9.42 o                         
   5  13   8          1.21          3.30         5.70 o                         
   6  13   8          0.01          6.94        11.06 o                         
  -6  14   8         95.78        140.11        37.58 o                         
  -5  14   8        411.36        540.80        46.88 o                         
  -4  14   8        190.03        190.46        17.28 o                         
  -3  14   8          1.00          0.88         2.46 o                         
  -2  14   8        423.26        408.54        20.12 o                         
  -1  14   8        384.77        388.81        22.42 o                         
   0  14   8        102.42        113.89         9.08 o                         
   1  14   8        767.30        743.06        20.94 o                         
   2  14   8          1.45          3.27         2.31 o                         
   3  14   8        305.14        334.79        19.09 o                         
   4  14   8          7.21          7.77         6.60 o                         
   5  14   8         35.57         46.80         9.21 o                         
   6  14   8         14.80         16.46         6.45 o                         
  -6  15   8          3.84          2.83         6.84 o                         
  -5  15   8        220.73        211.83        27.00 o                         
  -4  15   8        387.42        368.68        23.96 o                         
  -3  15   8          2.84          1.85         3.26 o                         
  -2  15   8         13.79         14.30         5.46 o                         
  -1  15   8        667.38        658.11        31.50 o                         
   0  15   8        125.18        125.29        10.18 o                         
   1  15   8         94.02        111.74         8.50 o                         
   2  15   8        111.79        105.41        12.32 o                         
   3  15   8        419.20        414.39        22.05 o                         
   4  15   8         11.92          6.66        10.02 o                         
   5  15   8          2.18          5.96         5.97 o                         
   6  15   8         11.06         -5.28         5.28 o                         
  -6  16   8         26.57         33.40        14.48 o                         
  -5  16   8         96.25         96.81        18.37 o                         
  -4  16   8         33.93         18.75         9.64 o                         
  -3  16   8         80.83         57.96        11.64 o                         
  -2  16   8         40.52          9.64        10.46 o                         
  -1  16   8          0.43          4.74         4.32 o                         
   0  16   8         14.92         13.27         3.50 o                         
   1  16   8         52.82         48.48         5.97 o                         
   2  16   8         97.63         92.40        11.32 o                         
   3  16   8       1204.32       1342.75        46.90 o                         
   4  16   8          0.51         -0.11         8.78 o                         
   5  16   8         25.77         53.65        13.14 o                         
  -6  17   8          2.51         15.61         9.28 o                         
  -5  17   8         92.46        166.62        30.53 o                         
  -4  17   8          9.78         21.16         8.50 o                         
  -3  17   8        257.98        252.31        24.17 o                         
  -2  17   8         43.04         29.81         7.83 o                         
  -1  17   8        215.22        238.79        19.78 o                         
   0  17   8         36.40         32.60         6.74 o                         
   1  17   8         71.92         59.74         6.61 o                         
   2  17   8        276.99        277.07        18.07 o                         
   3  17   8         12.14         -1.21         6.18 o                         
   4  17   8          0.98          1.80         2.48 o                         
   5  17   8          8.41          0.85         6.83 o                         
  -6  18   8         45.82         38.86        15.11 o                         
  -5  18   8          1.74          3.16        11.26 o                         
  -4  18   8         23.60         24.89         6.41 o                         
  -3  18   8        783.18        780.90        43.32 o                         
  -2  18   8        843.20        852.73        42.22 o                         
  -1  18   8         92.76         98.54        13.32 o                         
   0  18   8         16.22          9.99         4.92 o                         
   1  18   8        651.97        704.35        24.34 o                         
   2  18   8         78.82         82.23        10.35 o                         
   3  18   8          1.64          4.21         4.68 o                         
   4  18   8          3.40         11.14         7.39 o                         
   5  18   8         49.46         35.57        18.71 o                         
  -6  19   8          0.54         13.09        12.26 o                         
  -5  19   8          8.01         17.34         9.67 o                         
  -4  19   8        265.36        240.97        19.92 o                         
  -3  19   8          7.66          2.10         4.73 o                         
  -2  19   8        118.13        143.10        17.57 o                         
  -1  19   8          5.70          1.78         2.93 o                         
   0  19   8        199.96        206.79        15.87 o                         
   1  19   8          2.54          8.92         3.87 o                         
   2  19   8         90.69         87.26        10.49 o                         
   3  19   8         15.24         18.03         6.94 o                         
   4  19   8          4.28          7.13         5.43 o                         
   5  19   8         18.74         35.00        12.05 o                         
  -5  20   8         14.34          5.04        22.26 o                         
  -4  20   8          2.81         10.69        10.66 o                         
  -3  20   8        300.12        304.98        42.39 o                         
  -2  20   8         57.08         56.23        12.02 o                         
  -1  20   8         28.80         28.18         9.90 o                         
   0  20   8         81.99         90.64         9.81 o                         
   1  20   8         35.57         35.75         5.25 o                         
   2  20   8         35.19         13.93         8.24 o                         
   3  20   8        431.06        438.05        37.03 o                         
   4  20   8          1.23          7.81         7.61 o                         
   5  20   8         63.44         69.39        15.73 o                         
  -5  21   8        104.18         89.84        25.45 o                         
  -4  21   8        244.31        219.57        29.45 o                         
  -3  21   8         88.59         70.16        10.06 o                         
  -2  21   8         12.74          3.72         7.76 o                         
  -1  21   8        157.01        119.49        20.54 o                         
   0  21   8        250.81        218.02        15.17 o                         
   1  21   8          0.01          2.04         1.74 o                         
   2  21   8        107.44         89.56        14.15 o                         
   3  21   8         10.82          3.84         6.02 o                         
   4  21   8          1.03          4.96         4.38 o                         
   5  21   8          0.63         13.26        10.26 o                         
  -5  22   8         56.57         91.76        24.24 o                         
  -4  22   8        149.83        138.02        22.82 o                         
  -3  22   8         94.00         79.89        11.40 o                         
  -2  22   8        199.94        175.41        16.83 o                         
  -1  22   8        382.89        380.83        24.45 o                         
   0  22   8         58.09         55.02         7.18 o                         
   1  22   8         72.14         55.29         7.67 o                         
   2  22   8         31.51         33.87        11.90 o                         
   3  22   8         65.42         63.87        12.08 o                         
   4  22   8          3.51         12.61         6.26 o                         
   5  22   8          1.87         -1.36         6.68 o                         
  -5  23   8          0.00          8.78        15.68 o                         
  -4  23   8          1.79          8.47         7.32 o                         
  -3  23   8          5.52          8.46         6.54 o                         
  -2  23   8         85.41        108.64        15.66 o                         
  -1  23   8         20.12         30.48         7.31 o                         
   0  23   8         91.52        113.73        12.21 o                         
   1  23   8         54.18         41.13         9.52 o                         
   2  23   8         61.06         51.46         9.59 o                         
   3  23   8         14.16         20.88         5.94 o                         
   4  23   8          0.01          0.96         4.94 o                         
  -5  24   8         13.92         30.31        16.85 o                         
  -4  24   8         42.36          9.47         8.89 o                         
  -3  24   8         17.88         17.38         6.32 o                         
  -2  24   8        726.55        862.64        39.12 o                         
  -1  24   8        532.15        574.36        32.56 o                         
   0  24   8         15.87          3.94         2.44 o                         
   1  24   8        241.71        262.27        17.71 o                         
   2  24   8         15.00         18.09         9.59 o                         
   3  24   8          4.04         17.24         7.60 o                         
   4  24   8          0.94         18.05         8.64 o                         
  -5  25   8         11.61         21.84        11.85 o                         
  -4  25   8          4.96         10.49         5.00 o                         
  -3  25   8         12.38         12.01         8.31 o                         
  -2  25   8         61.55         63.10        10.92 o                         
  -1  25   8        336.07        365.69        25.30 o                         
   0  25   8          0.92         -0.17         3.83 o                         
   1  25   8         72.85         91.96        10.98 o                         
   2  25   8          5.02          8.64         4.32 o                         
   3  25   8          8.29          7.67         8.82 o                         
   4  25   8          0.23          5.99         9.95 o                         
  -4  26   8         11.84          2.21        10.69 o                         
  -3  26   8          7.43          9.60         6.01 o                         
  -2  26   8          1.02         -0.19         5.56 o                         
  -1  26   8          9.90          8.59         6.37 o                         
   0  26   8          9.95         12.34         5.75 o                         
   1  26   8         18.36         12.44         4.51 o                         
   2  26   8          1.48         -2.62         4.62 o                         
   3  26   8         10.49         13.67         5.41 o                         
   4  26   8          0.25         11.85         9.33 o                         
  -4  27   8         22.44         23.46         8.80 o                         
  -3  27   8         13.24         22.10         7.55 o                         
  -2  27   8         62.43         71.12        12.24 o                         
  -1  27   8         66.86         67.84        11.75 o                         
   0  27   8        291.86        252.11        19.54 o                         
   1  27   8         45.98         58.72        14.23 o                         
   2  27   8          0.43          3.11         5.75 o                         
   3  27   8         11.64         -0.38        10.04 o                         
  -4  28   8          8.08         17.66        12.36 o                         
  -3  28   8         36.83         28.71        11.12 o                         
  -2  28   8        190.81        186.12        19.77 o                         
  -1  28   8         43.58         45.40         8.45 o                         
   0  28   8          0.05         -1.03         3.74 o                         
   1  28   8         39.56         37.94        10.01 o                         
   2  28   8         29.30         28.17        10.38 o                         
   3  28   8          0.00         -1.97         7.64 o                         
  -3  29   8         15.23         14.35         7.46 o                         
  -2  29   8        124.79        115.54        16.17 o                         
  -1  29   8         92.32        107.59        14.45 o                         
   0  29   8         53.28         57.32        11.53 o                         
   1  29   8          6.13          3.03         6.34 o                         
   2  29   8         55.49         62.39        12.93 o                         
   3  29   8          5.14          7.69         9.35 o                         
  -3  30   8         41.15         70.04        20.38 o                         
  -2  30   8          7.98         11.90         8.19 o                         
  -1  30   8         81.75         94.57        15.09 o                         
   0  30   8         15.52         12.32         8.60 o                         
   1  30   8          3.26          6.91         5.76 o                         
   2  30   8          2.14          4.16         6.47 o                         
   3  30   8          9.79          4.10         7.58 o                         
  -3  31   8         17.69         30.33        14.64 o                         
  -2  31   8         38.83         28.36        13.86 o                         
  -1  31   8        156.03        152.80        19.53 o                         
   0  31   8         16.82         21.70         7.88 o                         
   1  31   8         12.94         13.74         5.99 o                         
   2  31   8         59.14         37.74        27.72 o                         
  -2  32   8          9.14         10.66         8.34 o                         
  -1  32   8          0.16          5.04         5.53 o                         
   0  32   8          3.21          8.14         6.44 o                         
   1  32   8          4.06          7.61         5.87 o                         
   2  32   8          5.35         30.19        10.94 o                         
  -2  33   8         53.17         56.08        14.24 o                         
  -1  33   8         85.46        117.88        18.35 o                         
   0  33   8          0.12          0.63         3.20 o                         
   1  33   8          0.98          3.31         5.27 o                         
  -7   1   9         40.39         48.62        26.56 o                         
  -6   1   9          0.95         19.37        12.10 o                         
  -5   1   9        223.60        300.39        19.28 o                         
  -4   1   9        519.48        501.08        24.99 o                         
  -3   1   9          8.49          8.45         3.15 o                         
  -2   1   9       1906.45       1899.65        31.76 o                         
  -1   1   9       1915.63       1998.77        24.98 o                         
   0   1   9         19.80         20.44         3.11 o                         
   1   1   9         60.92         94.62         7.41 o                         
   2   1   9        411.83        493.29        18.81 o                         
   3   1   9         10.59         26.05         7.62 o                         
   4   1   9         17.82         13.76         6.39 o                         
   5   1   9          2.55         -0.54         3.22 o                         
   6   1   9          0.90          8.26        11.71 o                         
  -7   2   9          0.43         22.85        46.83 o                         
  -6   2   9         22.51          6.69        11.59 o                         
  -5   2   9        237.96        239.38        18.01 o                         
  -4   2   9        463.65        420.97        15.77 o                         
  -3   2   9        580.61        608.43        29.19 o                         
  -2   2   9        103.42         78.62         5.52 o                         
  -1   2   9         31.17         29.39         3.04 o                         
   0   2   9       2017.64       2104.61        33.33 o                         
   1   2   9         67.17         59.28         6.28 o                         
   2   2   9          0.07          4.51         2.30 o                         
   3   2   9        272.88        311.52        23.76 o                         
   4   2   9          8.28         10.33         4.89 o                         
   5   2   9          8.70          7.14         4.33 o                         
   6   2   9         96.16        137.24        24.07 o                         
  -7   3   9          0.06         -4.03        11.98 o                         
  -6   3   9        202.24        246.74        46.63 o                         
  -5   3   9          3.72          5.29         4.21 o                         
  -4   3   9        699.70        620.76        18.64 o                         
  -3   3   9        416.53        426.84        18.09 o                         
  -2   3   9        540.25        638.89        16.03 o                         
  -1   3   9       1453.20       1659.43        24.54 o                         
   0   3   9        462.14        488.03        16.47 o                         
   1   3   9        808.15        775.02        23.03 o                         
   2   3   9        428.09        444.92        19.37 o                         
   3   3   9         61.83         28.71         7.61 o                         
   4   3   9        198.38        268.86        24.96 o                         
   5   3   9          2.86          2.87         4.21 o                         
   6   3   9          1.49          8.82         9.80 o                         
  -7   4   9          3.60         -2.00         6.54 o                         
  -6   4   9         57.22         68.82        21.37 o                         
  -5   4   9          5.27          5.65         2.29 o                         
  -4   4   9         13.77         17.54         3.18 o                         
  -3   4   9         16.38         13.80         3.29 o                         
  -2   4   9        126.59        108.10         6.95 o                         
  -1   4   9       2071.62       2294.02        39.04 o                         
   0   4   9       2091.10       2272.17        30.12 o                         
   1   4   9       1261.13       1364.27        30.66 o                         
   2   4   9        479.20        441.39        19.15 o                         
   3   4   9         15.11         11.81         5.50 o                         
   4   4   9        166.37        175.30        20.13 o                         
   5   4   9         12.25         30.56         6.22 o                         
   6   4   9         15.36         16.58         9.99 o                         
  -7   5   9         27.98         16.76        18.29 o                         
  -6   5   9          1.89          2.61         7.14 o                         
  -5   5   9         74.01         78.23        14.31 o                         
  -4   5   9        962.22        857.19        23.15 o                         
  -3   5   9          6.40          4.29         2.14 o                         
  -2   5   9         26.55          8.36         2.11 o                         
  -1   5   9       2007.05       2084.98        28.08 o                         
   0   5   9        358.65        331.54        11.85 o                         
   1   5   9          4.24          7.08         4.49 o                         
   2   5   9        169.25        156.49        11.27 o                         
   3   5   9        376.20        367.30        22.96 o                         
   4   5   9        308.89        354.13        28.32 o                         
   5   5   9         18.56         16.76         5.62 o                         
   6   5   9          5.34         24.05        11.65 o                         
  -7   6   9          5.81         48.27        29.71 o                         
  -6   6   9         11.35         18.92        18.18 o                         
  -5   6   9         99.77        136.77        15.21 o                         
  -4   6   9        342.82        355.41        16.87 o                         
  -3   6   9          0.64         -1.03         2.14 o                         
  -2   6   9        713.99        796.65        24.03 o                         
  -1   6   9       4193.00       4224.46        39.22 o                         
   0   6   9        635.88        560.83        22.13 o                         
   1   6   9        713.04        776.50        22.35 o                         
   2   6   9       1343.22       1389.16        31.83 o                         
   3   6   9        193.98        213.89        17.27 o                         
   4   6   9          0.12         11.21         8.60 o                         
   5   6   9          1.16          6.59         6.92 o                         
   6   6   9         14.61         30.90        14.64 o                         
  -7   7   9          1.54         21.07        19.94 o                         
  -6   7   9         12.26         19.54         9.04 o                         
  -5   7   9       1281.52       1190.51        46.73 o                         
  -4   7   9        401.45        383.11        19.86 o                         
  -3   7   9         27.59         12.87         3.74 o                         
  -2   7   9        684.80        643.70        16.20 o                         
  -1   7   9       2131.12       1994.83        29.83 o                         
   0   7   9       1928.26       2030.74        47.04 o                         
   1   7   9       1056.58        919.26        94.81 o                         
   2   7   9         54.16         68.00         7.08 o                         
   3   7   9         86.67         66.11         9.39 o                         
   4   7   9        427.86        446.78        32.29 o                         
   5   7   9         44.32         17.04        11.23 o                         
   6   7   9          0.12          8.96         6.92 o                         
  -7   8   9          2.75          2.47        19.82 o                         
  -6   8   9          0.72          6.83         8.24 o                         
  -5   8   9        198.40        181.13        20.08 o                         
  -4   8   9       1078.13        946.84        31.50 o                         
  -3   8   9         32.36         32.61         4.23 o                         
  -2   8   9        314.20        254.78        10.01 o                         
  -1   8   9         49.95         75.69         6.27 o                         
   0   8   9        108.96         76.40        13.25 o                         
   1   8   9         11.81         16.41         4.42 o                         
   2   8   9         37.93         41.06         6.11 o                         
   3   8   9        210.67        250.33        18.37 o                         
   4   8   9        214.38        194.92        21.05 o                         
   5   8   9         95.41         94.72        13.47 o                         
   6   8   9          2.85          4.85         2.97 o                         
  -7   9   9         51.80         63.59        35.44 o                         
  -6   9   9         44.91         61.59        17.65 o                         
  -5   9   9        365.88        414.97        31.05 o                         
  -4   9   9        203.28        203.95        14.05 o                         
  -3   9   9         47.91         31.21         4.39 o                         
  -2   9   9         50.89         49.09         5.46 o                         
  -1   9   9        700.39        580.92        14.55 o                         
   0   9   9         11.20         11.76         3.46 o                         
   1   9   9          4.23          4.21         2.10 o                         
   2   9   9          1.03         -0.65         1.54 o                         
   3   9   9        107.62         68.61        10.65 o                         
   4   9   9         45.31         34.97         9.17 o                         
   5   9   9          0.23          6.40         3.29 o                         
   6   9   9          2.31          1.23         6.87 o                         
  -6  10   9         77.64         59.71        23.22 o                         
  -5  10   9        141.25        186.92        18.18 o                         
  -4  10   9        594.31        647.30        31.62 o                         
  -3  10   9         86.22         92.17         6.92 o                         
  -2  10   9        295.77        310.35        16.84 o                         
  -1  10   9        605.78        622.21        19.77 o                         
   0  10   9       3051.66       3310.74        70.06 o                         
   1  10   9       1183.13       1173.87        38.23 o                         
   2  10   9        150.26        149.36        11.40 o                         
   3  10   9         66.03         29.58        15.65 o                         
   4  10   9         45.55         40.67        11.90 o                         
   5  10   9          3.55         10.11         5.57 o                         
   6  10   9          2.69          4.71        14.61 o                         
  -6  11   9          0.04          3.59        16.94 o                         
  -5  11   9          0.02          8.64         5.82 o                         
  -4  11   9         62.18         59.59         9.24 o                         
  -3  11   9         36.89         42.07         5.30 o                         
  -2  11   9         27.52         27.77         4.96 o                         
  -1  11   9        442.10        425.36        16.61 o                         
   0  11   9          0.78         -0.45         1.71 o                         
   1  11   9        241.05        298.03        23.86 o                         
   2  11   9       1052.03       1145.35        37.13 o                         
   3  11   9        332.05        345.79        24.90 o                         
   4  11   9          0.79          0.32         4.93 o                         
   5  11   9         28.73         39.05        11.96 o                         
   6  11   9          4.43          2.33         2.77 o                         
  -6  12   9         64.66         76.59        27.70 o                         
  -5  12   9         12.54          9.38         6.14 o                         
  -4  12   9        105.02        103.20        12.49 o                         
  -3  12   9         71.59         53.23         7.84 o                         
  -2  12   9         51.73         63.80         7.57 o                         
  -1  12   9        506.79        533.52        19.03 o                         
   0  12   9       2151.34       2412.93        69.56 o                         
   1  12   9        924.64        923.30        39.81 o                         
   2  12   9         59.58         52.90         7.86 o                         
   3  12   9        396.35        428.26        28.46 o                         
   4  12   9         28.64         17.22         7.39 o                         
   5  12   9          4.58         26.33         8.60 o                         
   6  12   9          5.70          4.01         5.58 o                         
  -6  13   9         24.11         15.19        11.81 o                         
  -5  13   9          0.34         -1.24         5.43 o                         
  -4  13   9         49.43         39.75         7.80 o                         
  -3  13   9        298.00        312.10        22.85 o                         
  -2  13   9          3.93          7.22         3.95 o                         
  -1  13   9          2.00          5.87         2.48 o                         
   0  13   9        221.68        216.00        18.65 o                         
   1  13   9        544.21        558.33        31.16 o                         
   2  13   9       1172.80       1305.51        40.76 o                         
   3  13   9        257.34        248.88        19.63 o                         
   4  13   9         83.93         56.36        16.40 o                         
   5  13   9         26.91         32.12         9.66 o                         
   6  13   9          0.71          9.26         7.63 o                         
  -6  14   9          8.46         21.06        17.27 o                         
  -5  14   9         21.16         28.96        12.81 o                         
  -4  14   9         12.52          9.73         4.55 o                         
  -3  14   9        310.83        282.68        19.80 o                         
  -2  14   9         39.96         48.99         6.95 o                         
  -1  14   9         61.98         53.69         7.16 o                         
   0  14   9        119.95        114.39        10.59 o                         
   1  14   9        302.76        268.21        22.07 o                         
   2  14   9         46.02         48.27         8.07 o                         
   3  14   9         98.60        134.86        22.14 o                         
   4  14   9         18.34          4.56         4.34 o                         
   5  14   9         24.85         17.03        11.87 o                         
  -6  15   9         90.07         44.71        22.03 o                         
  -5  15   9          0.02          0.69         6.18 o                         
  -4  15   9        146.51        184.71        23.23 o                         
  -3  15   9         10.91          9.86         4.44 o                         
  -2  15   9        661.24        621.72        33.30 o                         
  -1  15   9         19.29         17.83         5.84 o                         
   0  15   9         68.86         57.58         6.51 o                         
   1  15   9        281.39        248.22        16.32 o                         
   2  15   9        452.68        455.60        28.35 o                         
   3  15   9         12.64          4.92         7.47 o                         
   4  15   9          3.03          3.20         4.39 o                         
   5  15   9         12.18         16.24         8.69 o                         
  -6  16   9         22.08          4.10        31.11 o                         
  -5  16   9         35.41         19.70        10.89 o                         
  -4  16   9          0.30          9.65         8.40 o                         
  -3  16   9        147.20        151.08        19.38 o                         
  -2  16   9         90.44         96.81        14.02 o                         
  -1  16   9        273.72        251.41        19.97 o                         
   0  16   9        155.22        143.59        12.17 o                         
   1  16   9          0.85          0.43         2.08 o                         
   2  16   9        691.35        734.88        32.32 o                         
   3  16   9        424.47        402.70        39.80 o                         
   4  16   9         72.90         86.08        15.18 o                         
   5  16   9         18.89         10.06         7.42 o                         
  -6  17   9         60.77         75.20        28.49 o                         
  -5  17   9          0.28        -12.48        19.08 o                         
  -4  17   9         25.89         13.96        14.79 o                         
  -3  17   9        392.53        441.05        32.17 o                         
  -2  17   9         47.56         50.21         9.81 o                         
  -1  17   9        454.25        418.85        26.79 o                         
   0  17   9        191.57        188.48        18.92 o                         
   1  17   9        143.34        150.99         9.65 o                         
   2  17   9        252.19        225.68        17.81 o                         
   3  17   9        934.89       1003.95        50.58 o                         
   4  17   9          0.10         11.99         5.53 o                         
   5  17   9          0.65          3.50         4.29 o                         
  -6  18   9          0.21          1.31        11.53 o                         
  -5  18   9         53.29         45.08        18.39 o                         
  -4  18   9         22.21          3.74         7.18 o                         
  -3  18   9          6.66         18.11         8.92 o                         
  -2  18   9         29.16         18.82         8.23 o                         
  -1  18   9          8.41         11.10         5.16 o                         
   0  18   9        237.34        234.07        14.35 o                         
   1  18   9        113.06        117.40        10.41 o                         
   2  18   9         26.97         32.99         6.86 o                         
   3  18   9         25.08         19.30         4.73 o                         
   4  18   9         11.33         31.79        11.33 o                         
   5  18   9          2.57          0.16         4.16 o                         
  -6  19   9          3.51         13.63         8.33 o                         
  -5  19   9          0.41         20.49        15.02 o                         
  -4  19   9         20.18         35.67        10.85 o                         
  -3  19   9          1.78         11.26         8.02 o                         
  -2  19   9          8.97          7.84         5.35 o                         
  -1  19   9          2.37          3.98         4.74 o                         
   0  19   9        480.83        472.71        21.08 o                         
   1  19   9          6.05          7.31         3.20 o                         
   2  19   9         20.60         19.56         5.49 o                         
   3  19   9          1.15         -1.99         5.14 o                         
   4  19   9          0.46         -6.48         6.48 o                         
   5  19   9          0.09          7.99         6.49 o                         
  -5  20   9          5.09         -1.56         2.22 o                         
  -4  20   9         63.90         68.63        11.20 o                         
  -3  20   9        186.08        222.40        24.49 o                         
  -2  20   9        535.61        634.31        41.25 o                         
  -1  20   9         74.41         50.17         9.30 o                         
   0  20   9        217.84        218.76        15.80 o                         
   1  20   9         87.11         78.51        11.77 o                         
   2  20   9          9.40          4.77         3.71 o                         
   3  20   9          7.38         13.41         5.53 o                         
   4  20   9          1.19          6.94         7.74 o                         
   5  20   9         13.70         22.04         7.20 o                         
  -5  21   9         35.46         63.57        17.93 o                         
  -4  21   9         23.26         29.18         8.92 o                         
  -3  21   9        196.90        200.58        27.15 o                         
  -2  21   9        230.42        251.40        24.49 o                         
  -1  21   9          0.02         -2.43         3.18 o                         
   0  21   9         52.91         36.31         8.84 o                         
   1  21   9         17.89         16.04         5.57 o                         
   2  21   9        119.00        116.71        14.79 o                         
   3  21   9        125.09        111.82        15.25 o                         
   4  21   9          0.01          5.40         5.03 o                         
   5  21   9          0.07          5.59         6.30 o                         
  -5  22   9          0.40          5.67         5.31 o                         
  -4  22   9         31.19          8.41        14.95 o                         
  -3  22   9        273.78        317.75        23.30 o                         
  -2  22   9        181.50        226.75        24.05 o                         
  -1  22   9        193.17        197.91        21.06 o                         
   0  22   9        450.81        418.86        27.52 o                         
   1  22   9         59.43         46.33         8.12 o                         
   2  22   9         38.76         37.86         9.16 o                         
   3  22   9          2.94          2.37         7.09 o                         
   4  22   9          0.92          4.49         6.13 o                         
  -5  23   9          0.62         -8.69         8.69 o                         
  -4  23   9          5.05          7.42         8.20 o                         
  -3  23   9          1.33         12.31         7.13 o                         
  -2  23   9         75.79         48.10        12.60 o                         
  -1  23   9        148.95        160.21        15.79 o                         
   0  23   9         33.71         17.87         7.94 o                         
   1  23   9        442.98        438.42        22.39 o                         
   2  23   9         42.74         52.37        10.64 o                         
   3  23   9          0.17         14.12         6.93 o                         
   4  23   9          1.99         11.21         7.80 o                         
  -5  24   9         13.86         20.69         9.76 o                         
  -4  24   9         11.96         15.06         9.22 o                         
  -3  24   9          1.98          4.99         2.39 o                         
  -2  24   9          4.16         10.78         3.02 o                         
  -1  24   9          7.63          5.07         7.76 o                         
   0  24   9         68.60         78.97        11.47 o                         
   1  24   9         88.73        106.15        14.77 o                         
   2  24   9         11.96          8.94         7.22 o                         
   3  24   9          0.22          5.46         5.56 o                         
   4  24   9         80.64        105.12        19.36 o                         
  -4  25   9         55.67         54.59        16.64 o                         
  -3  25   9        103.18        110.20        14.66 o                         
  -2  25   9          2.63         10.48         5.41 o                         
  -1  25   9        722.41        771.80        37.30 o                         
   0  25   9         66.37         58.20         9.51 o                         
   1  25   9          1.08          4.53         3.08 o                         
   2  25   9         43.06         32.68         8.82 o                         
   3  25   9          0.01          8.39         6.51 o                         
   4  25   9          4.32         10.85         7.65 o                         
  -4  26   9         27.22         21.26        11.06 o                         
  -3  26   9          1.95          5.61         7.06 o                         
  -2  26   9        198.34        181.44        18.78 o                         
  -1  26   9          7.06          9.95         5.27 o                         
   0  26   9         16.65          8.70        10.58 o                         
   1  26   9         22.57         12.62         5.75 o                         
   2  26   9          6.49         20.55         7.27 o                         
   3  26   9          0.36          0.48         6.98 o                         
   4  26   9          4.17         12.80         7.66 o                         
  -4  27   9          7.08         15.85        16.46 o                         
  -3  27   9        100.22        113.70        14.84 o                         
  -2  27   9         59.52         66.94        11.88 o                         
  -1  27   9         94.76        124.88        16.25 o                         
   0  27   9          0.03          0.98         4.45 o                         
   1  27   9          9.45          9.97        12.40 o                         
   2  27   9         19.08          6.35         4.17 o                         
   3  27   9          6.01         12.13         8.65 o                         
  -4  28   9         27.49         35.40        16.28 o                         
  -3  28   9          1.18         10.23         9.05 o                         
  -2  28   9         58.25         53.24        10.73 o                         
  -1  28   9          8.89         11.96         5.50 o                         
   0  28   9         10.74          2.66         4.88 o                         
   1  28   9         14.86          2.93         5.72 o                         
   2  28   9          5.95          3.39         4.62 o                         
   3  28   9         65.94         37.22        20.58 o                         
  -3  29   9         17.49         20.74         8.09 o                         
  -2  29   9          1.08          9.04         3.70 o                         
  -1  29   9        121.13        122.02        19.85 o                         
   0  29   9         67.32         84.78        14.12 o                         
   1  29   9          7.61         11.22         6.37 o                         
   2  29   9          3.41          6.33         7.06 o                         
   3  29   9          2.08         10.63         8.99 o                         
  -3  30   9         31.06         -0.06        14.54 o                         
  -2  30   9          1.35         11.68         7.70 o                         
  -1  30   9         82.97         76.97        16.22 o                         
   0  30   9         11.28         13.07         6.25 o                         
   1  30   9         16.71          7.55         7.81 o                         
   2  30   9          2.48          7.57         6.58 o                         
  -3  31   9         32.51         60.34        21.86 o                         
  -2  31   9          4.76          5.51         9.54 o                         
  -1  31   9          2.61          2.05         6.19 o                         
   0  31   9          5.83         25.43         8.73 o                         
   1  31   9          2.28          0.18         6.08 o                         
   2  31   9          8.86          2.60        10.01 o                         
  -2  32   9         31.78         75.14        15.95 o                         
  -1  32   9          0.29          0.49         7.10 o                         
   0  32   9          1.91         -1.65         8.38 o                         
   1  32   9          4.55         15.01         7.27 o                         
  -1  33   9          7.56          4.54         5.59 o                         
   0  33   9         23.05         18.66         8.34 o                         
  -7   0  10         17.65         13.91        23.78 o                         
  -6   0  10          0.63         19.04        16.46 o                         
  -5   0  10         28.76         31.52        14.16 o                         
  -4   0  10          1.23          6.77         3.62 o                         
  -3   0  10       1571.48       1544.08       100.35 o                         
  -2   0  10        372.49        479.98        29.11 o                         
  -1   0  10       2386.91       2472.23        43.56 o                         
   0   0  10        760.05        802.23        31.79 o                         
   1   0  10         22.56         23.70         7.09 o                         
   2   0  10        730.72        702.36        34.35 o                         
   3   0  10        652.08        677.50        49.91 o                         
   4   0  10        561.25        686.48        56.92 o                         
   5   0  10         40.15         53.70        14.70 o                         
   6   0  10          2.11         31.08        17.07 o                         
  -7   1  10          1.15         -5.68        13.13 o                         
  -6   1  10          3.97         -1.77         6.38 o                         
  -5   1  10         11.15         14.49         7.80 o                         
  -4   1  10         20.58         22.23         4.58 o                         
  -3   1  10        998.17        959.00        47.22 o                         
  -2   1  10          6.53          5.32         1.33 o                         
  -1   1  10        356.31        369.78        12.59 o                         
   0   1  10       1128.94       1202.62        27.42 o                         
   1   1  10         39.54         41.17         5.93 o                         
   2   1  10         65.68         69.49         8.19 o                         
   3   1  10        167.98        226.50        20.57 o                         
   4   1  10         12.38          4.74         4.36 o                         
   5   1  10         56.75         61.91         8.62 o                         
   6   1  10          8.99         19.49        12.16 o                         
  -7   2  10         10.50         27.91        24.18 o                         
  -6   2  10         62.38         84.98        22.29 o                         
  -5   2  10         90.39         69.55        11.16 o                         
  -4   2  10        169.17        245.12        17.33 o                         
  -3   2  10        367.37        350.08        16.36 o                         
  -2   2  10       1195.84       1187.24        23.42 o                         
  -1   2  10       2647.70       2735.41        40.97 o                         
   0   2  10        799.31        840.89        23.88 o                         
   1   2  10        708.31        721.00        24.02 o                         
   2   2  10        285.87        286.84        17.51 o                         
   3   2  10         54.82         64.47        10.44 o                         
   4   2  10        131.71         91.41        14.66 o                         
   5   2  10          9.99         13.02         8.27 o                         
   6   2  10         11.15         16.94        12.66 o                         
  -7   3  10         22.48         37.82        34.38 o                         
  -6   3  10         63.20         59.74        19.94 o                         
  -5   3  10        451.79        478.54        29.79 o                         
  -4   3  10        190.73        163.30        13.85 o                         
  -3   3  10         25.19         36.49         4.98 o                         
  -2   3  10       1282.51       1355.73        26.12 o                         
  -1   3  10       1383.40       1539.68        27.37 o                         
   0   3  10         41.55         32.34         4.87 o                         
   1   3  10         27.58         21.65         4.35 o                         
   2   3  10        110.37         89.24        11.01 o                         
   3   3  10         44.89         39.59         8.07 o                         
   4   3  10        369.42        466.19        33.27 o                         
   5   3  10        101.84        125.52        14.71 o                         
   6   3  10          0.43         -0.67         6.60 o                         
  -7   4  10         12.72         10.72        28.51 o                         
  -6   4  10         12.69         42.51        17.49 o                         
  -5   4  10         38.94         25.41         8.07 o                         
  -4   4  10        140.17        179.61        18.06 o                         
  -3   4  10        442.65        431.03        18.42 o                         
  -2   4  10        827.89        708.71        19.14 o                         
  -1   4  10        795.23        911.99        20.75 o                         
   0   4  10        256.93        238.86        11.94 o                         
   1   4  10        179.85        223.21        13.23 o                         
   2   4  10         88.27        104.47         9.95 o                         
   3   4  10         32.97         15.55         5.18 o                         
   4   4  10         23.99         16.68         6.25 o                         
   5   4  10         63.55         47.48        11.26 o                         
   6   4  10          0.56          6.76         8.52 o                         
  -7   5  10         22.36         84.01        33.75 o                         
  -6   5  10          4.56          4.97        11.85 o                         
  -5   5  10        149.45        113.45        17.33 o                         
  -4   5  10       1356.44       1380.62        46.27 o                         
  -3   5  10         17.68         15.74         4.37 o                         
  -2   5  10        583.35        570.69        17.79 o                         
  -1   5  10          3.21          9.43         2.75 o                         
   0   5  10         37.84         29.42         3.59 o                         
   1   5  10        105.34        112.70        10.37 o                         
   2   5  10        525.95        650.94        24.70 o                         
   3   5  10        207.80        227.59        23.39 o                         
   4   5  10          7.09          9.87         5.95 o                         
   5   5  10          0.18          5.05         5.77 o                         
   6   5  10         24.44         27.00         9.54 o                         
  -7   6  10          7.84         37.19        23.44 o                         
  -6   6  10          2.40         13.73        10.33 o                         
  -5   6  10        316.22        370.72        39.06 o                         
  -4   6  10        197.66        199.15        20.27 o                         
  -3   6  10        394.17        410.51        19.72 o                         
  -2   6  10          4.15          7.25         1.99 o                         
  -1   6  10       6706.34       7190.48        69.86 o                         
   0   6  10        270.76        247.11        15.38 o                         
   1   6  10       1337.03       1352.76        37.18 o                         
   2   6  10        130.26         92.46         8.69 o                         
   3   6  10         90.27        101.94        13.25 o                         
   4   6  10        157.63        198.66        21.19 o                         
   5   6  10          3.93         11.06         7.01 o                         
   6   6  10          6.34          8.33         8.29 o                         
  -7   7  10         11.05         -8.32        11.13 o                         
  -6   7  10         14.27         -2.95         9.55 o                         
  -5   7  10          0.58         -3.77         3.77 o                         
  -4   7  10       1451.74       1400.59        49.55 o                         
  -3   7  10        157.86        149.39        11.71 o                         
  -2   7  10       1261.46       1176.92        22.48 o                         
  -1   7  10       1444.64       1513.73        29.13 o                         
   0   7  10         80.46         83.69         9.47 o                         
   1   7  10          3.30          0.38         3.05 o                         
   2   7  10         26.61         42.02         5.77 o                         
   3   7  10         14.77         11.00         5.75 o                         
   4   7  10        122.00        150.03        24.15 o                         
   5   7  10          0.04          0.59         7.35 o                         
   6   7  10         30.13         58.79        15.57 o                         
  -7   8  10         18.52         26.22        11.87 o                         
  -6   8  10         26.44         21.31        15.57 o                         
  -5   8  10          1.54         -0.93         6.76 o                         
  -4   8  10       1156.34        969.67        51.39 o                         
  -3   8  10        906.02        905.67        29.61 o                         
  -2   8  10        279.47        306.44        12.55 o                         
  -1   8  10       1568.31       1438.15        25.18 o                         
   0   8  10         95.64        102.73        10.39 o                         
   1   8  10        227.27        239.01        17.32 o                         
   2   8  10        131.46        149.52        10.93 o                         
   3   8  10        320.92        390.62        33.67 o                         
   4   8  10         73.68        100.57        15.33 o                         
   5   8  10        149.77        171.03        17.71 o                         
   6   8  10          0.34         19.62         9.90 o                         
  -6   9  10          8.70          4.51         6.50 o                         
  -5   9  10        190.25        188.37        27.67 o                         
  -4   9  10        282.04        280.12        30.81 o                         
  -3   9  10        983.39       1029.54        26.83 o                         
  -2   9  10          2.44          0.95         2.30 o                         
  -1   9  10        741.10        863.95        19.13 o                         
   0   9  10          3.58          1.72         2.21 o                         
   1   9  10        149.23        184.33        16.50 o                         
   2   9  10         97.49         74.03         7.69 o                         
   3   9  10         62.08         77.99        11.74 o                         
   4   9  10         81.29         71.16        17.54 o                         
   5   9  10          0.24          2.22         5.80 o                         
   6   9  10          2.09         -5.61        10.41 o                         
  -6  10  10         46.57         57.80        23.88 o                         
  -5  10  10          7.39         10.77         7.41 o                         
  -4  10  10        132.67        106.06        14.02 o                         
  -3  10  10        227.18        259.30        14.43 o                         
  -2  10  10        283.48        273.51        15.17 o                         
  -1  10  10       1179.69       1219.52        22.61 o                         
   0  10  10         24.65         24.02         6.80 o                         
   1  10  10          1.60          4.23         3.71 o                         
   2  10  10          2.64         10.57         2.64 o                         
   3  10  10         33.00         29.94         6.22 o                         
   4  10  10          4.01          4.90         4.86 o                         
   5  10  10          2.12         10.61         5.87 o                         
   6  10  10          0.46         11.82         9.19 o                         
  -6  11  10          0.82        -10.11        10.11 o                         
  -5  11  10        390.59        421.25        42.74 o                         
  -4  11  10         12.54          9.95         4.25 o                         
  -3  11  10         99.99         90.05         6.84 o                         
  -2  11  10       1329.08       1332.11        34.45 o                         
  -1  11  10        751.91        762.32        22.20 o                         
   0  11  10        169.37        161.05        14.87 o                         
   1  11  10        194.91        213.66        16.90 o                         
   2  11  10          0.00         -0.46         2.43 o                         
   3  11  10          0.00         -0.52         4.26 o                         
   4  11  10         34.99         19.76         9.34 o                         
   5  11  10         60.45         61.30        11.68 o                         
   6  11  10          0.28          5.48         9.31 o                         
  -6  12  10          8.43          2.54        14.90 o                         
  -5  12  10          6.07          6.53         9.88 o                         
  -4  12  10          8.90          0.65         2.97 o                         
  -3  12  10          0.19          3.32         2.88 o                         
  -2  12  10       1871.84       1922.82        48.81 o                         
  -1  12  10       1214.30       1315.23        33.02 o                         
   0  12  10          3.27          5.59         5.72 o                         
   1  12  10         17.30          6.38         2.95 o                         
   2  12  10        574.17        590.02        32.33 o                         
   3  12  10        179.65        175.73        17.87 o                         
   4  12  10          0.89         -1.79         3.96 o                         
   5  12  10         10.00          8.01         5.53 o                         
  -6  13  10          0.04         16.98        12.34 o                         
  -5  13  10          1.18         15.72        12.62 o                         
  -4  13  10        395.84        375.96        22.17 o                         
  -3  13  10         60.68         38.88         7.29 o                         
  -2  13  10         34.03         24.49         4.81 o                         
  -1  13  10        364.04        358.77        15.90 o                         
   0  13  10         96.52         69.58        10.43 o                         
   1  13  10        272.31        302.87        20.85 o                         
   2  13  10        348.18        357.08        21.67 o                         
   3  13  10        522.71        361.64        33.00 o                         
   4  13  10        134.29        116.52        15.01 o                         
   5  13  10          0.46          0.10         4.02 o                         
  -6  14  10          4.75         40.65        21.97 o                         
  -5  14  10         51.69         81.10        19.04 o                         
  -4  14  10         91.04         65.97        22.84 o                         
  -3  14  10         65.94         45.80         7.70 o                         
  -2  14  10         48.56         50.08         7.46 o                         
  -1  14  10         21.53         19.71         5.71 o                         
   0  14  10         73.86         62.65        11.29 o                         
   1  14  10        863.67        907.55        42.11 o                         
   2  14  10         79.00         70.68         9.41 o                         
   3  14  10         66.17         63.81        13.83 o                         
   4  14  10         90.43         44.47        13.69 o                         
   5  14  10         20.35         24.78         7.69 o                         
  -6  15  10         82.76         92.22        30.85 o                         
  -5  15  10         18.75         17.39        12.43 o                         
  -4  15  10          1.26          8.61         6.61 o                         
  -3  15  10          8.74          4.67         3.01 o                         
  -2  15  10        386.10        317.44        18.87 o                         
  -1  15  10        365.54        400.52        24.37 o                         
   0  15  10        826.00        883.25        30.63 o                         
   1  15  10         16.67         24.87         8.35 o                         
   2  15  10        263.62        269.22        20.82 o                         
   3  15  10        144.28        131.64        19.86 o                         
   4  15  10         19.23         30.42        10.91 o                         
   5  15  10         46.05         34.44         9.81 o                         
  -6  16  10         11.76          6.69         7.55 o                         
  -5  16  10          0.07          2.72         9.01 o                         
  -4  16  10         22.38         27.17         9.27 o                         
  -3  16  10        162.02        175.80        19.80 o                         
  -2  16  10          9.02          9.91         4.45 o                         
  -1  16  10          1.99          5.83         3.30 o                         
   0  16  10          0.51          3.17         3.17 o                         
   1  16  10       1306.16       1389.68        53.78 o                         
   2  16  10        305.23        317.49        25.09 o                         
   3  16  10        447.69        467.17        29.90 o                         
   4  16  10          4.64          5.77         6.53 o                         
   5  16  10          0.78          0.90         4.06 o                         
  -6  17  10         20.29         80.62        30.72 o                         
  -5  17  10          1.58         11.25         9.77 o                         
  -4  17  10         20.92         30.74         7.54 o                         
  -3  17  10       2580.58       2682.09        80.46 o                         
  -2  17  10         39.45         38.16         8.80 o                         
  -1  17  10        263.94        274.84        27.85 o                         
   0  17  10         59.82         61.76         8.01 o                         
   1  17  10          2.56          4.13         3.47 o                         
   2  17  10         10.99         15.35         5.37 o                         
   3  17  10        149.59        132.10        15.57 o                         
   4  17  10          5.15          2.23         5.56 o                         
   5  17  10         24.69         34.20        12.49 o                         
  -6  18  10          2.18         -1.76        11.06 o                         
  -5  18  10         11.68         20.22        13.50 o                         
  -4  18  10         10.68          2.84         3.43 o                         
  -3  18  10        282.66        349.66        29.19 o                         
  -2  18  10        819.93        830.64        42.47 o                         
  -1  18  10         23.92         12.73         5.37 o                         
   0  18  10        247.07        220.61        20.11 o                         
   1  18  10         47.31         50.64        13.70 o                         
   2  18  10          0.51          0.85         3.35 o                         
   3  18  10        185.96        163.39        17.86 o                         
   4  18  10          4.09         15.22         6.38 o                         
   5  18  10          8.70         17.75         6.95 o                         
  -5  19  10         44.87         41.17        16.42 o                         
  -4  19  10         11.07         24.67        11.50 o                         
  -3  19  10         30.58         37.58        10.26 o                         
  -2  19  10         15.26          7.12         4.92 o                         
  -1  19  10         53.04         61.16        11.24 o                         
   0  19  10        739.62        631.18        47.14 o                         
   1  19  10          6.65          4.24         2.77 o                         
   2  19  10          5.46         13.53         7.51 o                         
   3  19  10        146.75        168.57        18.60 o                         
   4  19  10         46.74         64.17        13.77 o                         
   5  19  10         22.50         21.73        14.82 o                         
  -5  20  10         14.23          0.83         9.01 o                         
  -4  20  10          8.86          4.78         7.73 o                         
  -3  20  10        244.74        309.38        28.50 o                         
  -2  20  10        568.46        566.73        36.81 o                         
  -1  20  10          0.88          4.44         3.89 o                         
   0  20  10        249.56        262.51        15.73 o                         
   1  20  10          0.02         18.85         7.64 o                         
   2  20  10          6.12          6.71         4.26 o                         
   3  20  10          4.17          9.19         9.57 o                         
   4  20  10          0.37         -2.19         7.48 o                         
   5  20  10          0.61         13.27         9.44 o                         
  -5  21  10          2.16          6.18        10.31 o                         
  -4  21  10         18.21         21.19        11.23 o                         
  -3  21  10         31.63         37.12        10.86 o                         
  -2  21  10        363.63        361.30        29.81 o                         
  -1  21  10          8.78          3.74         6.54 o                         
   0  21  10        130.44        132.28        16.03 o                         
   1  21  10         50.97         69.08        13.25 o                         
   2  21  10         15.51          2.21         6.72 o                         
   3  21  10         19.99          3.95         4.48 o                         
   4  21  10          0.87         -1.61         6.13 o                         
  -5  22  10          0.25         -5.07         5.07 o                         
  -4  22  10          4.63          0.74         6.15 o                         
  -3  22  10         48.00         62.21        13.80 o                         
  -2  22  10         10.03         16.86         6.28 o                         
  -1  22  10        323.78        321.96        28.59 o                         
   0  22  10         55.28         58.02         9.74 o                         
   1  22  10          5.05          9.99         4.93 o                         
   2  22  10        139.77        131.64        16.59 o                         
   3  22  10          7.16         21.93         9.60 o                         
   4  22  10         11.55          1.61         8.28 o                         
  -5  23  10         20.86         49.35        18.64 o                         
  -4  23  10          2.71         13.63        13.98 o                         
  -3  23  10          7.55          7.95         6.52 o                         
  -2  23  10          7.91          4.13         4.71 o                         
  -1  23  10          7.23         12.01         7.10 o                         
   0  23  10        310.73        298.73        25.25 o                         
   1  23  10         58.67         49.37         8.94 o                         
   2  23  10          1.32          4.36         7.26 o                         
   3  23  10         10.97         -2.51         6.57 o                         
   4  23  10         12.34         14.04        11.28 o                         
  -5  24  10         10.87          0.76        12.33 o                         
  -4  24  10         20.16         44.31        22.48 o                         
  -3  24  10          1.41          6.05         6.62 o                         
  -2  24  10          1.16          9.21         6.29 o                         
  -1  24  10         48.01         56.75        10.68 o                         
   0  24  10         52.98         61.98        12.68 o                         
   1  24  10         30.59         29.82         8.37 o                         
   2  24  10          2.46          2.27         4.03 o                         
   3  24  10          2.06         13.74         4.50 o                         
   4  24  10          0.81          0.42         7.70 o                         
  -4  25  10         11.35         23.54        13.96 o                         
  -3  25  10         16.91          6.59         2.72 o                         
  -2  25  10        312.99        347.97        25.52 o                         
  -1  25  10          9.31          7.63         4.53 o                         
   0  25  10         18.03         12.31         7.72 o                         
   1  25  10         16.41          9.49         6.45 o                         
   2  25  10          8.86         13.65         5.07 o                         
   3  25  10          4.97          4.68         5.71 o                         
   4  25  10          0.77          2.11         7.18 o                         
  -4  26  10          3.09          1.66         6.77 o                         
  -3  26  10         69.11         59.17        11.87 o                         
  -2  26  10         49.25         39.32         9.30 o                         
  -1  26  10         49.28         44.65        10.91 o                         
   0  26  10         86.62         65.14        12.39 o                         
   1  26  10         80.39         86.60        16.76 o                         
   2  26  10         47.82         62.20        14.26 o                         
   3  26  10          5.79         10.84         9.85 o                         
  -4  27  10         14.80          5.87         7.41 o                         
  -3  27  10         13.72          4.67         5.87 o                         
  -2  27  10         89.41         49.39        14.03 o                         
  -1  27  10          1.72         14.37         7.57 o                         
   0  27  10        130.21        162.90        18.99 o                         
   1  27  10          2.84          4.88         4.13 o                         
   2  27  10          1.63         -1.05         7.27 o                         
   3  27  10          2.27          4.44         6.76 o                         
  -4  28  10          6.45        -11.34        13.24 o                         
  -3  28  10         22.90         21.53         7.39 o                         
  -2  28  10         22.22         39.63        11.82 o                         
  -1  28  10        135.79        149.79        19.00 o                         
   0  28  10          2.45          6.59         6.22 o                         
   1  28  10          9.83          9.76         5.16 o                         
   2  28  10         11.98         36.68         9.58 o                         
   3  28  10          4.86         17.59         8.85 o                         
  -3  29  10          1.36         10.38         5.96 o                         
  -2  29  10          0.24         12.40         6.32 o                         
  -1  29  10         42.56         45.92        10.26 o                         
   0  29  10         25.59         16.89         8.09 o                         
   1  29  10          0.14          1.23         3.92 o                         
   2  29  10         24.58         32.94        10.05 o                         
  -3  30  10          0.05          6.36         9.80 o                         
  -2  30  10         17.69         17.60         8.09 o                         
  -1  30  10         13.91         19.54         4.97 o                         
   0  30  10         18.75         23.23         8.97 o                         
   1  30  10          0.37         -0.03         6.82 o                         
   2  30  10         43.88         72.39        13.76 o                         
  -2  31  10         66.46        106.34        18.53 o                         
  -1  31  10         72.73         98.39        15.41 o                         
   0  31  10         21.67         20.05         5.98 o                         
   1  31  10         16.48         11.68         5.60 o                         
  -2  32  10          1.62         34.08        16.29 o                         
  -1  32  10          1.29          1.44         9.40 o                         
   0  32  10          7.02         16.59         8.47 o                         
   1  32  10         17.04         53.46        12.76 o                         
   0  33  10         29.82         24.33         7.85 o                         
  -7   1  11          0.38         -0.98        15.31 o                         
  -6   1  11         28.69         32.30        11.40 o                         
  -5   1  11         93.32        132.08        21.78 o                         
  -4   1  11         17.81         40.64        11.55 o                         
  -3   1  11        232.26        269.81        23.99 o                         
  -2   1  11        182.23        115.76         7.51 o                         
  -1   1  11        104.85        132.96         7.55 o                         
   0   1  11        220.46        216.50        12.87 o                         
   1   1  11         25.60         29.18         6.30 o                         
   2   1  11         38.81         37.16         6.63 o                         
   3   1  11          8.57         16.99         6.48 o                         
   4   1  11         15.36         15.62         6.13 o                         
   5   1  11          1.67          1.43         7.34 o                         
   6   1  11          2.51          7.16        14.77 o                         
  -7   2  11          1.88         -1.07         9.34 o                         
  -6   2  11         62.88         62.89        21.38 o                         
  -5   2  11         26.34          8.82         7.47 o                         
  -4   2  11        371.37        368.02        18.52 o                         
  -3   2  11          1.43          8.65         4.09 o                         
  -2   2  11        660.36        770.81        21.09 o                         
  -1   2  11       1256.62       1377.15        25.56 o                         
   0   2  11        419.52        392.84        18.20 o                         
   1   2  11         43.23         39.82         5.04 o                         
   2   2  11         23.56         13.81         5.26 o                         
   3   2  11         75.12         63.13        10.84 o                         
   4   2  11          9.71          1.99         2.98 o                         
   5   2  11          2.55          7.24         9.11 o                         
   6   2  11         16.61         28.02        10.34 o                         
  -7   3  11          9.95         11.92        10.76 o                         
  -6   3  11         24.13         44.96        16.21 o                         
  -5   3  11        159.86        117.94        19.15 o                         
  -4   3  11        108.96         87.77        10.38 o                         
  -3   3  11         62.48         64.07         6.76 o                         
  -2   3  11         75.81         98.32         9.24 o                         
  -1   3  11       1339.94       1396.69        27.57 o                         
   0   3  11        142.66        121.82         9.68 o                         
   1   3  11          7.17         11.79         3.26 o                         
   2   3  11         47.34         47.90         6.91 o                         
   3   3  11          9.78          3.89         4.51 o                         
   4   3  11        147.56        150.82        18.95 o                         
   5   3  11          7.64          5.48         7.76 o                         
   6   3  11          3.30          1.79         6.35 o                         
  -7   4  11         11.83        -23.83        23.83 o                         
  -6   4  11         11.56          6.41        10.67 o                         
  -5   4  11         95.82         75.02        15.94 o                         
  -4   4  11        509.35        550.36        28.02 o                         
  -3   4  11        188.11        205.52        16.94 o                         
  -2   4  11        824.19        825.89        23.39 o                         
  -1   4  11        541.64        573.31        17.51 o                         
   0   4  11        445.91        491.37        17.29 o                         
   1   4  11        307.76        298.71        15.80 o                         
   2   4  11         80.11         64.04         7.80 o                         
   3   4  11         87.74        126.60        15.13 o                         
   4   4  11         17.88         22.85         9.47 o                         
   5   4  11          0.07          9.40         6.36 o                         
   6   4  11          2.35         14.28         7.45 o                         
  -7   5  11          9.37         28.30        17.38 o                         
  -6   5  11          0.05         22.98        11.15 o                         
  -5   5  11         94.31        103.18        28.64 o                         
  -4   5  11          0.71          8.65         4.39 o                         
  -3   5  11         33.63         37.10        10.35 o                         
  -2   5  11          2.80          1.64         2.24 o                         
  -1   5  11       2561.89       2639.69        37.53 o                         
   0   5  11        200.56        215.08         9.64 o                         
   1   5  11          4.37         -0.37         1.21 o                         
   2   5  11        523.72        494.26        21.73 o                         
   3   5  11          5.19         12.49         6.57 o                         
   4   5  11        269.44        354.44        29.08 o                         
   5   5  11         34.33         40.63        16.21 o                         
   6   5  11          3.00          5.36         6.58 o                         
  -7   6  11          0.39          5.38        13.02 o                         
  -6   6  11          0.61         17.07        26.35 o                         
  -5   6  11         13.13          9.52         8.88 o                         
  -4   6  11        449.76        422.66        34.66 o                         
  -3   6  11         68.75         48.24         7.10 o                         
  -2   6  11          5.21         -0.26         1.40 o                         
  -1   6  11          0.03         -0.11         1.71 o                         
   0   6  11         33.91         17.83         4.15 o                         
   1   6  11        147.44        109.50         9.69 o                         
   2   6  11        195.38        170.74        11.81 o                         
   3   6  11         26.08         21.55         7.50 o                         
   4   6  11         16.38          8.80         7.66 o                         
   5   6  11         54.38         56.92        14.37 o                         
   6   6  11         12.15         20.51        11.19 o                         
  -6   7  11          0.21          5.92        11.24 o                         
  -5   7  11        155.31         89.78        18.19 o                         
  -4   7  11        102.61        117.19        24.87 o                         
  -3   7  11          9.78          6.19         2.04 o                         
  -2   7  11        587.85        621.74        15.44 o                         
  -1   7  11         25.13         34.24         4.36 o                         
   0   7  11        283.91        261.96        18.75 o                         
   1   7  11          4.17          5.55         2.40 o                         
   2   7  11        272.47        301.54        15.67 o                         
   3   7  11        224.43        223.47        20.74 o                         
   4   7  11          0.01          1.29         5.86 o                         
   5   7  11         24.14         28.73         9.92 o                         
   6   7  11          0.04         12.94         7.31 o                         
  -6   8  11         38.97         43.68        23.18 o                         
  -5   8  11          6.29          0.20         5.97 o                         
  -4   8  11          0.72          6.29         6.27 o                         
  -3   8  11          0.54          1.22         1.65 o                         
  -2   8  11        320.88        358.84        13.09 o                         
  -1   8  11         24.36         25.13         5.51 o                         
   0   8  11         63.02         58.55         8.34 o                         
   1   8  11          9.77          3.31         3.53 o                         
   2   8  11        166.81        173.27        11.67 o                         
   3   8  11        203.87        223.07        26.05 o                         
   4   8  11         55.56         61.50        12.53 o                         
   5   8  11          2.80         10.97         5.78 o                         
   6   8  11          0.62          7.71         6.20 o                         
  -6   9  11          2.77         10.25         9.47 o                         
  -5   9  11        469.70        424.53        41.19 o                         
  -4   9  11        207.99        237.94        28.50 o                         
  -3   9  11         18.73         19.31         4.62 o                         
  -2   9  11          1.62          2.53         3.55 o                         
  -1   9  11        121.44        123.59         8.58 o                         
   0   9  11        134.71        136.44        15.46 o                         
   1   9  11        191.36        177.41        15.72 o                         
   2   9  11          2.66          1.80         2.41 o                         
   3   9  11          2.09          2.88         4.74 o                         
   4   9  11        191.49        208.09        22.43 o                         
   5   9  11          0.06         -0.92         5.31 o                         
   6   9  11          0.37         16.14        11.10 o                         
  -6  10  11          0.18         -0.70        13.46 o                         
  -5  10  11         49.51         50.23        15.78 o                         
  -4  10  11          2.95         10.56         7.16 o                         
  -3  10  11          1.21          1.40         2.20 o                         
  -2  10  11        165.86        153.44        11.28 o                         
  -1  10  11        873.21        936.50        20.76 o                         
   0  10  11         14.32          1.57         2.81 o                         
   1  10  11          1.25          4.57         2.24 o                         
   2  10  11       1133.62       1217.37        47.88 o                         
   3  10  11         87.76         91.97        13.63 o                         
   4  10  11         15.04         28.60         8.51 o                         
   5  10  11          4.04          5.79         8.38 o                         
  -6  11  11          4.57          5.69        38.12 o                         
  -5  11  11         78.64         63.57        15.15 o                         
  -4  11  11          0.26          2.93         2.90 o                         
  -3  11  11          0.82          3.88         2.78 o                         
  -2  11  11        617.79        689.52        26.55 o                         
  -1  11  11        238.21        235.41        15.15 o                         
   0  11  11          1.97          3.09         2.85 o                         
   1  11  11        335.92        326.83        21.34 o                         
   2  11  11        116.35        109.00        12.55 o                         
   3  11  11         57.03         59.37        10.82 o                         
   4  11  11          0.29          5.54         7.28 o                         
   5  11  11         20.17         17.90         5.60 o                         
  -6  12  11         66.94        136.28        36.65 o                         
  -5  12  11        178.95        150.10        24.85 o                         
  -4  12  11         19.18         29.92        10.35 o                         
  -3  12  11        146.42        137.70        12.82 o                         
  -2  12  11         10.75          8.98         5.23 o                         
  -1  12  11        109.83        113.69         8.43 o                         
   0  12  11        690.38        681.33        31.96 o                         
   1  12  11        313.82        349.86        22.93 o                         
   2  12  11        199.60        185.21        13.16 o                         
   3  12  11        725.32        706.65        36.25 o                         
   4  12  11         37.70         34.27         7.48 o                         
   5  12  11         27.14         19.44        15.90 o                         
  -6  13  11         33.03         39.59        37.88 o                         
  -5  13  11          1.45          6.41        11.92 o                         
  -4  13  11         56.74         53.84        10.64 o                         
  -3  13  11        118.29        102.33        13.63 o                         
  -2  13  11         98.17        111.00        10.19 o                         
  -1  13  11        180.60        195.65        12.34 o                         
   0  13  11        137.98        142.12        14.80 o                         
   1  13  11         22.95          6.42         4.01 o                         
   2  13  11        685.54        630.67        37.32 o                         
   3  13  11        747.84        712.54        38.68 o                         
   4  13  11          0.16         -2.15         5.52 o                         
   5  13  11          0.26         -4.65         6.75 o                         
  -6  14  11         18.80         13.73        19.18 o                         
  -5  14  11         15.76         30.63        10.96 o                         
  -4  14  11        112.41        115.59        16.83 o                         
  -3  14  11         17.07          4.96         3.85 o                         
  -2  14  11          8.95          7.11         3.10 o                         
  -1  14  11       1458.15       1539.46        36.23 o                         
   0  14  11       1105.80       1092.17        54.97 o                         
   1  14  11         75.28        107.96        12.85 o                         
   2  14  11        119.92         91.53         9.08 o                         
   3  14  11         67.76         73.63        17.23 o                         
   4  14  11        150.38        123.53        22.10 o                         
   5  14  11          0.78          6.80         5.42 o                         
  -6  15  11          3.71         -3.74         9.72 o                         
  -5  15  11          4.70          9.70        13.36 o                         
  -4  15  11        261.71        243.00        26.42 o                         
  -3  15  11         89.38         36.52        24.44 o                         
  -2  15  11        393.49        439.20        24.56 o                         
  -1  15  11          7.85          5.38         6.10 o                         
   0  15  11         91.29        109.40        12.64 o                         
   1  15  11        455.29        465.27        27.32 o                         
   2  15  11        462.78        480.29        21.91 o                         
   3  15  11        530.85        505.02        40.27 o                         
   4  15  11          0.98          2.63         7.16 o                         
   5  15  11          1.63          7.63         5.19 o                         
  -6  16  11        140.47        245.02        73.44 o                         
  -5  16  11          0.21         19.82        14.25 o                         
  -4  16  11          0.18          0.61         5.43 o                         
  -3  16  11        160.16        133.21        17.79 o                         
  -2  16  11        935.04        973.84        43.62 o                         
  -1  16  11        235.14        230.51        18.35 o                         
   0  16  11        539.44        522.80        23.00 o                         
   1  16  11         73.52         50.51         9.30 o                         
   2  16  11       1117.51       1253.11        70.06 o                         
   3  16  11        170.28        201.78        23.53 o                         
   4  16  11        107.50        147.33        20.50 o                         
   5  16  11          3.95          8.11        12.54 o                         
  -6  17  11          2.21         -1.82        10.27 o                         
  -5  17  11         16.89         26.95        10.70 o                         
  -4  17  11          6.62         13.07         9.15 o                         
  -3  17  11        114.88        110.00        17.69 o                         
  -2  17  11         26.55         32.32         9.52 o                         
  -1  17  11          1.71          7.78         3.96 o                         
   0  17  11         22.50         13.29         4.45 o                         
   1  17  11         86.39         77.14        12.03 o                         
   2  17  11        138.70        162.86        19.55 o                         
   3  17  11         43.48         48.69        11.94 o                         
   4  17  11         39.72         35.97        10.48 o                         
   5  17  11         16.25         14.23         9.44 o                         
  -6  18  11          3.24         26.70        19.24 o                         
  -5  18  11          0.33          1.55         7.15 o                         
  -4  18  11         68.96         88.74        20.04 o                         
  -3  18  11         48.21         42.87        10.42 o                         
  -2  18  11         39.92         38.21         8.20 o                         
  -1  18  11          0.21          3.44         4.08 o                         
   0  18  11         55.14         61.62         8.17 o                         
   1  18  11         32.79         34.49         8.63 o                         
   2  18  11          0.66         -1.22         5.44 o                         
   3  18  11          0.35         -2.30         2.98 o                         
   4  18  11          1.02          2.21         5.42 o                         
   5  18  11          0.07         -0.57         3.74 o                         
  -5  19  11          2.04          8.33         7.70 o                         
  -4  19  11          0.01         -1.56         1.56 o                         
  -3  19  11         87.34         57.34        11.94 o                         
  -2  19  11        226.42        279.94        25.54 o                         
  -1  19  11        353.95        327.18        24.38 o                         
   0  19  11        324.01        309.56        24.26 o                         
   1  19  11         10.39          6.88         5.95 o                         
   2  19  11         32.77         28.41         9.40 o                         
   3  19  11         20.79         36.68         8.72 o                         
   4  19  11         31.28         45.64        12.33 o                         
   5  19  11          0.09          7.67         9.29 o                         
  -5  20  11         16.25         23.27        18.05 o                         
  -4  20  11          8.76         -0.48         7.90 o                         
  -3  20  11        284.23        295.31        28.40 o                         
  -2  20  11         21.90         18.30         6.18 o                         
  -1  20  11          0.64         -2.77         3.77 o                         
   0  20  11         85.31         81.91        11.79 o                         
   1  20  11         36.15         33.17        12.51 o                         
   2  20  11         74.38         94.64        16.58 o                         
   3  20  11         17.38         27.52         8.67 o                         
   4  20  11          0.00         13.57         9.15 o                         
  -5  21  11         12.45          6.55        11.07 o                         
  -4  21  11        131.58         62.51        22.83 o                         
  -3  21  11         29.37         19.23         8.31 o                         
  -2  21  11         56.94         41.12         9.04 o                         
  -1  21  11          1.14         -2.13         3.40 o                         
   0  21  11         67.19         65.85         9.36 o                         
   1  21  11          0.18         -2.96         2.96 o                         
   2  21  11          5.86          4.69         7.60 o                         
   3  21  11        127.79        153.00        19.98 o                         
   4  21  11         31.36         63.53        14.42 o                         
  -5  22  11         35.41         39.42        16.16 o                         
  -4  22  11         29.96         20.34         9.59 o                         
  -3  22  11         51.13         25.48         7.38 o                         
  -2  22  11         10.84         11.11         4.51 o                         
  -1  22  11          1.92          4.19         5.09 o                         
   0  22  11         24.92         11.88         8.68 o                         
   1  22  11        135.01        144.07        19.59 o                         
   2  22  11         27.44         24.54         7.08 o                         
   3  22  11         13.56         17.72         7.02 o                         
   4  22  11         36.88         65.94        15.15 o                         
  -5  23  11         35.30         37.74        14.79 o                         
  -4  23  11         17.21         47.74        19.26 o                         
  -3  23  11         18.99         21.92         7.69 o                         
  -2  23  11          1.29          9.32         7.29 o                         
  -1  23  11        137.75        205.53        20.78 o                         
   0  23  11        236.97        218.85        19.23 o                         
   1  23  11         23.82         22.05         6.25 o                         
   2  23  11          2.97          9.08         3.37 o                         
   3  23  11         11.65          7.50         6.67 o                         
   4  23  11          0.02          1.92         9.25 o                         
  -4  24  11          2.36         -4.19         7.53 o                         
  -3  24  11          8.09          4.17         4.82 o                         
  -2  24  11         58.60         39.49        10.87 o                         
  -1  24  11          9.99          3.35         4.94 o                         
   0  24  11          4.13          5.62         6.41 o                         
   1  24  11          0.03          8.60         2.83 o                         
   2  24  11         93.47         51.94        16.89 o                         
   3  24  11          1.97          9.98         7.69 o                         
   4  24  11          8.66         15.62         4.23 o                         
  -4  25  11          8.83          0.25        14.99 o                         
  -3  25  11         59.20         67.78        12.21 o                         
  -2  25  11         77.25         77.50        12.78 o                         
  -1  25  11        261.84        256.51        25.65 o                         
   0  25  11          1.14          5.28         5.59 o                         
   1  25  11         32.44         45.13        16.65 o                         
   2  25  11         27.78         11.23         8.89 o                         
   3  25  11          2.36          2.73         6.85 o                         
  -4  26  11          4.23         18.31        11.66 o                         
  -3  26  11         17.66          9.84         6.43 o                         
  -2  26  11         35.90         55.12        12.97 o                         
  -1  26  11          0.82          6.22         2.53 o                         
   0  26  11          6.55         10.24         5.70 o                         
   1  26  11         13.91         24.65         7.90 o                         
   2  26  11          0.35         10.25         5.70 o                         
   3  26  11          7.46          5.13         4.86 o                         
  -4  27  11          0.38          9.51        14.90 o                         
  -3  27  11         18.80          2.31         7.22 o                         
  -2  27  11          8.12         -1.11         5.68 o                         
  -1  27  11         21.90         15.56         7.38 o                         
   0  27  11         67.65         70.29        12.74 o                         
   1  27  11          0.19          1.72         4.74 o                         
   2  27  11          0.13          7.44         6.14 o                         
   3  27  11          3.10         11.95         8.96 o                         
  -3  28  11          0.12         13.89         7.87 o                         
  -2  28  11          0.00          0.09         6.26 o                         
  -1  28  11         56.95         41.80         9.20 o                         
   0  28  11          1.01         -0.08         5.57 o                         
   1  28  11          0.03          2.36         5.58 o                         
   2  28  11          7.37         17.57         9.60 o                         
  -3  29  11         49.57         80.48        15.16 o                         
  -2  29  11         24.58         28.32        10.40 o                         
  -1  29  11          1.30          7.21         5.45 o                         
   0  29  11         27.69         23.28         6.12 o                         
   1  29  11          0.57          7.18         7.31 o                         
   2  29  11          0.00         -0.45         5.23 o                         
  -2  30  11         22.43          8.13         6.42 o                         
  -1  30  11        116.66        169.31        21.25 o                         
   0  30  11          3.66          3.67         5.71 o                         
   1  30  11         15.18         38.10        11.22 o                         
   2  30  11         12.70         13.94        10.30 o                         
  -2  31  11          1.22         -0.09         6.55 o                         
  -1  31  11         71.38        121.45        18.01 o                         
   0  31  11          1.53          4.36         8.02 o                         
   1  31  11          7.17         -3.22        11.80 o                         
  -1  32  11          0.52          8.58        10.13 o                         
   0  32  11          0.19          7.37        14.58 o                         
  -7   0  12          0.08        -12.59        15.56 o                         
  -6   0  12          0.00          3.29         8.09 o                         
  -5   0  12          3.33          7.19        17.41 o                         
  -4   0  12       1787.09       1655.45       100.25 o                         
  -3   0  12        125.35        181.35        28.27 o                         
  -2   0  12          0.91          7.21         2.57 o                         
  -1   0  12          7.93          1.06         2.90 o                         
   0   0  12       4121.74       4667.08        96.49 o                         
   1   0  12        257.19        237.06        22.18 o                         
   2   0  12         48.68         39.48        13.90 o                         
   3   0  12        306.49        275.94        50.67 o                         
   4   0  12          0.04         11.56        18.81 o                         
   5   0  12        132.62         83.01        21.13 o                         
   6   0  12          0.00         -5.94        11.29 o                         
  -7   1  12          1.06         20.55        10.96 o                         
  -6   1  12          4.03         11.46         9.45 o                         
  -5   1  12        113.96        109.00        18.76 o                         
  -4   1  12         50.93         48.68        11.99 o                         
  -3   1  12         34.89         28.02         7.77 o                         
  -2   1  12         19.24         26.64         4.10 o                         
  -1   1  12        262.95        266.55        13.51 o                         
   0   1  12        580.68        586.35        25.59 o                         
   1   1  12       1437.51       1454.11        38.95 o                         
   2   1  12        141.19        146.60        16.71 o                         
   3   1  12         41.86         42.38         8.69 o                         
   4   1  12          3.51          3.63         4.84 o                         
   5   1  12         48.76         51.22        13.24 o                         
   6   1  12         18.73         13.17        19.92 o                         
  -7   2  12          1.26         32.08        23.54 o                         
  -6   2  12         32.73         12.91        10.25 o                         
  -5   2  12         14.94         45.51        14.33 o                         
  -4   2  12       1190.56       1522.33        78.13 o                         
  -3   2  12        166.47        138.51        17.38 o                         
  -2   2  12       1048.38       1097.76        27.78 o                         
  -1   2  12        628.22        489.22        16.87 o                         
   0   2  12       1607.57       1626.73        36.06 o                         
   1   2  12          8.66         -0.14         3.33 o                         
   2   2  12          2.34         10.08         5.80 o                         
   3   2  12         29.56         24.19        10.54 o                         
   4   2  12          1.34          4.91         4.82 o                         
   5   2  12         36.89         46.69        12.76 o                         
   6   2  12         10.58          9.02         8.82 o                         
  -7   3  12          0.63         21.94        57.07 o                         
  -6   3  12         28.38         40.59        16.28 o                         
  -5   3  12          0.24          7.01         7.80 o                         
  -4   3  12        194.82        124.82        17.22 o                         
  -3   3  12         27.36         36.01         4.87 o                         
  -2   3  12        169.43        233.72        13.29 o                         
  -1   3  12        257.27        271.41        12.72 o                         
   0   3  12         35.43         27.06         5.02 o                         
   1   3  12        553.26        607.46        23.86 o                         
   2   3  12          7.81          5.81         2.88 o                         
   3   3  12          2.53          2.08         6.12 o                         
   4   3  12          8.68          7.54         4.94 o                         
   5   3  12         24.41         38.38        10.58 o                         
   6   3  12          7.15         18.40        11.65 o                         
  -6   4  12          1.95         12.89        11.44 o                         
  -5   4  12          3.20         -1.47         5.67 o                         
  -4   4  12         18.49          5.62         4.00 o                         
  -3   4  12          4.03          3.00         2.44 o                         
  -2   4  12          0.01          0.85         1.07 o                         
  -1   4  12          2.29          0.34         1.75 o                         
   0   4  12        942.69        972.56        25.83 o                         
   1   4  12         16.91          0.23         2.18 o                         
   2   4  12          0.07         -0.19         1.32 o                         
   3   4  12        167.88        140.49        18.61 o                         
   4   4  12         41.78         55.78        12.21 o                         
   5   4  12         15.91         24.69         9.31 o                         
   6   4  12         15.60         10.34         6.82 o                         
  -6   5  12          2.27          0.05        11.44 o                         
  -5   5  12        270.30        316.08        49.56 o                         
  -4   5  12        422.62        429.32        30.13 o                         
  -3   5  12        520.22        548.99        27.21 o                         
  -2   5  12        664.90        657.67        21.88 o                         
  -1   5  12       5065.49       5154.33        55.58 o                         
   0   5  12          0.73          3.09         1.84 o                         
   1   5  12          0.31          0.38         1.20 o                         
   2   5  12         77.41         83.49         8.96 o                         
   3   5  12        106.03         85.33        12.86 o                         
   4   5  12         39.55         35.85         9.42 o                         
   5   5  12          0.94          3.87         5.18 o                         
   6   5  12          7.33         11.35         8.01 o                         
  -6   6  12         35.87         17.99        12.36 o                         
  -5   6  12          0.18         -2.24        12.83 o                         
  -4   6  12        332.77        291.79        28.68 o                         
  -3   6  12          4.96          5.70         2.81 o                         
  -2   6  12        448.75        462.12        14.92 o                         
  -1   6  12       1400.46       1588.93        32.86 o                         
   0   6  12        569.07        532.00        15.35 o                         
   1   6  12        128.70        116.51        10.00 o                         
   2   6  12         35.77         25.20         4.46 o                         
   3   6  12          0.05          2.98         6.59 o                         
   4   6  12         53.67         50.09        13.35 o                         
   5   6  12          0.45          1.73         5.90 o                         
  -6   7  12         16.96          3.52        11.46 o                         
  -5   7  12        168.36        205.40        47.18 o                         
  -4   7  12        666.38        781.93        57.90 o                         
  -3   7  12          0.07          3.73         3.18 o                         
  -2   7  12        205.53        247.48        10.94 o                         
  -1   7  12       2125.24       2409.44        37.08 o                         
   0   7  12         18.38         22.44         7.19 o                         
   1   7  12          3.78          4.11         2.14 o                         
   2   7  12         31.21         37.46         5.64 o                         
   3   7  12          7.65         -4.60         4.60 o                         
   4   7  12          0.56          1.20         5.94 o                         
   5   7  12         72.28         81.26        12.65 o                         
  -6   8  12          1.18          8.52        17.47 o                         
  -5   8  12          1.73         -2.03         6.01 o                         
  -4   8  12        408.20        389.80        36.40 o                         
  -3   8  12        190.21        175.94        13.26 o                         
  -2   8  12          3.89          2.23         1.62 o                         
  -1   8  12        516.89        559.60        18.13 o                         
   0   8  12        226.97        251.79        19.29 o                         
   1   8  12         20.75         18.44         5.78 o                         
   2   8  12         60.53         43.91         7.98 o                         
   3   8  12         17.22         19.11         7.25 o                         
   4   8  12          4.67          3.69         5.39 o                         
   5   8  12         10.33         26.17         8.70 o                         
  -6   9  12         14.57          1.45         6.46 o                         
  -5   9  12         26.08         11.33        10.59 o                         
  -4   9  12          5.10          4.25         7.10 o                         
  -3   9  12        149.25        170.67        17.17 o                         
  -2   9  12         21.78          6.88         1.58 o                         
  -1   9  12         10.28          8.00         2.34 o                         
   0   9  12        653.15        690.36        32.23 o                         
   1   9  12        126.65        135.58        14.17 o                         
   2   9  12          0.55          0.12         2.12 o                         
   3   9  12         26.98         24.61        10.43 o                         
   4   9  12          0.00          1.76         5.73 o                         
   5   9  12         22.52         38.82         8.35 o                         
  -6  10  12         45.45         55.77        27.01 o                         
  -5  10  12        185.82        200.32        44.42 o                         
  -4  10  12        486.67        405.46        39.49 o                         
  -3  10  12        155.09        137.92        11.56 o                         
  -2  10  12         85.89         58.89         7.10 o                         
  -1  10  12        131.49        145.31         9.72 o                         
   0  10  12          0.78         -2.00         2.00 o                         
   1  10  12         14.44          5.60         3.86 o                         
   2  10  12        191.43        163.61        11.01 o                         
   3  10  12         38.15         42.21         8.54 o                         
   4  10  12          2.96         -4.78         5.26 o                         
   5  10  12          1.39         21.44        10.85 o                         
  -6  11  12          0.83         -6.39        17.08 o                         
  -5  11  12         14.73          4.44        11.76 o                         
  -4  11  12          6.62          4.67         6.27 o                         
  -3  11  12         99.56        100.02        10.13 o                         
  -2  11  12        246.48        281.69        16.11 o                         
  -1  11  12        197.92        178.77        10.00 o                         
   0  11  12         25.52         14.18         3.40 o                         
   1  11  12         88.88        117.72        13.59 o                         
   2  11  12         14.59         11.88         3.53 o                         
   3  11  12         23.54          9.32         4.95 o                         
   4  11  12         46.77         43.75         9.34 o                         
   5  11  12          4.82         11.64         4.00 o                         
  -6  12  12          2.02         24.46        16.77 o                         
  -5  12  12         16.56         35.46        14.51 o                         
  -4  12  12        692.22        679.67        53.10 o                         
  -3  12  12         10.70         14.56         3.56 o                         
  -2  12  12         26.16         12.04         3.73 o                         
  -1  12  12          2.81          2.13         2.49 o                         
   0  12  12         14.56          8.41         3.97 o                         
   1  12  12         48.75         16.37         8.82 o                         
   2  12  12          0.14          0.05         1.89 o                         
   3  12  12        297.93        306.07        21.58 o                         
   4  12  12          0.39         17.83         5.50 o                         
   5  12  12          0.06          6.70         8.90 o                         
  -6  13  12         18.60         38.35        16.69 o                         
  -5  13  12         89.51        156.97        27.25 o                         
  -4  13  12         68.00         72.01        15.88 o                         
  -3  13  12          0.28         -1.25         2.03 o                         
  -2  13  12        102.69         98.28         9.88 o                         
  -1  13  12         23.53         24.70         4.98 o                         
   0  13  12        118.65         90.44        13.52 o                         
   1  13  12          0.49          2.58         3.93 o                         
   2  13  12         61.63         56.17         6.18 o                         
   3  13  12         20.50         13.02         7.13 o                         
   4  13  12         22.24         23.33        16.01 o                         
   5  13  12          0.96          4.86         6.07 o                         
  -6  14  12         15.78         28.27        17.43 o                         
  -5  14  12          7.96          2.38         1.80 o                         
  -4  14  12         35.70         23.02        11.45 o                         
  -3  14  12         35.94         25.28         7.88 o                         
  -2  14  12       1349.49       1337.06        37.01 o                         
  -1  14  12         41.39         39.01         7.92 o                         
   0  14  12          6.96          8.53         4.65 o                         
   1  14  12        154.10        112.68        13.14 o                         
   2  14  12         34.20         41.99         9.06 o                         
   3  14  12          7.64          9.93         6.27 o                         
   4  14  12         13.57         14.66         6.09 o                         
   5  14  12          7.56          5.20         6.48 o                         
  -6  15  12         44.70         88.64        32.89 o                         
  -5  15  12          3.89          5.98        14.06 o                         
  -4  15  12         78.07         62.61        17.11 o                         
  -3  15  12          0.01         11.92         5.54 o                         
  -2  15  12        303.53        279.08        17.15 o                         
  -1  15  12        654.93        654.10        33.85 o                         
   0  15  12        373.84        388.32        29.90 o                         
   1  15  12        179.89        198.61        18.30 o                         
   2  15  12        670.76        698.98        41.29 o                         
   3  15  12        121.07        146.94        22.81 o                         
   4  15  12          5.70         15.64        11.21 o                         
   5  15  12          2.78          4.55         6.16 o                         
  -6  16  12         90.63        238.37        50.20 o                         
  -5  16  12        100.37        108.26        22.82 o                         
  -4  16  12         31.36         28.65        12.82 o                         
  -3  16  12        826.19        866.66        44.16 o                         
  -2  16  12        229.60        173.40        25.47 o                         
  -1  16  12        522.17        462.02        30.47 o                         
   0  16  12         32.64         16.72         4.07 o                         
   1  16  12        709.74        670.29        34.09 o                         
   2  16  12         90.65        102.38        14.71 o                         
   3  16  12         27.85         20.92         9.21 o                         
   4  16  12         23.90         18.90         7.43 o                         
   5  16  12          0.64         46.10        12.80 o                         
  -6  17  12         14.58         34.11        26.30 o                         
  -5  17  12         31.45         49.35        18.47 o                         
  -4  17  12         21.88         36.28        15.50 o                         
  -3  17  12         38.88         42.17        13.28 o                         
  -2  17  12        636.69        538.10        33.20 o                         
  -1  17  12          6.82          5.79         3.59 o                         
   0  17  12       1957.15       2009.73        46.89 o                         
   1  17  12        223.78        206.87        19.23 o                         
   2  17  12          7.73          7.01         2.78 o                         
   3  17  12          4.48          0.09         4.55 o                         
   4  17  12         32.50         36.89         9.39 o                         
   5  17  12          6.62          7.48        11.71 o                         
  -5  18  12          1.22         -5.70         9.44 o                         
  -4  18  12         15.11          8.90        16.28 o                         
  -3  18  12        332.33        400.89        36.96 o                         
  -2  18  12        503.51        519.19        33.37 o                         
  -1  18  12        158.09        135.18        14.45 o                         
   0  18  12          0.30          2.74         5.25 o                         
   1  18  12        201.67        190.07        18.53 o                         
   2  18  12        361.24        427.23        31.12 o                         
   3  18  12          0.48         13.39         8.78 o                         
   4  18  12         25.93         19.77         7.58 o                         
  -5  19  12         26.11         58.95        20.05 o                         
  -4  19  12         48.77         35.17        16.49 o                         
  -3  19  12         40.18         32.74        11.31 o                         
  -2  19  12        518.90        584.02        36.59 o                         
  -1  19  12         49.76         50.56         8.53 o                         
   0  19  12       1051.43       1030.46        40.80 o                         
   1  19  12         29.86         34.66         9.49 o                         
   2  19  12          5.03          6.63         6.60 o                         
   3  19  12         18.88          2.93         7.97 o                         
   4  19  12         15.52         36.33        11.35 o                         
  -5  20  12         31.19         47.71        19.72 o                         
  -4  20  12         71.83         73.62        21.05 o                         
  -3  20  12        229.16        190.87        22.57 o                         
  -2  20  12        104.77        149.93        18.75 o                         
  -1  20  12         47.54         64.63        10.78 o                         
   0  20  12        293.24        279.35        22.52 o                         
   1  20  12          5.28          0.74         3.60 o                         
   2  20  12          0.16          3.27         7.61 o                         
   3  20  12         19.96         30.50        10.01 o                         
   4  20  12         32.89         32.70        10.19 o                         
  -5  21  12         17.15         22.54        19.29 o                         
  -4  21  12         26.10         22.58        11.67 o                         
  -3  21  12         12.75          4.51         8.34 o                         
  -2  21  12          0.34          9.52         7.94 o                         
  -1  21  12         69.83         59.16        12.86 o                         
   0  21  12        110.65        105.35        16.22 o                         
   1  21  12          4.37          0.11         4.17 o                         
   2  21  12          5.74         -3.85         4.44 o                         
   3  21  12        106.89         93.06        20.63 o                         
   4  21  12          7.59         11.19         6.26 o                         
  -5  22  12          0.12         52.27        21.92 o                         
  -4  22  12          4.61          3.74         9.52 o                         
  -3  22  12         43.01         33.87        11.99 o                         
  -2  22  12          0.02          6.43         6.73 o                         
  -1  22  12        162.79        164.33        37.88 o                         
   0  22  12         70.86         75.95        11.61 o                         
   1  22  12         43.79         64.34        12.07 o                         
   2  22  12          0.33          9.29         8.08 o                         
   3  22  12         13.35         11.77         6.64 o                         
   4  22  12         44.69         61.46        14.76 o                         
  -5  23  12         45.69         29.59        12.60 o                         
  -4  23  12         10.10         19.70        11.61 o                         
  -3  23  12         27.44         12.25         7.93 o                         
  -2  23  12          1.98          5.50         4.68 o                         
  -1  23  12          2.58         30.83        12.33 o                         
   0  23  12         31.37         15.62        10.75 o                         
   1  23  12         14.18          6.68         8.39 o                         
   2  23  12         58.84         68.44        12.72 o                         
   3  23  12         10.45         11.83        10.73 o                         
   4  23  12         50.40         44.53        17.62 o                         
  -4  24  12          0.53         -2.39         3.14 o                         
  -3  24  12         11.87         14.35        11.20 o                         
  -2  24  12         21.34         17.69         7.31 o                         
  -1  24  12          0.00         -0.30         6.34 o                         
   0  24  12          2.22          2.67         4.57 o                         
   1  24  12          1.05          5.52         6.43 o                         
   2  24  12         41.71         78.71        13.91 o                         
   3  24  12          0.00          4.31         7.07 o                         
  -4  25  12          0.82          7.24        11.29 o                         
  -3  25  12         20.90         13.61         7.06 o                         
  -2  25  12         38.15         65.38        17.19 o                         
  -1  25  12          5.50          3.97         8.03 o                         
   0  25  12          5.63         19.03         7.65 o                         
   1  25  12          0.16          0.97         3.74 o                         
   2  25  12          5.51         15.17         7.48 o                         
   3  25  12          0.15         -1.08         6.25 o                         
  -4  26  12          4.08         -2.58         7.23 o                         
  -3  26  12         12.70         13.14         6.48 o                         
  -2  26  12         21.52         25.15        10.60 o                         
  -1  26  12          7.41          0.30         7.24 o                         
   0  26  12         13.12          8.27         4.38 o                         
   1  26  12          8.24          9.20         5.62 o                         
   2  26  12          7.21         12.00         5.21 o                         
   3  26  12          0.47         -0.72         4.82 o                         
  -3  27  12         18.67         35.22        11.84 o                         
  -2  27  12          6.40         12.38         7.45 o                         
  -1  27  12         18.53         17.08         6.54 o                         
   0  27  12          3.56          7.39         5.10 o                         
   1  27  12         16.09         36.09        10.64 o                         
   2  27  12          1.33         14.32         7.51 o                         
   3  27  12          8.73         18.50         9.28 o                         
  -3  28  12         13.51          2.26         9.86 o                         
  -2  28  12          4.29          0.17         9.20 o                         
  -1  28  12          0.91          9.40         4.83 o                         
   0  28  12         34.51         35.92        16.08 o                         
   1  28  12          1.35          5.67         6.03 o                         
   2  28  12          0.00         14.58        10.75 o                         
  -3  29  12          0.94         12.35         7.45 o                         
  -2  29  12         64.20         70.17        21.08 o                         
  -1  29  12        101.81         88.64        14.36 o                         
   0  29  12          0.04          7.86         6.31 o                         
   1  29  12         25.51         41.88        12.43 o                         
   2  29  12          1.83         15.72         7.53 o                         
  -2  30  12         33.33         53.77        13.44 o                         
  -1  30  12         10.88         21.91         9.21 o                         
   0  30  12          7.12          6.90         9.16 o                         
   1  30  12         12.76         22.02         9.57 o                         
  -1  31  12          3.44          8.12         4.44 o                         
   0  31  12          0.13          5.61         7.51 o                         
   1  31  12          7.14          3.76        10.08 o                         
  -6   1  13          0.01         15.95         8.51 o                         
  -5   1  13          9.58          3.94         5.20 o                         
  -4   1  13          7.51         19.92        11.90 o                         
  -3   1  13        289.59        248.78        30.52 o                         
  -2   1  13          0.14          0.47         1.78 o                         
  -1   1  13         83.06        118.53         8.63 o                         
   0   1  13        597.50        552.01        24.55 o                         
   1   1  13         40.33         43.19         8.17 o                         
   2   1  13        108.12         95.92        12.15 o                         
   3   1  13        148.08        136.73        16.26 o                         
   4   1  13          4.43          7.09         5.56 o                         
   5   1  13          0.02         12.36        11.49 o                         
  -6   2  13         32.86         47.40        13.45 o                         
  -5   2  13         26.12         30.07        11.82 o                         
  -4   2  13        440.07        374.69        40.11 o                         
  -3   2  13        924.26        953.92        45.27 o                         
  -2   2  13          1.54         -1.17         1.17 o                         
  -1   2  13        658.54        855.75        23.53 o                         
   0   2  13       1359.22       1410.91        38.75 o                         
   1   2  13        668.72        717.81        28.05 o                         
   2   2  13        238.89        269.63        20.24 o                         
   3   2  13         34.61         59.77        10.83 o                         
   4   2  13         33.90         53.27        12.25 o                         
   5   2  13         17.98         77.98        15.77 o                         
  -6   3  13          8.27         18.08        12.85 o                         
  -5   3  13         13.45         30.02        12.98 o                         
  -4   3  13        679.79        634.89        51.52 o                         
  -3   3  13       1085.20       1028.98        28.44 o                         
  -2   3  13       1040.77       1266.23        43.09 o                         
  -1   3  13        235.65        318.25        14.62 o                         
   0   3  13        726.89        747.29        27.31 o                         
   1   3  13          0.00          3.03         2.15 o                         
   2   3  13         78.27         81.82        11.32 o                         
   3   3  13        207.06        189.02        19.46 o                         
   4   3  13        126.71        122.59        24.53 o                         
   5   3  13          5.24          7.32         8.30 o                         
  -6   4  13          0.77          4.12         9.39 o                         
  -5   4  13        238.94        203.62        30.65 o                         
  -4   4  13        172.11        227.46        32.83 o                         
  -3   4  13        362.59        343.12        16.46 o                         
  -2   4  13        536.23        634.41        23.04 o                         
  -1   4  13          1.11         -0.97         2.33 o                         
   0   4  13       1415.32       1713.34        35.08 o                         
   1   4  13          0.22          0.02         2.21 o                         
   2   4  13          2.34          0.16         5.36 o                         
   3   4  13         38.19         34.56         9.17 o                         
   4   4  13         66.98         75.67        14.26 o                         
   5   4  13          9.61          4.55         6.58 o                         
  -6   5  13          9.89        -10.25        10.25 o                         
  -5   5  13          1.95         11.88        14.62 o                         
  -4   5  13       1451.20       1422.34        63.75 o                         
  -3   5  13         17.18         13.61         3.35 o                         
  -2   5  13         87.97         77.50         7.88 o                         
  -1   5  13        330.19        290.42        13.68 o                         
   0   5  13          9.70          9.44         2.15 o                         
   1   5  13          0.52          3.43         3.35 o                         
   2   5  13         35.12         31.44         7.16 o                         
   3   5  13          0.53          0.39         3.24 o                         
   4   5  13          4.07          3.27         3.22 o                         
   5   5  13          2.17          1.60         8.49 o                         
  -6   6  13          1.70         -4.17        12.11 o                         
  -5   6  13        101.17         84.59        26.31 o                         
  -4   6  13        430.57        452.02        36.00 o                         
  -3   6  13         15.73          1.47         2.29 o                         
  -2   6  13         61.12         57.69         5.01 o                         
  -1   6  13        357.14        397.39        15.99 o                         
   0   6  13        309.28        287.57        16.29 o                         
   1   6  13         81.68         54.76        11.56 o                         
   2   6  13          8.63          7.15         5.18 o                         
   3   6  13          0.03          3.46         3.56 o                         
   4   6  13         33.99         28.69        10.03 o                         
   5   6  13         27.68         23.64        10.55 o                         
  -6   7  13         15.89         14.43        10.84 o                         
  -5   7  13         37.05         40.40        25.20 o                         
  -4   7  13          8.29          9.64         7.30 o                         
  -3   7  13        303.49        277.52        16.81 o                         
  -2   7  13         58.92         65.79         5.56 o                         
  -1   7  13          3.84         -0.44         1.52 o                         
   0   7  13         10.58         12.99         4.12 o                         
   1   7  13          2.37          1.42         2.13 o                         
   2   7  13         52.83         34.57         6.86 o                         
   3   7  13         84.09         71.24        18.03 o                         
   4   7  13          0.00          7.50         5.46 o                         
   5   7  13         11.73         12.85         6.01 o                         
  -6   8  13          0.11          7.62        11.52 o                         
  -5   8  13          1.46          9.13        13.16 o                         
  -4   8  13       1116.58       1158.83        62.24 o                         
  -3   8  13        242.70        276.57        16.83 o                         
  -2   8  13         57.68         57.65         7.96 o                         
  -1   8  13          5.37          2.73         2.09 o                         
   0   8  13        676.71        731.12        34.50 o                         
   1   8  13         26.90         26.87         7.24 o                         
   2   8  13         21.17         16.98         4.87 o                         
   3   8  13         41.50         36.60         9.40 o                         
   4   8  13         12.53         22.58         9.48 o                         
   5   8  13          0.20          5.96         9.30 o                         
  -6   9  13          0.62         21.33        15.34 o                         
  -5   9  13         35.46         21.61        15.63 o
[truncated: 196,426 more chars]
